# Supplementary material for: “Vulnerabilities and compound risks of escalating climate disasters in the Brazilian Amazon”
Source: Nat Commun. 2025 Nov 23;16:11579. doi: 10.1038/s41467-025-66603-0 (PMC12749845; doi:10.1038/s41467-025-66603-0)
Supplement: Supplementary file 2 — Supplementary Data 1 [file 41467_2025_66603_MOESM2_ESM.xlsx]

## Sheet: description
SHEET: database_disaster_events
Each line comprises a climate disaster event reported in the Atlas*. The columns corresponds to:
GEOCODE	Geocode of the municipality in which the event occurred. This geocode refers to the oficial code stablished by the Brazilian Institute of Geograpgy and Statistics (IBGE)
MUNI	Name of the municipality in which the event occurred
UF	State where the event occurred
YEAR	year of the disaster event
ORIGINAL_CLASS_ATLAS	original classification, as reported in the Brazilian Atlas of Diasters
PAPER_CLASS	classification used in the paper, resultant from grouping the original Atlas classification
affected_people	Number of people affected by the disaster event
Total_loss (R$)	Total Loss (in Brazilian Reais**), resulting from both material damage and financial losses
Financial losses (R$)	Financial losses (in Brazilian Reais**)
Losses resulted from Material damage (R$)	Material Damage (in Brazilian Reais**)
Priv Losses (R$)	Private financial losses (in Brazilian Reais**)
Public Losses	Public financial losses (in Brazilian Reais**)
Priv Losses Farming (R$)	Private financial losses from Farming (in Brazilian Reais**)
Priv Losses Industry (R$)	Private financial losses from Industry (in Brazilian Reais**)
Priv Losses Services (R$)	Private financial losses from Services (in Brazilian Reais**)
Public Losses Health (R$)	Public financial losses from Health (in Brazilian Reais**)
Public Losses Water and Sanitation (R$)	Public financial losses from Water and Sanitation (in Brazilian Reais**)
Public Loss Education (R$)	Public financial losses from Education (in Brazilian Reais**)
Public Loss Other (R$)	Public financial losses from Other sectors (in Brazilian Reais**)
Material Damage Infraestructure (R$)	Material Damage in Infraestructure (in Brazilian Reais**)
Material Damage - Housing (R$)	Material Damage in Housing (in Brazilian Reais**)
Material damage on Comunity Infrastructure (R$)	Material Damage in Comunity Assets (in Brazilian Reais**)
Material Damage Education (R$)	Material Damage in Education Assets (in Brazilian Reais**)
Material Damage Health Assets (R$)	Material Damage in Health Assets (in Brazilian Reais**)
Material Damage Other (R$)	Material Damage in Other Assets (in Brazilian Reais**)
Data Source: https://atlasdigital.mdr.gov.br/paginas/downloads.xhtml. Acessed in: 15, Dec, 2023
** Values of Material damage and losses correspond to corrected values for 2022 (Brazilian Atlas of Disasters).
SHEET: database_GDP
Each line comprises a municipalty and its Gross Domestic Products* along the years 2002 - 2020
geocodigo	Geocode of the municipality in which the event occurred. This geocode refers to the oficial code stablished by the Brazilian Institute of Geograpgy and Statistics (IBGE)
GDP_year	Gross Domestic Product at year (Tousand Brazilian Reais)
EconGrowth_2020_2002	Economic Growth between 2020 and 2002 (Thousand Brazilian Reais)
* Data Sorce: https://www.ibge.gov.br/en/statistics/economic/national-accounts/19567-gross-domestic-product-of-municipalities.html?edicao=38712&t=downloads, Acessed in 10/31/2023
SHEET: database_SPI_indigenous_people
Each line comprises a municipalty and its SPI and Indigenous Population
geocodigo	Geocode of the municipality. This geocode refers to the oficial code stablished by the Brazilian Institute of Geograpgy and Statistics (IBGE)
Name of municipality	Name of the municipality
uf	State of the municipality
SPI_2021	Social Progress Index in 2021 (IMAZON*)
indigenous population 2022	Indigenous Population in the 2022 CENSUS (IBGE**)
*Data Source: Available at: https://ipsamazonia.org.br/, accessed in 12/12/2023.
** Data Source: https://sidra.ibge.gov.br/tabela/9718, accessed in 08/16/2024.
SHEET: calc_loss_econ_growth
Calculation of the Loss/Economic Growth for each municipalty. Each line correspond to a municipality and columns refer to:
Geocode	Geocode of the municipality. This geocode refers to the oficial code stablished by the Brazilian Institute of Geograpgy and Statistics (IBGE)
Total_loss_2002-2020 (R$)	Total loss caused by climate disasters in the municipalty from 2002 - 2020 (see sheet "database_disaster_events")
ecn_growth(PIB_2020-PIB_2002) thousand reais	Economic Growth between 2020 and 2002 (calculated in the sheet database_GDP)
loss/ecn_growth	Ratio between Total Loss and Economic Growth
Pop_class	Population in the municipality, in categorical values used in the paper (<20k people; 20-50k people; 50-300k people; >300k people). More detail on population data can be found at S2.
SHEET: fig 1
This sheet show the analysis used to generate and explore graph of figure 1.
SHEET: fig 2 & 3
This sheet show the analysis used to generate and explore graphs of figures 2 and 3. The steps to generate values of percentage of affected people shown in the graphs are detailed at Supplemental Material 2 (S2).
SHEET: fig 4
This sheet show the analysis used to generate and explore graphs of figure 4
SHEET: fig 5
This sheet show the analysis used to generate and explore graph of figure 5. Columns description:
geocode	Geocode of the municipality. This geocode refers to the oficial code stablished by the Brazilian Institute of Geograpgy and Statistics (IBGE)
Muni	Name of the municipality
uf	State of the municipality
SPI2021	Social Progress Index in 2021 (IMAZON)
Max % people affected	Maximum percentage of people affected among the years. It was estimated in the Suplemental Material S2.
loss/ecn_growth(2002-2020)	Ratio between Total Loss and Economic Growth. It was calculated in the sheet "calc_loss_econ_growth".
Shapefile of Amazon municipalities, used to generate the maps in ArcGIS:
https://www.ibge.gov.br/en/geosciences/maps/regional-maps/17927-legal-amazon.html?lang=en-GB, Accessed in 12/05/2023

## Sheet: database_disaster_events
GEOCODE	MUNI	UF	YEAR	ORIGINAL_CLASS_ATLAS	PAPER_CLASS	affected_people	Total_loss (R$)	Financial losses (R$)	Material damage (R$)	Priv Losses (R$)	Public Losses	Priv Losses Farming (R$)	Priv Losses Industry (R$)	Priv Losses Services (R$)	Public Losses Health (R$)	Public Losses Water and Sanitation (R$)	Public Loss Education (R$)	Public Loss Other (R$)	Material Damage Infraestructure (R$)	Material Damage - Housing (R$)	Material damage on Comunity Assets (R$)	Material Damage Education (R$)	Material Damage Other (R$)	Material Damage Health Assets (R$)
1100015	Alta Floresta DOeste	RO	2007	Enxurradas	Wet	0	609270	296710	312560	266000	30710	266000	0	0	260	0	14250	16200	312560	0	0	0	0	0
1100015	Alta Floresta DOeste	RO	2009	Enxurradas	Wet	561	4.95076e+06	160700	4.79006e+06	118340	42360	83000	11340	24000	16180	0	9610	16570	4619960	166500	0	3600	0	0
1100015	Alta Floresta DOeste	RO	2010	Enxurradas	Wet	187	333500	163500	170000	1500	162000	1500	0	0	0	0	0	162000	0	170000	0	0	0	0
1100015	Alta Floresta D`Oeste	RO	2022	Chuvas Intensas	Wet	12512	2145000	1725000	420000	175000	1550000	100000	50000	25000	0	0	0	1550000	350000	70000	0	0	0	0
1100023	Ariquemes	RO	2019	Alagamentos	Wet	52	270000	0	270000	0	0	0	0	0	0	0	0	0	0	270000	0	0	0	0
1100023	Ariquemes	RO	2022	Inundações	Wet	600	3.92903e+06	2.29852e+06	1.63051e+06	663097	1.63543e+06	0	663097	0	0	0	0	1.63543e+06	1.63051e+06	0	0	0	0	0
1100031	Cabixi	RO	2018	Chuvas Intensas	Wet	0	0	0	0	0	0	0	0	0	0	0	0	0	0	0	0	0	0	0
1100049	Cacoal	RO	2009	Enxurradas	Wet	0	750000	0	750000	0	0	0	0	0	0	0	0	0	750000	0	0	0	0	0
1100049	Cacoal	RO	2010	Enxurradas	Wet	0	0	0	0	0	0	0	0	0	0	0	0	0	0	0	0	0	0	0
1100049	Cacoal	RO	2012	Enxurradas	Wet	0	0	0	0	0	0	0	0	0	0	0	0	0	0	0	0	0	0	0
1100049	Cacoal	RO	2014	Inundações	Wet	69080	18746000	9847000	8899000	1180000	8667000	130000	0	1050000	762000	202000	0	7703000	7523000	714000	0	0	0	662000
1100049	Cacoal	RO	2015	Vendavais e Ciclones	Other	200	0	0	0	0	0	0	0	0	0	0	0	0	0	0	0	0	0	0
1100049	Cacoal	RO	2017	Inundações	Wet	600	632749	310500	322249	294500	16000	294500	0	0	0	16000	0	0	292249	30000	0	0	0	0
1100049	Cacoal	RO	2020	Alagamentos	Wet	28	0	0	0	0	0	0	0	0	0	0	0	0	0	0	0	0	0	0
1100049	Cacoal	RO	2021	Enxurradas	Wet	10	260000	0	260000	0	0	0	0	0	0	0	0	0	0	260000	0	0	0	0
1100049	Cacoal	RO	2021	Enxurradas	Wet	0	0	0	0	0	0	0	0	0	0	0	0	0	0	0	0	0	0	0
1100049	Cacoal	RO	2022	Inundações	Wet	1232	4.77008e+06	290000	4.48008e+06	290000	0	0	140000	150000	0	0	0	0	3.97314e+06	386933	0	0	120000	0
1100080	Costa Marques	RO	2006	Enxurradas	Wet	12089	2767010	295010	2472000	29800	265210	0	0	29800	3210	0	0	262000	2072000	400000	0	0	0	0
1100080	Costa Marques	RO	2007	Inundações	Wet	0	1.09769e+06	478810	618880	335280	143530	320280	0	15000	2400	0	128340	12790	618880	0	0	0	0	0
1100080	Costa Marques	RO	2008	Inundações	Wet	0	0	0	0	0	0	0	0	0	0	0	0	0	0	0	0	0	0	0
1100080	Costa Marques	RO	2014	Inundações	Wet	902	6.25727e+06	3.80447e+06	2.45279e+06	1141850	2.66262e+06	980000	0	161850	0	0	229853	2.43277e+06	2.40877e+06	24800	0	19226.1	0	0
1100080	Costa Marques	RO	2022	Inundações	Wet	117	293580	14720	278860	0	14720	0	0	0	0	0	0	14720	278860	0	0	0	0	0
1100098	Espigão DOeste	RO	2017	Inundações	Wet	711	9.005e+06	5.505e+06	3500000	5500000	5000	5500000	0	0	0	0	5000	0	3500000	0	0	0	0	0
1100106	Guajará-Mirim	RO	2008	Inundações	Wet	1107	7416000	820000	6596000	730000	90000	110000	0	620000	0	0	0	90000	6016000	580000	0	0	0	0
1100106	Guajará-Mirim	RO	2014	Alagamentos	Wet	41749	7.9248e+06	3.48e+06	4444800	730000	2.75e+06	580000	100000	50000	500000	1500000	0	750000	4084800	300000	0	60000	0	0
1100106	Guajará-Mirim	RO	2014	Inundações	Wet	42811	8.91305e+07	4.57934e+07	4.33371e+07	4.05519e+07	5241500	5.07687e+06	270000	35205000	31500	0	5110000	100000	1.94513e+06	31325000	5067000	5000000	0	0
1100106	Guajará-Mirim	RO	2018	Inundações	Wet	948	4.89954e+06	4.39954e+06	500000	4.39954e+06	0	4.39954e+06	0	0	0	0	0	0	120000	380000	0	0	0	0
1100106	Guajará-Mirim	RO	2019	Inundações	Wet	31	0	0	0	0	0	0	0	0	0	0	0	0	0	0	0	0	0	0
1100114	Jaru	RO	2013	Incêndio Florestal	Fire	200	51363.7	51363.7	0	44921.3	6442.39	44684.8	2.34	234.23	2004.34	4304.33	0	133.72	0	0	0	0	0	0
1100114	Jaru	RO	2014	Movimento de Massa	Landslides	5	4000	0	4000	0	0	0	0	0	0	0	0	0	0	4000	0	0	0	0
1100114	Jaru	RO	2021	Alagamentos	Wet	50	0	0	0	0	0	0	0	0	0	0	0	0	0	0	0	0	0	0
1100122	Ji-Paraná	RO	2014	Inundações	Wet	675	0	0	0	0	0	0	0	0	0	0	0	0	0	0	0	0	0	0
1100122	Ji-Paraná	RO	2014	Inundações	Wet	1147	2.21399e+06	1.09287e+06	1.12112e+06	56000	1.03687e+06	56000	0	0	0	0	0	1.03687e+06	861123	260000	0	0	0	0
1100122	Ji-Paraná	RO	2015	Inundações	Wet	832	921171	0	921171	0	0	0	0	0	0	0	0	0	711171	140000	70000	0	0	0
1100122	Ji-Paraná	RO	2016	Alagamentos	Wet	10400	0	0	0	0	0	0	0	0	0	0	0	0	0	0	0	0	0	0
1100122	Ji-Paraná	RO	2018	Granizo	Other	50	0	0	0	0	0	0	0	0	0	0	0	0	0	0	0	0	0	0
1100122	Ji-Paraná	RO	2018	Inundações	Wet	60	0	0	0	0	0	0	0	0	0	0	0	0	0	0	0	0	0	0
1100122	Ji-Paraná	RO	2019	Inundações	Wet	110	100000	100000	0	100000	0	0	0	100000	0	0	0	0	0	0	0	0	0	0
1100122	Ji-Paraná	RO	2019	Inundações	Wet	361	284882	130882	154000	105000	25882.2	15000	50000	40000	0	0	10882.1	15000	154000	0	0	0	0	0
1100122	Ji-Paraná	RO	2019	Alagamentos	Wet	220	1350000	1350000	0	1350000	0	0	50000	1300000	0	0	0	0	0	0	0	0	0	0
1100122	Ji-Paraná	RO	2022	Inundações	Wet	600	40000	40000	0	0	40000	0	0	0	0	0	0	40000	0	0	0	0	0	0
1100122	Ji-Paraná	RO	2022	Inundações	Wet	351	0	0	0	0	0	0	0	0	0	0	0	0	0	0	0	0	0	0
1100130	Machadinho DOeste	RO	2006	Inundações	Wet	5807	8.0692e+06	2.7767e+06	5292500	2729000	47700	2579000	0	150000	7400	0	26100	14200	5260000	32500	0	0	0	0
1100130	Machadinho DOeste	RO	2019	Enxurradas	Wet	0	0	0	0	0	0	0	0	0	0	0	0	0	0	0	0	0	0	0
1100148	Nova Brasilândia DOeste	RO	2005	Enxurradas	Wet	0	2435040	447670	1987370	417000	30670	92000	0	325000	2170	0	7500	21000	1987370	0	0	0	0	0
1100148	Nova Brasilândia DOeste	RO	2015	Inundações	Wet	280	1063972	0	1063972	0	0	0	0	0	0	0	0	0	1063972	0	0	0	0	0
1100155	Ouro Preto do Oeste	RO	2009	Inundações	Wet	0	0	0	0	0	0	0	0	0	0	0	0	0	0	0	0	0	0	0
1100189	Pimenta Bueno	RO	2010	Inundações	Wet	2322	0	0	0	0	0	0	0	0	0	0	0	0	0	0	0	0	0	0
1100189	Pimenta Bueno	RO	2014	Inundações	Wet	5314	5.10177e+06	3.16447e+06	1.9373e+06	321165	2.84331e+06	89165	232000	0	0	0	1000507	1.8428e+06	1.8428e+06	77500	0	17000	0	0
1100189	Pimenta Bueno	RO	2014	Vendavais e Ciclones	Other	42	0	0	0	0	0	0	0	0	0	0	0	0	0	0	0	0	0	0
1100189	Pimenta Bueno	RO	2015	Vendavais e Ciclones	Other	0	0	0	0	0	0	0	0	0	0	0	0	0	0	0	0	0	0	0
1100189	Pimenta Bueno	RO	2015	Inundações	Wet	2480	2070810	0	2070810	0	0	0	0	0	0	0	0	0	1970310	100500	0	0	0	0
1100189	Pimenta Bueno	RO	2017	Inundações	Wet	1093	5891830	3141830	2750000	273000	2868830	248000	25000	0	0	30000	68830	2770000	2750000	0	0	0	0	0
1100205	Porto Velho	RO	2007	Inundações	Wet	1440	65489	0	65489	0	0	0	0	0	0	0	0	0	0	65489	0	0	0	0
1100205	Porto Velho	RO	2010	Erosão	Landslides	3500	0	0	0	0	0	0	0	0	0	0	0	0	0	0	0	0	0	0
1100205	Porto Velho	RO	2013	Inundações	Wet	0	0	0	0	0	0	0	0	0	0	0	0	0	0	0	0	0	0	0
1100205	Porto Velho	RO	2013	Inundações	Wet	17	0	0	0	0	0	0	0	0	0	0	0	0	0	0	0	0	0	0
1100205	Porto Velho	RO	2013	Erosão	Landslides	44	7.59991e+06	7.59991e+06	0	7.59991e+06	0	0	0	7.59991e+06	0	0	0	0	0	0	0	0	0	0
1100205	Porto Velho	RO	2014	Inundações	Wet	0	0	0	0	0	0	0	0	0	0	0	0	0	0	0	0	0	0	0
1100205	Porto Velho	RO	2014	Inundações	Wet	9339	5.81506e+08	4.31369e+08	1.50137e+08	3.30037e+08	1.01332e+08	5.59857e+07	2.73739e+08	312768	4.97483e+06	33496793	8453400	5.44069e+07	3.19279e+07	1.03267e+08	1.24298e+07	1555500	0	956250
1100205	Porto Velho	RO	2019	Inundações	Wet	0	0	0	0	0	0	0	0	0	0	0	0	0	0	0	0	0	0	0
1100205	Porto Velho	RO	2021	Enxurradas	Wet	0	0	0	0	0	0	0	0	0	0	0	0	0	0	0	0	0	0	0
1100205	Porto Velho	RO	2021	Tornado	Other	339	0	0	0	0	0	0	0	0	0	0	0	0	0	0	0	0	0	0
1100288	Rolim de Moura	RO	2005	Enxurradas	Wet	2108	1.21135e+06	315350	896000	110500	204850	0	0	110500	18150	14000	13400	159300	376000	445000	0	75000	0	0
1100288	Rolim de Moura	RO	2013	Chuvas Intensas	Wet	16	2.53441e+07	1.26721e+07	1.26721e+07	0	1.26721e+07	0	0	0	0	1.26721e+07	0	0	1.26721e+07	0	0	0	0	0
1100288	Rolim de Moura	RO	2014	Alagamentos	Wet	23	2770000	250000	2520000	250000	0	0	0	250000	0	0	0	0	2520000	0	0	0	0	0
1100288	Rolim de Moura	RO	2022	Chuvas Intensas	Wet	1724	993000	610000	383000	200000	410000	200000	0	0	0	10000	0	400000	300000	83000	0	0	0	0
1100296	Santa Luzia DOeste	RO	2013	Inundações	Wet	4000	3436000	2556000	880000	1256000	1300000	856000	300000	100000	0	0	0	1300000	0	0	880000	0	0	0
1100304	Vilhena	RO	2019	Vendavais e Ciclones	Other	0	0	0	0	0	0	0	0	0	0	0	0	0	0	0	0	0	0	0
1100304	Vilhena	RO	2020	Granizo	Other	0	20000	20000	0	0	20000	0	0	0	0	0	0	20000	0	0	0	0	0	0
1100304	Vilhena	RO	2022	Erosão	Landslides	29	52597	0	52597	0	0	0	0	0	0	0	0	0	52537	60	0	0	0	0
1100304	Vilhena	RO	2022	Chuvas Intensas	Wet	0	0	0	0	0	0	0	0	0	0	0	0	0	0	0	0	0	0	0
1100320	São Miguel do Guaporé	RO	2011	Enxurradas	Wet	0	0	0	0	0	0	0	0	0	0	0	0	0	0	0	0	0	0	0
1100320	São Miguel do Guaporé	RO	2013	Enxurradas	Wet	0	228214	34695	193519	34695	0	34695	0	0	0	0	0	0	193519	0	0	0	0	0
1100338	Nova Mamoré	RO	2013	Enxurradas	Wet	0	0	0	0	0	0	0	0	0	0	0	0	0	0	0	0	0	0	0
1100338	Nova Mamoré	RO	2014	Inundações	Wet	3859	1.26749e+07	8.99346e+06	3.68142e+06	6306500	2.68696e+06	6129000	15000	162500	0	146540	0	2.54042e+06	2.54042e+06	900000	0	61000	0	180000
1100338	Nova Mamoré	RO	2014	Inundações	Wet	23273	1.3034e+08	1.23296e+08	7.04313e+06	1.22978e+08	318770	1.068e+08	12400000	3.77763e+06	0	96770.4	24000	198000	466157	6.50498e+06	0	24000	0	48000
1100338	Nova Mamoré	RO	2015	Inundações	Wet	343	4034342	0	4034342	0	0	0	0	0	0	0	0	0	4034342	0	0	0	0	0
1100338	Nova Mamoré	RO	2019	Inundações	Wet	22630	2939518	1126480	1813038	989000	137480	664000	0	325000	0	0	137480	0	1628612	184426	0	0	0	0
1100338	Nova Mamoré	RO	2020	Enxurradas	Wet	0	8980000	1980000	7000000	1930000	50000	1800000	100000	30000	50000	0	0	0	7000000	0	0	0	0	0
1100338	Nova Mamoré	RO	2020	Vendavais e Ciclones	Other	0	1063000	501500	561500	0	501500	0	0	0	0	0	500000	1500	1500	10000	0	500000	50000	0
1100338	Nova Mamoré	RO	2021	Inundações	Wet	68	270850	270850	0	270850	0	270850	0	0	0	0	0	0	0	0	0	0	0	0
1100338	Nova Mamoré	RO	2021	Incêndio Florestal	Fire	0	130000	130000	0	130000	0	130000	0	0	0	0	0	0	0	0	0	0	0	0
1100379	Alto Alegre dos Parecis	RO	2021	Chuvas Intensas	Wet	1635	1.16327e+06	629734	533534	96200	533534	96200	0	0	0	0	0	533534	533534	0	0	0	0	0
1100452	Buritis	RO	2015	Inundações	Wet	3200	9551469	0	9551469	0	0	0	0	0	0	0	0	0	4577507	4224000	0	749962	0	0
1100700	Campo Novo de Rondônia	RO	2015	Chuvas Intensas	Wet	1200	833406	0	833406	0	0	0	0	0	0	0	0	0	833406	0	0	0	0	0
1100700	Campo Novo de Rondônia	RO	2019	Chuvas Intensas	Wet	1200	1425679	0	1425679	0	0	0	0	0	0	0	0	0	1425679	0	0	0	0	0
1100809	Candeias do Jamari	RO	2019	Inundações	Wet	666	1179400	179400	1000000	179400	0	124920	0	54480	0	0	0	0	0	0	1000000	0	0	0
1100924	Chupinguaia	RO	2011	Inundações	Wet	0	0	0	0	0	0	0	0	0	0	0	0	0	0	0	0	0	0	0
1100924	Chupinguaia	RO	2014	Inundações	Wet	0	0	0	0	0	0	0	0	0	0	0	0	0	0	0	0	0	0	0
1101005	Governador Jorge Teixeira	RO	2021	Chuvas Intensas	Wet	3614	1.96889e+07	50000	1.96389e+07	0	50000	0	0	0	25000	0	0	25000	1.60389e+07	3600000	0	0	0	0
1101104	Itapuã do Oeste	RO	2017	Alagamentos	Wet	3132	279708	263688	16020	233650	30038	227650	0	6000	2138	27900	0	0	16020	0	0	0	0	0
1101401	Monte Negro	RO	2012	Enxurradas	Wet	3	1092597	126000	966597	126000	0	126000	0	0	0	0	0	0	966597	0	0	0	0	0
1101401	Monte Negro	RO	2022	Chuvas Intensas	Wet	150	51225	4700	46525	4700	0	4700	0	0	0	0	0	0	30000	16525	0	0	0	0
1101450	Parecis	RO	2022	Chuvas Intensas	Wet	800	3.80222e+06	130000	3.67222e+06	100000	30000	100000	0	0	0	0	10000	20000	3.67222e+06	0	0	0	0	0
1101468	Pimenteiras do Oeste	RO	2014	Vendavais e Ciclones	Other	889	1685430	570480	1114950	145000	425480	79000	0	66000	46800	3000	55600	320080	837550	130000	45000	55600	0	46800
1101468	Pimenteiras do Oeste	RO	2015	Vendavais e Ciclones	Other	6	18000	0	18000	0	0	0	0	0	0	0	0	0	0	18000	0	0	0	0
1101468	Pimenteiras do Oeste	RO	2019	Alagamentos	Wet	6	0	0	0	0	0	0	0	0	0	0	0	0	0	0	0	0	0	0
1101757	Vale do Anari	RO	2010	Enxurradas	Wet	5024	0	0	0	0	0	0	0	0	0	0	0	0	0	0	0	0	0	0
1101807	Vale do Paraíso	RO	2006	Enxurradas	Wet	0	1846740	814600	1032140	37800	776800	37800	0	0	0	0	776800	0	1032140	0	0	0	0	0
1200013	Acrelândia	AC	2005	Incêndio Florestal	Fire	0	0	0	0	0	0	0	0	0	0	0	0	0	0	0	0	0	0	0
1200013	Acrelândia	AC	2016	Estiagem e Seca	Droughts	12538	0	0	0	0	0	0	0	0	0	0	0	0	0	0	0	0	0	0
1200013	Acrelândia	AC	2020	Incêndio Florestal	Fire	1616	0	0	0	0	0	0	0	0	0	0	0	0	0	0	0	0	0	0
1200054	Assis Brasil	AC	2005	Incêndio Florestal	Fire	0	0	0	0	0	0	0	0	0	0	0	0	0	0	0	0	0	0	0
1200054	Assis Brasil	AC	2012	Alagamentos	Wet	720	0	0	0	0	0	0	0	0	0	0	0	0	0	0	0	0	0	0
1200054	Assis Brasil	AC	2013	Estiagem e Seca	Droughts	0	0	0	0	0	0	0	0	0	0	0	0	0	0	0	0	0	0	0
1200054	Assis Brasil	AC	2015	Inundações	Wet	4816	3374000	0	3374000	0	0	0	0	0	0	0	0	0	3000000	144000	50000	80000	0	100000
1200054	Assis Brasil	AC	2016	Estiagem e Seca	Droughts	6075	0	0	0	0	0	0	0	0	0	0	0	0	0	0	0	0	0	0
1200054	Assis Brasil	AC	2020	Incêndio Florestal	Fire	1216	0	0	0	0	0	0	0	0	0	0	0	0	0	0	0	0	0	0
1200054	Assis Brasil	AC	2021	Inundações	Wet	0	0	0	0	0	0	0	0	0	0	0	0	0	0	0	0	0	0	0
1200104	Brasiléia	AC	2005	Incêndio Florestal	Fire	0	0	0	0	0	0	0	0	0	0	0	0	0	0	0	0	0	0	0
1200104	Brasiléia	AC	2012	Inundações	Wet	6853	8.59171e+06	1.15135e+06	7.44036e+06	301346	850000	151346	0	150000	0	300000	0	550000	2748836	4010000	0	300000	0	381526
1200104	Brasiléia	AC	2013	Estiagem e Seca	Droughts	0	0	0	0	0	0	0	0	0	0	0	0	0	0	0	0	0	0	0
1200104	Brasiléia	AC	2015	Inundações	Wet	10658	2.42425e+07	0	2.42425e+07	0	0	0	0	0	0	0	0	0	4.92453e+06	18648000	250000	300000	0	120000
1200104	Brasiléia	AC	2016	Estiagem e Seca	Droughts	21438	0	0	0	0	0	0	0	0	0	0	0	0	0	0	0	0	0	0
1200104	Brasiléia	AC	2017	Estiagem e Seca	Droughts	7960	1.51911e+06	1.51911e+06	0	1.31031e+06	208800	980520	0	329788	0	208800	0	0	0	0	0	0	0	0
1200104	Brasiléia	AC	2019	Enxurradas	Wet	0	0	0	0	0	0	0	0	0	0	0	0	0	0	0	0	0	0	0
1200104	Brasiléia	AC	2020	Incêndio Florestal	Fire	2146	0	0	0	0	0	0	0	0	0	0	0	0	0	0	0	0	0	0
1200138	Bujari	AC	2005	Incêndio Florestal	Fire	0	0	0	0	0	0	0	0	0	0	0	0	0	0	0	0	0	0	0
1200138	Bujari	AC	2016	Estiagem e Seca	Droughts	8474	0	0	0	0	0	0	0	0	0	0	0	0	0	0	0	0	0	0
1200138	Bujari	AC	2017	Estiagem e Seca	Droughts	6000	0	0	0	0	0	0	0	0	0	0	0	0	0	0	0	0	0	0
1200138	Bujari	AC	2020	Incêndio Florestal	Fire	550	0	0	0	0	0	0	0	0	0	0	0	0	0	0	0	0	0	0
1200179	Capixaba	AC	2005	Incêndio Florestal	Fire	0	0	0	0	0	0	0	0	0	0	0	0	0	0	0	0	0	0	0
1200179	Capixaba	AC	2015	Inundações	Wet	817	467000	0	467000	0	0	0	0	0	0	0	0	0	147000	120000	0	200000	0	0
1200179	Capixaba	AC	2019	Vendavais e Ciclones	Other	450	554355	60049.7	494305	0	60049.7	0	0	0	4923.52	1300	10304.2	43522	0	475598	3479.58	10304.2	0	4923.52
1200179	Capixaba	AC	2020	Incêndio Florestal	Fire	640	0	0	0	0	0	0	0	0	0	0	0	0	0	0	0	0	0	0
1200203	Cruzeiro do Sul	AC	2017	Inundações	Wet	31809	0	0	0	0	0	0	0	0	0	0	0	0	0	0	0	0	0	0
1200203	Cruzeiro do Sul	AC	2017	Estiagem e Seca	Droughts	27810	244016	244016	0	152000	92016	152000	0	0	0	0	0	92016	0	0	0	0	0	0
1200203	Cruzeiro do Sul	AC	2019	Inundações	Wet	28000	18416820	2561820	15855000	170000	2.39182e+06	170000	0	0	782000	515000	520000	574820	13180000	1975000	0	520000	0	180000
1200203	Cruzeiro do Sul	AC	2019	Vendavais e Ciclones	Other	861	0	0	0	0	0	0	0	0	0	0	0	0	0	0	0	0	0	0
1200203	Cruzeiro do Sul	AC	2020	Incêndio Florestal	Fire	3761	0	0	0	0	0	0	0	0	0	0	0	0	0	0	0	0	0	0
1200203	Cruzeiro do Sul	AC	2020	Vendavais e Ciclones	Other	160	0	0	0	0	0	0	0	0	0	0	0	0	0	0	0	0	0	0
1200203	Cruzeiro do Sul	AC	2021	Vendavais e Ciclones	Other	85	0	0	0	0	0	0	0	0	0	0	0	0	0	0	0	0	0	0
1200203	Cruzeiro do Sul	AC	2021	Inundações	Wet	33001	49000	0	49000	0	0	0	0	0	0	0	0	0	0	49000	0	0	0	0
1200203	Cruzeiro do Sul	AC	2022	Inundações	Wet	28000	1.49808e+06	1.42158e+06	76500	0	1.42158e+06	0	0	0	1.27661e+06	24980	0	119982	0	76500	0	0	0	0
1200203	Cruzeiro do Sul	AC	2022	Inundações	Wet	0	0	0	0	0	0	0	0	0	0	0	0	0	0	0	0	0	0	0
1200252	Epitaciolândia	AC	2005	Incêndio Florestal	Fire	0	0	0	0	0	0	0	0	0	0	0	0	0	0	0	0	0	0	0
1200252	Epitaciolândia	AC	2012	Enxurradas	Wet	948	5.24625e+06	296250	4950000	296250	0	146250	150000	0	0	0	0	0	4500000	450000	0	0	0	0
1200252	Epitaciolândia	AC	2013	Estiagem e Seca	Droughts	0	0	0	0	0	0	0	0	0	0	0	0	0	0	0	0	0	0	0
1200252	Epitaciolândia	AC	2015	Inundações	Wet	2100	255000	0	255000	0	0	0	0	0	0	0	0	0	150000	105000	0	0	0	0
1200252	Epitaciolândia	AC	2016	Estiagem e Seca	Droughts	15126	0	0	0	0	0	0	0	0	0	0	0	0	0	0	0	0	0	0
1200252	Epitaciolândia	AC	2020	Incêndio Florestal	Fire	767	0	0	0	0	0	0	0	0	0	0	0	0	0	0	0	0	0	0
1200302	Feijó	AC	2020	Incêndio Florestal	Fire	1272	0	0	0	0	0	0	0	0	0	0	0	0	0	0	0	0	0	0
1200302	Feijó	AC	2021	Inundações	Wet	2487	13020000	5500000	7520000	1500000	4000000	1500000	0	0	500000	1500000	0	2000000	0	7500000	0	20000	0	0
1200302	Feijó	AC	2021	Inundações	Wet	3300	11620000	4500000	7120000	4100000	400000	3000000	100000	1000000	0	200000	0	200000	0	7000000	20000	100000	0	0
1200302	Feijó	AC	2021	Erosão	Landslides	105	200000	0	200000	0	0	0	0	0	0	0	0	0	0	200000	0	0	0	0
1200302	Feijó	AC	2022	Inundações	Wet	3000	0	0	0	0	0	0	0	0	0	0	0	0	0	0	0	0	0	0
1200328	Jordão	AC	2008	Inundações	Wet	1588	337404	269404	68000	263930	5474	233930	30000	0	1274	2000	0	2200	0	18000	0	50000	0	0
1200328	Jordão	AC	2020	Incêndio Florestal	Fire	384	0	0	0	0	0	0	0	0	0	0	0	0	0	0	0	0	0	0
1200328	Jordão	AC	2021	Inundações	Wet	3080	0	0	0	0	0	0	0	0	0	0	0	0	0	0	0	0	0	0
1200328	Jordão	AC	2021	Movimento de Massa	Landslides	0	0	0	0	0	0	0	0	0	0	0	0	0	0	0	0	0	0	0
1200328	Jordão	AC	2022	Inundações	Wet	3414	438000	438000	0	158000	280000	128000	0	30000	45000	25000	100000	110000	0	0	0	0	0	0
1200336	Mâncio Lima	AC	2020	Inundações	Wet	3580	450335	398762	51572.5	121700	277062	121700	0	0	220052	0	0	57010	0	22000	0	23572.5	0	6000
1200336	Mâncio Lima	AC	2020	Incêndio Florestal	Fire	831	0	0	0	0	0	0	0	0	0	0	0	0	0	0	0	0	0	0
1200336	Mâncio Lima	AC	2021	Inundações	Wet	5300	900000	900000	0	900000	0	900000	0	0	0	0	0	0	0	0	0	0	0	0
1200344	Manoel Urbano	AC	2012	Alagamentos	Wet	861	0	0	0	0	0	0	0	0	0	0	0	0	0	0	0	0	0	0
1200344	Manoel Urbano	AC	2020	Incêndio Florestal	Fire	516	0	0	0	0	0	0	0	0	0	0	0	0	0	0	0	0	0	0
1200344	Manoel Urbano	AC	2021	Inundações	Wet	477	1400000	1200000	200000	1200000	0	1200000	0	0	0	0	0	0	0	200000	0	0	0	0
1200351	Marechal Thaumaturgo	AC	2019	Movimento de Massa	Landslides	680	1061990	385490	676500	274000	111490	274000	0	0	78000	4500	2000	26990	24000	652500	0	0	0	0
1200351	Marechal Thaumaturgo	AC	2020	Incêndio Florestal	Fire	504	0	0	0	0	0	0	0	0	0	0	0	0	0	0	0	0	0	0
1200385	Plácido de Castro	AC	2005	Incêndio Florestal	Fire	0	0	0	0	0	0	0	0	0	0	0	0	0	0	0	0	0	0	0
1200385	Plácido de Castro	AC	2016	Estiagem e Seca	Droughts	17203	0	0	0	0	0	0	0	0	0	0	0	0	0	0	0	0	0	0
1200385	Plácido de Castro	AC	2020	Incêndio Florestal	Fire	701	0	0	0	0	0	0	0	0	0	0	0	0	0	0	0	0	0	0
1200393	Porto Walter	AC	2020	Incêndio Florestal	Fire	963	0	0	0	0	0	0	0	0	0	0	0	0	0	0	0	0	0	0
1200393	Porto Walter	AC	2021	Inundações	Wet	4255	1683000	938000	745000	500000	438000	500000	0	0	20000	80000	153000	185000	560000	32000	0	153000	0	0
1200401	Rio Branco	AC	2005	Incêndio Florestal	Fire	0	0	0	0	0	0	0	0	0	0	0	0	0	0	0	0	0	0	0
1200401	Rio Branco	AC	2006	Inundações	Wet	46446	18661369	8154249	10507120	4628000	3526249	4594000	0	34000	8808	2292310	706140	518991	3801120	6001000	350000	330000	0	25000
1200401	Rio Branco	AC	2009	Inundações	Wet	18872	2.48314e+07	3.29112e+06	21540320	2006830	1.28429e+06	1857940	0	148890	116920	203430	389600	574340	9353320	11422000	336000	396000	0	33000
1200401	Rio Branco	AC	2010	Inundações	Wet	19872	2.12943e+07	2.58383e+06	18710500	1299538	1.28429e+06	1150648	0	148890	116920	203430	389600	574340	8328000	1.00125e+07	180000	190000	0	0
1200401	Rio Branco	AC	2012	Inundações	Wet	139403	1.52961e+08	14034013	1.38927e+08	3.60632e+06	10427694	2675069	0	931250	2416100	1009920	5826934	1174740	32389387	9.4278e+07	4410000	6650000	0	1200000
1200401	Rio Branco	AC	2012	Estiagem e Seca	Droughts	0	0	0	0	0	0	0	0	0	0	0	0	0	0	0	0	0	0	0
1200401	Rio Branco	AC	2012	Movimento de Massa	Landslides	180	0	0	0	0	0	0	0	0	0	0	0	0	0	0	0	0	0	0
1200401	Rio Branco	AC	2013	Inundações	Wet	12715	2350000	2350000	0	0	2350000	0	0	0	400000	900000	0	1050000	0	0	0	0	0	0
1200401	Rio Branco	AC	2013	Estiagem e Seca	Droughts	141139	7e+06	7e+06	0	1e+06	6000000	0	1e+06	0	0	6000000	0	0	0	0	0	0	0	0
1200401	Rio Branco	AC	2014	Movimento de Massa	Landslides	2332	18244000	0	18244000	0	0	0	0	0	0	0	0	0	0	18244000	0	0	0	0
1200401	Rio Branco	AC	2014	Inundações	Wet	11965	3.41494e+07	1.97384e+07	14411000	1.70032e+06	1.80381e+07	460865	0	1.23945e+06	1500000	2.2036e+06	750000	1.35845e+07	5962000	8449000	0	0	0	0
1200401	Rio Branco	AC	2014	Inundações	Wet	0	0	0	0	0	0	0	0	0	0	0	0	0	0	0	0	0	0	0
1200401	Rio Branco	AC	2015	Inundações	Wet	71566	56200000	0	56200000	0	0	0	0	0	0	0	0	0	25000000	14000000	0	12000000	0	5200000
1200401	Rio Branco	AC	2016	Estiagem e Seca	Droughts	335796	0	0	0	0	0	0	0	0	0	0	0	0	0	0	0	0	0	0
1200401	Rio Branco	AC	2017	Estiagem e Seca	Droughts	23440	2.53202e+06	2.53202e+06	0	1.90562e+06	626400	1.68979e+06	0	215822	0	626400	0	0	0	0	0	0	0	0
1200401	Rio Branco	AC	2018	Enxurradas	Wet	6101	770772	305920	464852	131316	174604	131316	0	0	60920	0	0	113684	350000	0	0	0	0	114852
1200401	Rio Branco	AC	2019	Incêndio Florestal	Fire	0	0	0	0	0	0	0	0	0	0	0	0	0	0	0	0	0	0	0
1200401	Rio Branco	AC	2020	Incêndio Florestal	Fire	15203	214808	214808	0	0	214808	0	0	0	214808	0	0	0	0	0	0	0	0	0
1200401	Rio Branco	AC	2020	Erosão	Landslides	268721	0	0	0	0	0	0	0	0	0	0	0	0	0	0	0	0	0	0
1200401	Rio Branco	AC	2021	Enxurradas	Wet	13579	171500	171500	0	104000	67500	104000	0	0	12000	0	0	55500	0	0	0	0	0	0
1200401	Rio Branco	AC	2021	Inundações	Wet	18535	0	0	0	0	0	0	0	0	0	0	0	0	0	0	0	0	0	0
1200401	Rio Branco	AC	2021	Erosão	Landslides	268721	0	0	0	0	0	0	0	0	0	0	0	0	0	0	0	0	0	0
1200427	Rodrigues Alves	AC	2017	Inundações	Wet	1734	3.5808e+06	2210800	1.37e+06	349000	1861800	349000	0	0	450000	555000	220000	636800	400000	600000	0	220000	0	150000
1200427	Rodrigues Alves	AC	2020	Incêndio Florestal	Fire	906	0	0	0	0	0	0	0	0	0	0	0	0	0	0	0	0	0	0
1200427	Rodrigues Alves	AC	2021	Inundações	Wet	3588	3134000	1551000	1583000	278000	1273000	258000	0	20000	600000	250000	80000	343000	500000	623000	0	260000	0	200000
1200435	Santa Rosa do Purus	AC	2020	Incêndio Florestal	Fire	629	0	0	0	0	0	0	0	0	0	0	0	0	0	0	0	0	0	0
1200435	Santa Rosa do Purus	AC	2021	Inundações	Wet	1910	3690000	1490000	2200000	650000	840000	600000	50000	0	0	510000	0	330000	100000	2000000	100000	0	0	0
1200435	Santa Rosa do Purus	AC	2022	Inundações	Wet	1352	1958000	858000	1100000	400000	458000	400000	0	0	0	308000	0	150000	100000	1000000	0	0	0	0
1200450	Senador Guiomard	AC	2005	Incêndio Florestal	Fire	0	0	0	0	0	0	0	0	0	0	0	0	0	0	0	0	0	0	0
1200450	Senador Guiomard	AC	2020	Incêndio Florestal	Fire	1662	0	0	0	0	0	0	0	0	0	0	0	0	0	0	0	0	0	0
1200500	Sena Madureira	AC	2005	Incêndio Florestal	Fire	0	0	0	0	0	0	0	0	0	0	0	0	0	0	0	0	0	0	0
1200500	Sena Madureira	AC	2012	Inundações	Wet	6807	5.568e+06	4113000	1.455e+06	3944000	169000	3944000	0	0	15000	50000	4000	100000	1370000	25000	20000	20000	0	20000
1200500	Sena Madureira	AC	2014	Inundações	Wet	11543	29353258	9754897	19598361	950000	8804897	350000	0	600000	20000	353000	0	8431897	12458361	7140000	0	0	0	0
1200500	Sena Madureira	AC	2015	Inundações	Wet	4051	16558361	0	16558361	0	0	0	0	0	0	0	0	0	11458361	5100000	0	0	0	0
1200500	Sena Madureira	AC	2020	Incêndio Florestal	Fire	3085	0	0	0	0	0	0	0	0	0	0	0	0	0	0	0	0	0	0
1200500	Sena Madureira	AC	2021	Alagamentos	Wet	0	0	0	0	0	0	0	0	0	0	0	0	0	0	0	0	0	0	0
1200500	Sena Madureira	AC	2021	Inundações	Wet	23356	46400000	8800000	37600000	0	8800000	0	0	0	1000000	3800000	0	4000000	24200000	9250000	0	0	4000000	150000
1200500	Sena Madureira	AC	2022	Inundações	Wet	0	0	0	0	0	0	0	0	0	0	0	0	0	0	0	0	0	0	0
1200609	Tarauacá	AC	2014	Alagamentos	Wet	709	1.15999e+07	6.45651e+06	5143355	1912400	4.54411e+06	1912400	0	0	33192.2	7714.21	0	4.50321e+06	4695355	448000	0	0	0	0
1200609	Tarauacá	AC	2014	Inundações	Wet	833	32461807	7183000	25278807	1910000	5.273e+06	540000	840000	530000	460000	943000	650000	3220000	9216807	15112000	50000	600000	0	300000
1200609	Tarauacá	AC	2015	Movimento de Massa	Landslides	80	352000	0	352000	0	0	0	0	0	0	0	0	0	0	352000	0	0	0	0
1200609	Tarauacá	AC	2017	Inundações	Wet	12410	12614950	4594950	8020000	2502950	2092000	1402950	50000	1050000	25000	842000	700000	525000	5950000	1200000	20000	700000	0	150000
1200609	Tarauacá	AC	2020	Incêndio Florestal	Fire	930	0	0	0	0	0	0	0	0	0	0	0	0	0	0	0	0	0	0
1200609	Tarauacá	AC	2021	Inundações	Wet	12262	9560000	2710000	6850000	1040000	1670000	950000	40000	50000	20000	700000	500000	450000	5000000	1200000	20000	500000	30000	100000
1200609	Tarauacá	AC	2022	Inundações	Wet	8029	980000	700000	280000	700000	0	700000	0	0	0	0	0	0	0	200000	0	20000	0	60000
1200609	Tarauacá	AC	2022	Inundações	Wet	12237	0	0	0	0	0	0	0	0	0	0	0	0	0	0	0	0	0	0
1200708	Xapuri	AC	2005	Incêndio Florestal	Fire	0	0	0	0	0	0	0	0	0	0	0	0	0	0	0	0	0	0	0
1200708	Xapuri	AC	2012	Alagamentos	Wet	1430	0	0	0	0	0	0	0	0	0	0	0	0	0	0	0	0	0	0
1200708	Xapuri	AC	2013	Estiagem e Seca	Droughts	0	0	0	0	0	0	0	0	0	0	0	0	0	0	0	0	0	0	0
1200708	Xapuri	AC	2015	Inundações	Wet	11649	35981500	13123500	22858000	9800000	3.3235e+06	7400000	1500000	900000	180000	694500	487000	1962000	8250000	12678000	250000	1200000	0	480000
1200708	Xapuri	AC	2016	Estiagem e Seca	Droughts	16016	0	0	0	0	0	0	0	0	0	0	0	0	0	0	0	0	0	0
1200708	Xapuri	AC	2020	Incêndio Florestal	Fire	930	0	0	0	0	0	0	0	0	0	0	0	0	0	0	0	0	0	0
1200807	Porto Acre	AC	2005	Incêndio Florestal	Fire	0	0	0	0	0	0	0	0	0	0	0	0	0	0	0	0	0	0	0
1200807	Porto Acre	AC	2011	Inundações	Wet	0	0	0	0	0	0	0	0	0	0	0	0	0	0	0	0	0	0	0
1200807	Porto Acre	AC	2012	Alagamentos	Wet	1423	0	0	0	0	0	0	0	0	0	0	0	0	0	0	0	0	0	0
1200807	Porto Acre	AC	2015	Inundações	Wet	228	1000000	0	1000000	0	0	0	0	0	0	0	0	0	500000	160000	110000	150000	0	80000
1200807	Porto Acre	AC	2016	Estiagem e Seca	Droughts	14806	0	0	0	0	0	0	0	0	0	0	0	0	0	0	0	0	0	0
1200807	Porto Acre	AC	2017	Estiagem e Seca	Droughts	5400	2.79039e+06	2.79039e+06	0	2.65119e+06	139200	2.64006e+06	0	11136.7	0	139200	0	0	0	0	0	0	0	0
1200807	Porto Acre	AC	2020	Incêndio Florestal	Fire	241	0	0	0	0	0	0	0	0	0	0	0	0	0	0	0	0	0	0
1200807	Porto Acre	AC	2021	Inundações	Wet	4475	13530426	8696026	4834400	8542560	153466	8432560	0	110000	60000	2166	0	91300	4700000	134400	0	0	0	0
1300029	Alvarães	AM	2009	Inundações	Wet	0	0	0	0	0	0	0	0	0	0	0	0	0	0	0	0	0	0	0
1300029	Alvarães	AM	2009	Inundações	Wet	7650	2.57392e+06	516710	2.05721e+06	341500	175210	341500	0	0	0	0	175210	0	550610	1318040	79440	59760	0	49360
1300029	Alvarães	AM	2010	Estiagem e Seca	Droughts	0	0	0	0	0	0	0	0	0	0	0	0	0	0	0	0	0	0	0
1300029	Alvarães	AM	2012	Inundações	Wet	4351	558494	500294	58200	0	500294	0	0	0	0	0	500294	0	0	0	0	0	0	58200
1300029	Alvarães	AM	2013	Inundações	Wet	4985	7.0167e+06	5.2503e+06	1766400	3.07524e+06	2.17506e+06	3.07524e+06	0	0	378000	573000	255414	968650	0	680400	0	936000	0	150000
1300029	Alvarães	AM	2015	Inundações	Wet	4807	1.7552e+06	0	1.7552e+06	0	0	0	0	0	0	0	0	0	0	580200	220000	825000	0	130000
1300029	Alvarães	AM	2017	Inundações	Wet	4335	2212858	655838	1557020	430600	225238	430600	0	0	147338	0	40050	37850	0	1454000	13520	85000	0	4500
1300029	Alvarães	AM	2019	Inundações	Wet	5626	3.48091e+06	3.32591e+06	155000	3280200	45711.8	3280200	0	0	0	0	45711.8	0	0	0	0	155000	0	0
1300029	Alvarães	AM	2021	Inundações	Wet	4280	2.10563e+06	1.29954e+06	806084	693989	605555	693989	0	0	0	0	605555	0	24000	110084	18000	630000	24000	0
1300029	Alvarães	AM	2022	Inundações	Wet	6243	1.2723e+06	817609	454692	589332	228277	589332	0	0	228277	0	0	0	0	299382	0	155310	0	0
1300029	Alvarães	AM	2022	Estiagem e Seca	Droughts	10856	1030876	1030876	0	272786	758090	272786	0	0	311935	32400	384880	28875	0	0	0	0	0	0
1300060	Amaturá	AM	2009	Inundações	Wet	4061	0	0	0	0	0	0	0	0	0	0	0	0	0	0	0	0	0	0
1300060	Amaturá	AM	2011	Estiagem e Seca	Droughts	0	284772	284772	0	135000	149772	0	0	135000	0	11772	0	138000	0	0	0	0	0	0
1300060	Amaturá	AM	2012	Inundações	Wet	1674	3.6735e+06	3.622e+06	51500	2658000	964000	2658000	0	0	10000	0	954000	0	0	22500	4000	17000	0	8000
1300060	Amaturá	AM	2013	Inundações	Wet	3132	2.3402e+06	1440200	900000	600000	840200	485000	97000	18000	157000	184000	324200	175000	150000	550000	64000	100000	0	36000
1300060	Amaturá	AM	2015	Inundações	Wet	193	665000	0	665000	0	0	0	0	0	0	0	0	0	0	285000	100000	280000	0	0
1300060	Amaturá	AM	2015	Erosão	Landslides	30	893000	635000	258000	186000	449000	0	0	186000	0	87000	362000	0	143000	115000	0	0	0	0
1300060	Amaturá	AM	2017	Inundações	Wet	821	211390	191890	19500	100800	91090	100800	0	0	48790	0	42300	0	0	0	0	19500	0	0
1300060	Amaturá	AM	2017	Estiagem e Seca	Droughts	9017	186419	186419	0	4590	181829	4590	0	0	129279	0	52550	0	0	0	0	0	0	0
1300060	Amaturá	AM	2018	Estiagem e Seca	Droughts	5298	82542	82542	0	4590	77952	4590	0	0	76845	578.25	528.75	0	0	0	0	0	0	0
1300060	Amaturá	AM	2021	Inundações	Wet	2069	780700	365000	415700	165000	200000	165000	0	0	200000	0	0	0	150000	15700	100000	70000	50000	30000
1300060	Amaturá	AM	2021	Estiagem e Seca	Droughts	4113	1069283	1069283	0	210000	859283	210000	0	0	270000	0	589283	0	0	0	0	0	0	0
1300060	Amaturá	AM	2022	Inundações	Wet	9447	1.62941e+06	1.09196e+06	537450	394500	697457	394500	0	0	50000	0	647457	0	200000	32200	100000	85100	70150	50000
1300060	Amaturá	AM	2022	Estiagem e Seca	Droughts	9648	1.5896e+06	1.1164e+06	473200	55000	1.0614e+06	55000	0	0	336940	0	647457	77000	190000	22100	90800	75150	60150	35000
1300086	Anamã	AM	2009	Inundações	Wet	2582	1.58599e+07	5.12088e+06	10739000	1.42866e+06	3692220	728660	80000	620000	0	1170000	1285220	1237000	900000	8960000	264000	495000	0	120000
1300086	Anamã	AM	2010	Estiagem e Seca	Droughts	0	67127	67127	0	45950	21177	32950	0	13000	0	0	20177	1000	0	0	0	0	0	0
1300086	Anamã	AM	2010	Erosão	Landslides	0	0	0	0	0	0	0	0	0	0	0	0	0	0	0	0	0	0	0
1300086	Anamã	AM	2012	Erosão	Landslides	0	0	0	0	0	0	0	0	0	0	0	0	0	0	0	0	0	0	0
1300086	Anamã	AM	2012	Inundações	Wet	3296	5.9585e+06	2.5265e+06	3432000	439000	2.0875e+06	347000	22000	70000	0	422000	452500	1213000	988000	2054000	204000	165000	0	21000
1300086	Anamã	AM	2013	Inundações	Wet	8370	7.07423e+06	3.41423e+06	3.66e+06	1605000	1.80923e+06	1320000	60000	225000	80000	340000	1200000	189226	2000000	900000	200000	480000	0	80000
1300086	Anamã	AM	2013	Erosão	Landslides	1170	2.825e+06	887000	1938000	92000	795000	20000	0	72000	60000	60000	600000	75000	60000	1098000	180000	600000	0	0
1300086	Anamã	AM	2014	Inundações	Wet	7494	5739980	1477980	4262000	943380	534600	943380	0	0	35000	63000	270000	166600	3552000	350000	150000	180000	0	30000
1300086	Anamã	AM	2015	Inundações	Wet	0	7399000	0	7399000	0	0	0	0	0	0	0	0	0	4460000	360000	260000	2277000	0	42000
1300086	Anamã	AM	2015	Inundações	Wet	8928	7.46555e+06	0	7.46555e+06	0	0	0	0	0	0	0	0	0	6309550	150000	78000	876000	0	52000
1300086	Anamã	AM	2015	Erosão	Landslides	0	0	0	0	0	0	0	0	0	0	0	0	0	0	0	0	0	0	0
1300086	Anamã	AM	2017	Inundações	Wet	4253	9.21438e+06	5.78774e+06	3426640	2456520	3.33122e+06	2456520	0	0	391557	140980	2.42368e+06	375000	2636640	300000	39000	425000	0	26000
1300086	Anamã	AM	2018	Movimento de Massa	Landslides	0	140000	0	140000	0	0	0	0	0	0	0	0	0	0	0	0	140000	0	0
1300086	Anamã	AM	2019	Inundações	Wet	8800	3.31987e+06	2.63217e+06	687700	794670	1.8375e+06	794670	0	0	121665	221975	1.49386e+06	0	0	289800	36000	346500	0	15400
1300086	Anamã	AM	2021	Inundações	Wet	9550	4.04512e+06	1.90912e+06	2136000	1550650	358470	1550650	0	0	161730	196740	0	0	0	1500000	150000	450000	0	36000
1300086	Anamã	AM	2022	Inundações	Wet	10719	4.97728e+06	3.09128e+06	1886000	1769000	1.32228e+06	1769000	0	0	190721	261200	870363	0	0	1250000	150000	450000	0	36000
1300102	Anori	AM	2009	Inundações	Wet	7973	2860100	746100	2114000	548100	198000	535100	0	13000	0	0	198000	0	0	1937000	52000	125000	0	0
1300102	Anori	AM	2010	Estiagem e Seca	Droughts	0	267000	267000	0	267000	0	254000	0	13000	0	0	0	0	0	0	0	0	0	0
1300102	Anori	AM	2012	Inundações	Wet	13284	9846344	5026344	4820000	2823700	2.20264e+06	2.8237e+06	0	0	0	0	1202644	1000000	0	4025000	420000	375000	0	0
1300102	Anori	AM	2013	Inundações	Wet	12000	15003700	4658700	10345000	2823700	1835000	2.8237e+06	0	0	400000	300000	375000	760000	1.8e+06	8050000	120000	375000	0	0
1300102	Anori	AM	2014	Inundações	Wet	0	11591000	3491000	8100000	1941000	1550000	1941000	0	0	310000	270000	315000	655000	1800000	5865000	90000	345000	0	0
1300102	Anori	AM	2014	Inundações	Wet	9647	11591000	3491000	8100000	1941000	1550000	1941000	0	0	310000	270000	315000	655000	1800000	5865000	90000	345000	0	0
1300102	Anori	AM	2015	Inundações	Wet	11576	1.1759e+07	0	1.1759e+07	0	0	0	0	0	0	0	0	0	1980000	9234500	165000	379500	0	0
1300102	Anori	AM	2015	Incêndio Florestal	Fire	655	1129000	1120000	9000	960000	160000	960000	0	0	110000	0	0	50000	0	9000	0	0	0	0
1300102	Anori	AM	2015	Estiagem e Seca	Droughts	0	0	0	0	0	0	0	0	0	0	0	0	0	0	0	0	0	0	0
1300102	Anori	AM	2017	Inundações	Wet	14246	3.95649e+06	3.44802e+06	508466	3172715	275307	3172715	0	0	138568	10687.8	88851.5	37200	0	57000	391000	60466.5	0	0
1300102	Anori	AM	2019	Inundações	Wet	15768	2.84176e+06	2492768	348997	1718056	774712	1718056	0	0	774712	0	0	0	0	200352	63186.7	85458.6	0	0
1300102	Anori	AM	2021	Inundações	Wet	11426	3.61929e+06	3.61929e+06	0	3592080	27213.2	3592080	0	0	0	27213.2	0	0	0	0	0	0	0	0
1300102	Anori	AM	2022	Inundações	Wet	10520	6307280	4952280	1355000	4456870	495410	4456870	0	0	0	307100	0	188310	0	1000000	100000	180000	0	75000
1300144	Apuí	AM	2013	Inundações	Wet	18924	1.554e+06	1142000	412000	310000	832000	170000	0	140000	32000	110000	0	690000	400000	0	0	0	0	12000
1300144	Apuí	AM	2014	Inundações	Wet	736	2441800	1849000	592800	927000	922000	787000	0	140000	32000	45000	105000	740000	0	487800	0	105000	0	0
1300144	Apuí	AM	2016	Estiagem e Seca	Droughts	7453	0	0	0	0	0	0	0	0	0	0	0	0	0	0	0	0	0	0
1300144	Apuí	AM	2018	Inundações	Wet	216	0	0	0	0	0	0	0	0	0	0	0	0	0	0	0	0	0	0
1300201	Atalaia do Norte	AM	2009	Inundações	Wet	2400	156760	156760	0	61760	95000	61760	0	0	0	0	95000	0	0	0	0	0	0	0
1300201	Atalaia do Norte	AM	2010	Vendavais e Ciclones	Other	204	362980	77980	285000	34500	43480	0	22500	12000	0	0	0	43480	75000	210000	0	0	0	0
1300201	Atalaia do Norte	AM	2010	Estiagem e Seca	Droughts	0	876360	876360	0	876360	0	864360	0	12000	0	0	0	0	0	0	0	0	0	0
1300201	Atalaia do Norte	AM	2011	Estiagem e Seca	Droughts	0	1047330	1047330	0	957000	90330	957000	0	0	90330	0	0	0	0	0	0	0	0	0
1300201	Atalaia do Norte	AM	2012	Inundações	Wet	9304	4522781	4522781	0	4400000	122781	4400000	0	0	96390	0	26391	0	0	0	0	0	0	0
1300201	Atalaia do Norte	AM	2013	Inundações	Wet	8776	1.73071e+06	470709	1260000	62160	408549	62160	0	0	258753	0	149796	0	1e+06	0	60000	96000	0	104000
1300201	Atalaia do Norte	AM	2015	Inundações	Wet	1228	3741000	0	3741000	0	0	0	0	0	0	0	0	0	3000000	396000	90000	150000	0	105000
1300201	Atalaia do Norte	AM	2017	Inundações	Wet	3507	7986360	2519360	5467000	923640	1595720	923640	0	0	320000	0	709200	566520	3000000	1888000	120000	315000	0	144000
1300201	Atalaia do Norte	AM	2017	Movimento de Massa	Landslides	230	2450000	1100000	1350000	1100000	0	0	0	1100000	0	0	0	0	500000	850000	0	0	0	0
1300201	Atalaia do Norte	AM	2018	Inundações	Wet	3080	4500000	0	4500000	0	0	0	0	0	0	0	0	0	3000000	560000	240000	300000	0	400000
1300201	Atalaia do Norte	AM	2018	Movimento de Massa	Landslides	0	19460000	500000	18960000	500000	0	0	0	500000	0	0	0	0	18000000	960000	0	0	0	0
1300201	Atalaia do Norte	AM	2019	Inundações	Wet	5292	4.8327e+06	2.8347e+06	1.998e+06	923640	1.91106e+06	923640	0	0	814745	176658	156184	763472	0	1386000	152000	180000	0	280000
1300201	Atalaia do Norte	AM	2020	Inundações	Wet	4250	1420000	530000	890000	530000	0	530000	0	0	0	0	0	0	0	690000	0	200000	0	0
1300201	Atalaia do Norte	AM	2020	Estiagem e Seca	Droughts	10000	0	0	0	0	0	0	0	0	0	0	0	0	0	0	0	0	0	0
1300201	Atalaia do Norte	AM	2020	Vendavais e Ciclones	Other	90	750000	0	750000	0	0	0	0	0	0	0	0	0	0	700000	50000	0	0	0
1300201	Atalaia do Norte	AM	2021	Inundações	Wet	5323	1131912	61912	1070000	11912	50000	11912	0	0	50000	0	0	0	535000	204505	76000	113400	53345	87750
1300201	Atalaia do Norte	AM	2022	Inundações	Wet	6231	1256953	133602	1123351	14452	119150	14452	0	0	80500	0	38650	0	535000	257856	76000	113400	53345	87750
1300201	Atalaia do Norte	AM	2022	Estiagem e Seca	Droughts	9484	103920	103920	0	0	103920	0	0	0	103920	0	0	0	0	0	0	0	0	0
1300300	Autazes	AM	2007	Enxurradas	Wet	19868	7080000	3642000	3438000	350000	3292000	350000	0	0	92000	0	3200000	0	1025000	2413000	0	0	0	0
1300300	Autazes	AM	2009	Inundações	Wet	0	0	0	0	0	0	0	0	0	0	0	0	0	0	0	0	0	0	0
1300300	Autazes	AM	2009	Inundações	Wet	15696	1.4711e+07	6.959e+06	7752000	3.431e+06	3528000	1491000	1740000	200000	0	0	3528000	0	300000	7452000	0	0	0	0
1300300	Autazes	AM	2010	Inundações	Wet	17483	0	0	0	0	0	0	0	0	0	0	0	0	0	0	0	0	0	0
1300300	Autazes	AM	2010	Estiagem e Seca	Droughts	0	0	0	0	0	0	0	0	0	0	0	0	0	0	0	0	0	0	0
1300300	Autazes	AM	2012	Inundações	Wet	12530	7242000	4505800	2736200	4313200	192600	4313200	0	0	20000	0	3434	169166	617200	2079000	0	40000	0	0
1300300	Autazes	AM	2013	Inundações	Wet	13809	1.48078e+07	5.74527e+06	9.0625e+06	4097200	1.64807e+06	4097200	0	0	1300000	27618	119951	200500	2205000	6702500	15000	100000	0	40000
1300300	Autazes	AM	2014	Inundações	Wet	7579	3286932	673932	2613000	235000	438932	235000	0	0	95000	13932	90000	240000	350000	1263000	0	800000	0	200000
1300300	Autazes	AM	2015	Inundações	Wet	3874	3.17867e+07	1.55438e+07	1.62429e+07	6050052	9.4937e+06	6050052	0	0	350789	2.6313e+06	4050000	2.46161e+06	3.28946e+06	8.34611e+06	223245	4050000	0	334110
1300300	Autazes	AM	2015	Incêndio Florestal	Fire	1	52000	0	52000	0	0	0	0	0	0	0	0	0	0	52000	0	0	0	0
1300300	Autazes	AM	2017	Inundações	Wet	2513	7.39381e+06	6683800	710009	5171800	1512000	5171800	0	0	0	0	1512000	0	250000	0	100000	360009	0	0
1300300	Autazes	AM	2019	Inundações	Wet	3960	276020	268520	7500	0	268520	0	0	0	181020	0	87500	0	0	0	0	7500	0	0
1300300	Autazes	AM	2021	Alagamentos	Wet	868	0	0	0	0	0	0	0	0	0	0	0	0	0	0	0	0	0	0
1300300	Autazes	AM	2021	Inundações	Wet	16728	3930775	1980775	1950000	1900775	80000	1900775	0	0	50000	0	0	30000	0	1950000	0	0	0	0
1300300	Autazes	AM	2022	Inundações	Wet	15420	3930775	1980775	1950000	1900775	80000	1900775	0	0	50000	0	0	30000	0	1950000	0	0	0	0
1300409	Barcelos	AM	2012	Inundações	Wet	0	1561700	1276000	285700	1192000	84000	990000	0	202000	30000	5000	0	49000	120700	25000	0	100000	0	40000
1300409	Barcelos	AM	2012	Inundações	Wet	5650	2094963	1978413	116550	1803413	175000	1501413	0	302000	55000	10000	15000	95000	0	116550	0	0	0	0
1300409	Barcelos	AM	2016	Estiagem e Seca	Droughts	0	0	0	0	0	0	0	0	0	0	0	0	0	0	0	0	0	0	0
1300409	Barcelos	AM	2021	Inundações	Wet	1517	323072	117732	205340	24502	93230	24502	0	0	93230	0	0	0	102670	102670	0	0	0	0
1300409	Barcelos	AM	2022	Inundações	Wet	1517	263242	57902	205340	24502	33400	24502	0	0	33400	0	0	0	102670	102670	0	0	0	0
1300508	Barreirinha	AM	2009	Inundações	Wet	3551	1227000	102000	1125000	102000	0	0	0	102000	0	0	0	0	0	1072000	0	16000	0	37000
1300508	Barreirinha	AM	2009	Inundações	Wet	993	16536000	9081000	7455000	1580000	7501000	780000	50000	750000	490000	3000000	4011000	0	4980000	1755000	0	600000	0	120000
1300508	Barreirinha	AM	2009	Erosão	Landslides	141	0	0	0	0	0	0	0	0	0	0	0	0	0	0	0	0	0	0
1300508	Barreirinha	AM	2010	Erosão	Landslides	0	0	0	0	0	0	0	0	0	0	0	0	0	0	0	0	0	0	0
1300508	Barreirinha	AM	2011	Estiagem e Seca	Droughts	0	2432731	2432731	0	830000	1602731	780000	50000	0	490000	0	1112731	0	0	0	0	0	0	0
1300508	Barreirinha	AM	2012	Inundações	Wet	0	1.6536e+07	9.081e+06	7.455e+06	1.58e+06	7.501e+06	780000	50000	750000	490000	3000000	4.011e+06	0	4980000	1755000	0	600000	0	120000
1300508	Barreirinha	AM	2012	Inundações	Wet	2633	1.6536e+07	9.081e+06	7.455e+06	1.58e+06	7.501e+06	780000	50000	750000	490000	3000000	4.011e+06	0	4980000	1755000	0	600000	0	120000
1300508	Barreirinha	AM	2013	Inundações	Wet	12500	29029800	20089800	8940000	10990000	9099800	8650000	0	2340000	1100000	1500000	4049800	2450000	0	6.5e+06	640000	1.8e+06	0	0
1300508	Barreirinha	AM	2014	Alagamentos	Wet	22247	6.24109e+06	3.13611e+06	3104980	1476767	1.65934e+06	621900	0	854867	590000	311670	570000	187673	0	675000	345000	1250000	0	834980
1300508	Barreirinha	AM	2015	Alagamentos	Wet	21682	2558000	0	2558000	0	0	0	0	0	0	0	0	0	0	578000	420000	982000	0	578000
1300508	Barreirinha	AM	2015	Incêndio Florestal	Fire	629	0	0	0	0	0	0	0	0	0	0	0	0	0	0	0	0	0	0
1300508	Barreirinha	AM	2017	Inundações	Wet	7648	489923	489923	0	254670	235253	254670	0	0	226136	0	0	9117	0	0	0	0	0	0
1300508	Barreirinha	AM	2019	Inundações	Wet	9763	1.21001e+07	7.28256e+06	4.8175e+06	1949105	5.33345e+06	1949105	0	0	125000	680000	3.91732e+06	611135	2000000	2227500	330000	260000	0	0
1300508	Barreirinha	AM	2021	Inundações	Wet	16640	12408600	6330000	6078600	4900000	1430000	4900000	0	0	0	760000	0	670000	2500000	2868600	400000	310000	0	0
1300508	Barreirinha	AM	2022	Inundações	Wet	23575	17033400	12945000	4088400	11200000	1745000	11200000	0	0	0	925000	0	820000	0	2938400	630000	330000	190000	0
1300607	Benjamin Constant	AM	2006	Inundações	Wet	3132	86842	35392	51450	35392	0	35392	0	0	0	0	0	0	0	51450	0	0	0	0
1300607	Benjamin Constant	AM	2009	Inundações	Wet	20461	1209480	1209480	0	1166910	42570	1166910	0	0	0	0	42570	0	0	0	0	0	0	0
1300607	Benjamin Constant	AM	2010	Vendavais e Ciclones	Other	589	1194271	94290	1.09998e+06	0	94290	0	0	0	0	0	17790	76500	113341	356000	575000	55640	0	0
1300607	Benjamin Constant	AM	2010	Estiagem e Seca	Droughts	0	0	0	0	0	0	0	0	0	0	0	0	0	0	0	0	0	0	0
1300607	Benjamin Constant	AM	2011	Estiagem e Seca	Droughts	12639	2279000	2279000	0	1144000	1135000	808000	0	336000	0	1135000	0	0	0	0	0	0	0	0
1300607	Benjamin Constant	AM	2012	Erosão	Landslides	0	0	0	0	0	0	0	0	0	0	0	0	0	0	0	0	0	0	0
1300607	Benjamin Constant	AM	2012	Inundações	Wet	8013	42797931	1117931	41680000	158131	959800	158131	0	0	0	0	424800	535000	300000	41075000	150000	130000	0	25000
1300607	Benjamin Constant	AM	2013	Inundações	Wet	94	6.49938e+06	5.73438e+06	765000	4269380	1.465e+06	2339000	1930000	380	235000	280000	250000	700000	125000	245000	80000	100000	0	215000
1300607	Benjamin Constant	AM	2015	Inundações	Wet	250	1507000	0	1507000	0	0	0	0	0	0	0	0	0	33000	1213000	3000	198000	0	60000
1300607	Benjamin Constant	AM	2015	Inundações	Wet	12185	1.61598e+07	0	1.61598e+07	0	0	0	0	0	0	0	0	0	7.68424e+06	7040000	43000	1.33257e+06	0	60000
1300607	Benjamin Constant	AM	2017	Inundações	Wet	272	0	0	0	0	0	0	0	0	0	0	0	0	0	0	0	0	0	0
1300607	Benjamin Constant	AM	2017	Inundações	Wet	9401	5223327	1280310	3943017	715000	565310	715000	0	0	145280	0	310030	110000	0	3632987	0	310030	0	0
1300607	Benjamin Constant	AM	2019	Inundações	Wet	14050	182050	182050	0	182050	0	182050	0	0	0	0	0	0	0	0	0	0	0	0
1300607	Benjamin Constant	AM	2022	Inundações	Wet	16895	1332124	1332124	0	329570	1002554	329570	0	0	575000	0	0	427554	0	0	0	0	0	0
1300607	Benjamin Constant	AM	2022	Alagamentos	Wet	0	0	0	0	0	0	0	0	0	0	0	0	0	0	0	0	0	0	0
1300631	Beruri	AM	2009	Inundações	Wet	5747	5530000	5300000	230000	1250000	4050000	1250000	0	0	0	0	4050000	0	0	0	0	230000	0	0
1300631	Beruri	AM	2010	Estiagem e Seca	Droughts	0	0	0	0	0	0	0	0	0	0	0	0	0	0	0	0	0	0	0
1300631	Beruri	AM	2013	Inundações	Wet	5366	5.2234e+06	2.9454e+06	2278000	2.1554e+06	790000	2.1554e+06	0	0	270000	0	380000	140000	0	1758000	140000	380000	0	0
1300631	Beruri	AM	2014	Inundações	Wet	3298	5040351	2637351	2403000	1975000	662351	1975000	0	0	149351	0	430000	83000	120000	1683000	170000	430000	0	0
1300631	Beruri	AM	2015	Inundações	Wet	3780	2738000	0	2738000	0	0	0	0	0	0	0	0	0	160000	1788000	220000	570000	0	0
1300631	Beruri	AM	2017	Inundações	Wet	4376	7892400	4408600	3483800	3230000	1178600	2880000	0	350000	226800	90000	520800	341000	0	2735000	270000	478800	0	0
1300631	Beruri	AM	2019	Inundações	Wet	4490	7.94917e+06	4.48017e+06	3469000	3070000	1.41017e+06	2990000	0	80000	233040	57706	475000	644420	0	2694000	300000	475000	0	0
1300631	Beruri	AM	2019	Inundações	Wet	4490	4.55345e+06	1.08445e+06	3469000	0	1.08445e+06	0	0	0	180000	70000	475000	359450	0	2694000	300000	475000	0	0
1300631	Beruri	AM	2021	Inundações	Wet	5361	3.36923e+06	3.01423e+06	355000	3.01423e+06	0	3.01423e+06	0	0	0	0	0	0	0	0	0	355000	0	0
1300631	Beruri	AM	2022	Inundações	Wet	8773	4.55408e+06	3.65408e+06	900000	3.01423e+06	639852	3.01423e+06	0	0	60000	0	579852	0	500000	0	0	400000	0	0
1300680	Boa Vista do Ramos	AM	2009	Inundações	Wet	865	0	0	0	0	0	0	0	0	0	0	0	0	0	0	0	0	0	0
1300680	Boa Vista do Ramos	AM	2010	Estiagem e Seca	Droughts	4850	0	0	0	0	0	0	0	0	0	0	0	0	0	0	0	0	0	0
1300680	Boa Vista do Ramos	AM	2012	Inundações	Wet	6671	1.04385e+08	2.385e+06	1.02e+08	1.36e+06	1025000	610000	0	750000	490000	0	0	535000	5e+07	6000000	11000000	35000000	0	0
1300680	Boa Vista do Ramos	AM	2013	Inundações	Wet	4672	1.51353e+07	9.17534e+06	5960000	8.49034e+06	685000	8.49034e+06	0	0	250000	150000	185000	100000	800000	4800000	180000	180000	0	0
1300680	Boa Vista do Ramos	AM	2014	Inundações	Wet	2350	1.019e+08	1300000	1.006e+08	800000	500000	800000	0	0	250000	50000	200000	0	1e+08	300000	100000	200000	0	0
1300680	Boa Vista do Ramos	AM	2015	Inundações	Wet	2600	880000	0	880000	0	0	0	0	0	0	0	0	0	200000	280000	150000	250000	0	0
1300680	Boa Vista do Ramos	AM	2017	Inundações	Wet	3000	1.88e+06	830000	1.05e+06	500000	330000	500000	0	0	120000	30000	100000	80000	100000	800000	50000	100000	0	0
1300680	Boa Vista do Ramos	AM	2019	Inundações	Wet	3140	1.94925e+06	979250	970000	685000	294250	685000	0	0	130000	0	59250	105000	120000	500000	150000	200000	0	0
1300680	Boa Vista do Ramos	AM	2021	Inundações	Wet	2500	2177000	1127000	1050000	1127000	0	1127000	0	0	0	0	0	0	120000	600000	150000	180000	0	0
1300680	Boa Vista do Ramos	AM	2022	Inundações	Wet	3000	3437500	1907500	1530000	1530000	377500	1530000	0	0	170000	0	207500	0	150000	900000	160000	320000	0	0
1300706	Boca do Acre	AM	2007	Erosão	Landslides	15	0	0	0	0	0	0	0	0	0	0	0	0	0	0	0	0	0	0
1300706	Boca do Acre	AM	2009	Inundações	Wet	9584	0	0	0	0	0	0	0	0	0	0	0	0	0	0	0	0	0	0
1300706	Boca do Acre	AM	2010	Erosão	Landslides	1450	976000	0	976000	0	0	0	0	0	0	0	0	0	0	966000	10000	0	0	0
1300706	Boca do Acre	AM	2010	Estiagem e Seca	Droughts	0	18700	18700	0	17200	1500	17200	0	0	1500	0	0	0	0	0	0	0	0	0
1300706	Boca do Acre	AM	2012	Inundações	Wet	15002	4.40348e+06	3558481	845000	2886101	672380	2.8861e+06	0	0	9300	0	663080	0	0	240000	80000	75000	0	450000
1300706	Boca do Acre	AM	2012	Erosão	Landslides	130	24923211	10254911	14668300	5380597	4874314	5380597	0	0	18600	2.35909e+06	1028	2495600	6836000	3840000	0	966300	0	3026000
1300706	Boca do Acre	AM	2013	Erosão	Landslides	1303	9.88e+06	3.92e+06	5960000	0	3.92e+06	0	0	0	0	1200000	0	2720000	1940000	3420000	600000	0	0	0
1300706	Boca do Acre	AM	2014	Inundações	Wet	11315	6317000	3209000	3108000	323000	2.886e+06	323000	0	0	600000	1400000	286000	600000	2345000	18000	55000	440000	0	250000
1300706	Boca do Acre	AM	2014	Inundações	Wet	29880	3.3327e+07	3.1655e+07	1.672e+06	2.7475e+07	4180000	1.8375e+07	1100000	8000000	1304000	1014000	640000	1222000	1100000	47000	0	295000	0	230000
1300706	Boca do Acre	AM	2015	Inundações	Wet	5342	0	0	0	0	0	0	0	0	0	0	0	0	0	0	0	0	0	0
1300706	Boca do Acre	AM	2015	Inundações	Wet	20905	10906000	0	10906000	0	0	0	0	0	0	0	0	0	7800000	1000000	246000	900000	0	960000
1300706	Boca do Acre	AM	2016	Erosão	Landslides	0	0	0	0	0	0	0	0	0	0	0	0	0	0	0	0	0	0	0
1300706	Boca do Acre	AM	2016	Estiagem e Seca	Droughts	5614	0	0	0	0	0	0	0	0	0	0	0	0	0	0	0	0	0	0
1300706	Boca do Acre	AM	2017	Movimento de Massa	Landslides	100	99440	2440	97000	2440	0	0	0	2440	0	0	0	0	0	85000	12000	0	0	0
1300706	Boca do Acre	AM	2017	Erosão	Landslides	2574	24019569	10451502	13568067	0	10451502	0	0	0	0	10451502	0	0	473067	12495000	600000	0	0	0
1300706	Boca do Acre	AM	2018	Alagamentos	Wet	100	68000	66000	2000	0	66000	0	0	0	0	65000	0	1000	2000	0	0	0	0	0
1300706	Boca do Acre	AM	2018	Movimento de Massa	Landslides	300	717036	836	716200	0	836	0	0	0	0	336	0	500	16200	700000	0	0	0	0
1300706	Boca do Acre	AM	2018	Enxurradas	Wet	400	0	0	0	0	0	0	0	0	0	0	0	0	0	0	0	0	0	0
1300706	Boca do Acre	AM	2019	Inundações	Wet	6410	250000	250000	0	230000	20000	230000	0	0	0	20000	0	0	0	0	0	0	0	0
1300706	Boca do Acre	AM	2019	Alagamentos	Wet	6	0	0	0	0	0	0	0	0	0	0	0	0	0	0	0	0	0	0
1300706	Boca do Acre	AM	2021	Inundações	Wet	16887	1.95565e+07	1.21142e+07	7.44227e+06	6.29815e+06	5.81609e+06	6.29815e+06	0	0	2.63735e+06	965705	996084	1.21695e+06	5.68947e+06	502800	0	850000	100000	300000
1300706	Boca do Acre	AM	2021	Erosão	Landslides	11992	12500000	3450000	9050000	0	3450000	0	0	0	0	2950000	0	500000	5850000	3200000	0	0	0	0
1300706	Boca do Acre	AM	2022	Inundações	Wet	10017	7.85944e+06	4.5545e+06	3.30494e+06	1686665	2.86784e+06	1686665	0	0	488550	601395	663682	1114212	3.00972e+06	295214	0	0	0	0
1300805	Borba	AM	2006	Inundações	Wet	349	8210564	1068564	7142000	1059000	9564	1059000	0	0	0	0	9564	0	0	7132000	10000	0	0	0
1300805	Borba	AM	2007	Erosão	Landslides	0	532400	0	532400	0	0	0	0	0	0	0	0	0	532400	0	0	0	0	0
1300805	Borba	AM	2009	Inundações	Wet	7278	0	0	0	0	0	0	0	0	0	0	0	0	0	0	0	0	0	0
1300805	Borba	AM	2009	Erosão	Landslides	415	4047200	656600	3390600	0	656600	0	0	0	0	0	0	656600	3390600	0	0	0	0	0
1300805	Borba	AM	2010	Inundações	Wet	14808	0	0	0	0	0	0	0	0	0	0	0	0	0	0	0	0	0	0
1300805	Borba	AM	2010	Estiagem e Seca	Droughts	1016	933400	933400	0	910400	23000	910400	0	0	23000	0	0	0	0	0	0	0	0	0
1300805	Borba	AM	2012	Inundações	Wet	15621	709710	458710	251000	315710	143000	315710	0	0	124000	0	19000	0	0	219000	0	32000	0	0
1300805	Borba	AM	2013	Inundações	Wet	2233	6.25315e+06	6.03767e+06	215483	4610000	1.42767e+06	4610000	0	0	241651	116292	215483	854244	0	0	0	215483	0	0
1300805	Borba	AM	2014	Inundações	Wet	1064	1.38078e+06	412776	968000	99000	313776	99000	0	0	241651	72125.2	0	0	0	458000	0	510000	0	0
1300805	Borba	AM	2015	Alagamentos	Wet	989	952000	0	952000	0	0	0	0	0	0	0	0	0	0	290000	80000	582000	0	0
1300805	Borba	AM	2017	Inundações	Wet	150	0	0	0	0	0	0	0	0	0	0	0	0	0	0	0	0	0	0
1300805	Borba	AM	2017	Inundações	Wet	351	74310.7	61303.1	13007.6	29355.4	31947.7	26450.4	0	2905	21349.3	3197.45	0	7400.9	0	9280.43	0	2434.48	0	1292.72
1300805	Borba	AM	2017	Estiagem e Seca	Droughts	358	65561.3	30881	34680.3	16062	14819	16062	0	0	0	0	4329	10490	0	29879.9	2880	1920.38	0	0
1300805	Borba	AM	2019	Inundações	Wet	8484	1462740	1462740	0	1462740	0	1462740	0	0	0	0	0	0	0	0	0	0	0	0
1300805	Borba	AM	2021	Inundações	Wet	15556	3.02532e+06	2.52503e+06	500290	2193550	331476	2193550	0	0	311329	0	20146.2	0	0	173990	0	175200	117100	34000
1300805	Borba	AM	2022	Inundações	Wet	21613	3.70939e+06	3.04835e+06	661040	2431450	616901	2431450	0	0	430300	0	186601	0	0	199140	198100	85700	120800	57300
1300839	Caapiranga	AM	2009	Inundações	Wet	0	0	0	0	0	0	0	0	0	0	0	0	0	0	0	0	0	0	0
1300839	Caapiranga	AM	2009	Inundações	Wet	7534	4498000	1623000	2875000	1125000	498000	925000	0	200000	230000	0	268000	0	0	2875000	0	0	0	0
1300839	Caapiranga	AM	2009	Estiagem e Seca	Droughts	10520	0	0	0	0	0	0	0	0	0	0	0	0	0	0	0	0	0	0
1300839	Caapiranga	AM	2010	Estiagem e Seca	Droughts	10520	1577000	1577000	0	1125000	452000	925000	0	200000	230000	0	222000	0	0	0	0	0	0	0
1300839	Caapiranga	AM	2012	Inundações	Wet	6166	4322984	1577984	2745000	1125000	452984	925000	0	200000	230000	0	222984	0	0	2745000	0	0	0	0
1300839	Caapiranga	AM	2013	Enxurradas	Wet	0	39480000	10080000	29400000	1.8e+06	8280000	0	0	1.8e+06	2500000	1800000	3300000	680000	3200000	20000000	400000	3300000	0	2500000
1300839	Caapiranga	AM	2013	Inundações	Wet	7842	2.95e+07	8.7e+06	20800000	1200000	7.5e+06	0	0	1200000	800000	1.4e+06	5000000	300000	2800000	13000000	0	5000000	0	0
1300839	Caapiranga	AM	2014	Inundações	Wet	960	1.67849e+07	5.1365e+06	1.16484e+07	2966500	2170000	1466500	0	1500000	270000	1100000	600000	200000	740191	8660000	400000	1600000	0	248234
1300839	Caapiranga	AM	2015	Inundações	Wet	7943	2.11507e+07	0	2.11507e+07	0	0	0	0	0	0	0	0	0	1.31112e+06	18186000	400000	805330	0	448236
1300839	Caapiranga	AM	2015	Incêndio Florestal	Fire	4525	6532968	6532968	0	5932968	600000	5932968	0	0	0	600000	0	0	0	0	0	0	0	0
1300839	Caapiranga	AM	2015	Estiagem e Seca	Droughts	5500	9.1e+06	6100000	3e+06	3000000	3100000	3000000	0	0	0	1100000	1000000	1000000	0	3e+06	0	0	0	0
1300839	Caapiranga	AM	2017	Inundações	Wet	1148	1.30225e+06	1.23793e+06	64320	455000	782929	455000	0	0	597431	0	185499	0	0	0	0	64320	0	0
1300839	Caapiranga	AM	2018	Vendavais e Ciclones	Other	560	4.80268e+06	400000	4.40268e+06	0	400000	0	0	0	0	300000	0	100000	220000	3.23553e+06	0	947152	0	0
1300839	Caapiranga	AM	2019	Inundações	Wet	5012	1880000	140000	1740000	140000	0	140000	0	0	0	0	0	0	1000000	0	60000	480000	0	200000
1300839	Caapiranga	AM	2021	Inundações	Wet	8161	5.38177e+06	1.55388e+06	3.82789e+06	375800	1.17808e+06	375800	0	0	1018000	0	160079	0	1.44223e+06	810000	60000	966396	0	549266
1300839	Caapiranga	AM	2022	Inundações	Wet	8161	5.43097e+06	1.60308e+06	3.82789e+06	425000	1.17808e+06	425000	0	0	1018000	0	160079	0	1.44223e+06	810000	60000	966396	0	549265
1300904	Canutama	AM	2009	Inundações	Wet	5804	5787860	5207360	580500	40100	5167260	40100	0	0	0	0	5167260	0	28000	462500	0	90000	0	0
1300904	Canutama	AM	2009	Erosão	Landslides	0	89600	0	89600	0	0	0	0	0	0	0	0	0	89600	0	0	0	0	0
1300904	Canutama	AM	2010	Estiagem e Seca	Droughts	2924	0	0	0	0	0	0	0	0	0	0	0	0	0	0	0	0	0	0
1300904	Canutama	AM	2010	Erosão	Landslides	0	0	0	0	0	0	0	0	0	0	0	0	0	0	0	0	0	0	0
1300904	Canutama	AM	2012	Inundações	Wet	7598	8425500	4169300	4256200	473360	3695940	388360	0	85000	0	1194870	2251850	249220	2129600	2035600	0	91000	0	0
1300904	Canutama	AM	2013	Inundações	Wet	4507	1.665e+06	780000	885000	85000	695000	85000	0	0	150000	80000	150000	315000	450000	375000	0	60000	0	0
1300904	Canutama	AM	2014	Inundações	Wet	8265	18019000	3979000	14040000	689000	3290000	234000	0	455000	180000	190000	1590000	1330000	11200000	1780000	500000	560000	0	0
1300904	Canutama	AM	2015	Inundações	Wet	8482	2823000	0	2823000	0	0	0	0	0	0	0	0	0	2300000	406000	55000	62000	0	0
1300904	Canutama	AM	2016	Estiagem e Seca	Droughts	9250	0	0	0	0	0	0	0	0	0	0	0	0	0	0	0	0	0	0
1300904	Canutama	AM	2017	Inundações	Wet	5980	2.01801e+06	683806	1.33421e+06	0	683806	0	0	0	361280	0	225446	97080	1.07576e+06	60000	0	198447	0	0
1300904	Canutama	AM	2019	Inundações	Wet	5005	1.54716e+06	477752	1.0694e+06	0	477752	0	0	0	120000	55000	110000	192752	889404	70000	0	110000	0	0
1300904	Canutama	AM	2020	Estiagem e Seca	Droughts	0	0	0	0	0	0	0	0	0	0	0	0	0	0	0	0	0	0	0
1300904	Canutama	AM	2021	Inundações	Wet	7380	5.1557e+06	3.6207e+06	1535000	3087160	533537	3087160	0	0	300000	80000	33246.6	120290	1107000	200000	0	228000	0	0
1300904	Canutama	AM	2021	Erosão	Landslides	648	1150000	350000	800000	350000	0	350000	0	0	0	0	0	0	0	600000	0	200000	0	0
1300904	Canutama	AM	2022	Inundações	Wet	5600	2.61086e+06	878337	1.73252e+06	280000	598337	280000	0	0	350000	80000	43336.6	125000	1107000	200000	160000	265524	0	0
1301001	Carauari	AM	2010	Estiagem e Seca	Droughts	0	64000	64000	0	64000	0	64000	0	0	0	0	0	0	0	0	0	0	0	0
1301001	Carauari	AM	2011	Enxurradas	Wet	4033	346000	236000	110000	95000	141000	95000	0	0	81000	0	60000	0	0	110000	0	0	0	0
1301001	Carauari	AM	2011	Inundações	Wet	1462	0	0	0	0	0	0	0	0	0	0	0	0	0	0	0	0	0	0
1301001	Carauari	AM	2012	Erosão	Landslides	0	0	0	0	0	0	0	0	0	0	0	0	0	0	0	0	0	0	0
1301001	Carauari	AM	2013	Inundações	Wet	467	4.562e+06	2.268e+06	2.294e+06	219000	2.049e+06	87000	0	132000	364000	487000	540000	658000	750000	654000	0	540000	0	350000
1301001	Carauari	AM	2015	Inundações	Wet	512	1650000	0	1650000	0	0	0	0	0	0	0	0	0	560000	810000	0	280000	0	0
1301001	Carauari	AM	2016	Estiagem e Seca	Droughts	5946	0	0	0	0	0	0	0	0	0	0	0	0	0	0	0	0	0	0
1301001	Carauari	AM	2017	Inundações	Wet	12490	3.10165e+06	1.20298e+06	1898675	396310	806668	396310	0	0	144388	24678	439933	197669	579892	1283040	0	35743	0	0
1301001	Carauari	AM	2019	Inundações	Wet	9555	812348	542280	270068	397900	144380	397900	0	0	144380	0	0	0	0	270068	0	0	0	0
1301001	Carauari	AM	2021	Alagamentos	Wet	2498	3141509	3141509	0	1370000	1771509	1370000	0	0	1581234	0	0	190275	0	0	0	0	0	0
1301001	Carauari	AM	2021	Inundações	Wet	2498	3508509	3141509	367000	1370000	1771509	1370000	0	0	1581234	0	0	190275	110000	110000	69000	78000	0	0
1301100	Careiro	AM	2009	Inundações	Wet	16240	1638057	1638057	0	655000	983057	655000	0	0	916957	0	66100	0	0	0	0	0	0	0
1301100	Careiro	AM	2009	Inundações	Wet	19595	0	0	0	0	0	0	0	0	0	0	0	0	0	0	0	0	0	0
1301100	Careiro	AM	2010	Estiagem e Seca	Droughts	21698	2142300	2142300	0	278000	1864300	278000	0	0	916500	0	947800	0	0	0	0	0	0	0
1301100	Careiro	AM	2012	Inundações	Wet	12746	9637067	347067	9290000	283650	63417	283650	0	0	48450	0	14967	0	0	9290000	0	0	0	0
1301100	Careiro	AM	2013	Alagamentos	Wet	18046	1.08031e+07	5.28884e+06	5514250	3e+06	2288841	3e+06	0	0	833250	1002858	355200	97533	0	5156000	0	233250	0	125000
1301100	Careiro	AM	2014	Alagamentos	Wet	16945	1.02482e+07	5.1534e+06	5.09476e+06	2979000	2.1744e+06	2979000	0	0	791587	952715	337440	92656.4	0	4.89001e+06	0	86000	0	118750
1301100	Careiro	AM	2015	Inundações	Wet	561	185022	0	185022	0	0	0	0	0	0	0	0	0	0	143022	0	42000	0	0
1301100	Careiro	AM	2015	Incêndio Florestal	Fire	0	0	0	0	0	0	0	0	0	0	0	0	0	0	0	0	0	0	0
1301100	Careiro	AM	2017	Inundações	Wet	1034	384275	384275	0	0	384275	0	0	0	131635	0	0	252640	0	0	0	0	0	0
1301100	Careiro	AM	2017	Vendavais e Ciclones	Other	123	290200	55200	235000	0	55200	0	0	0	0	0	0	55200	0	235000	0	0	0	0
1301100	Careiro	AM	2018	Estiagem e Seca	Droughts	12202	639135	589135	50000	0	589135	0	0	0	131635	240000	0	217500	0	50000	0	0	0	0
1301100	Careiro	AM	2019	Inundações	Wet	7440	487858	487858	0	313000	174858	313000	0	0	174858	0	0	0	0	0	0	0	0	0
1301100	Careiro	AM	2021	Inundações	Wet	10688	319666	319666	0	313000	6666	313000	0	0	6666	0	0	0	0	0	0	0	0	0
1301100	Careiro	AM	2022	Inundações	Wet	11668	1.93614e+06	1.57183e+06	364316	884000	687825	884000	0	0	687825	0	0	0	0	0	0	364316	0	0
1301100	Careiro	AM	2022	Movimento de Massa	Landslides	0	0	0	0	0	0	0	0	0	0	0	0	0	0	0	0	0	0	0
1301100	Careiro	AM	2022	Estiagem e Seca	Droughts	16752	2.30754e+06	2.30754e+06	0	884000	1.42354e+06	884000	0	0	131635	0	1.29191e+06	0	0	0	0	0	0	0
1301159	Careiro da Várzea	AM	2006	Inundações	Wet	0	1691940	1691940	0	1600760	91180	1600760	0	0	0	0	91180	0	0	0	0	0	0	0
1301159	Careiro da Várzea	AM	2008	Inundações	Wet	14686	4780000	4780000	0	4745000	35000	4745000	0	0	0	0	35000	0	0	0	0	0	0	0
1301159	Careiro da Várzea	AM	2009	Inundações	Wet	18675	29961495	12035150	17926345	11615650	419500	7859650	216000	3540000	411750	0	0	7750	14831000	2790000	0	265705	0	39640
1301159	Careiro da Várzea	AM	2010	Estiagem e Seca	Droughts	0	5568000	5568000	0	5568000	0	5568000	0	0	0	0	0	0	0	0	0	0	0	0
1301159	Careiro da Várzea	AM	2010	Erosão	Landslides	0	0	0	0	0	0	0	0	0	0	0	0	0	0	0	0	0	0	0
1301159	Careiro da Várzea	AM	2012	Erosão	Landslides	0	0	0	0	0	0	0	0	0	0	0	0	0	0	0	0	0	0	0
1301159	Careiro da Várzea	AM	2012	Inundações	Wet	3000	0	0	0	0	0	0	0	0	0	0	0	0	0	0	0	0	0	0
1301159	Careiro da Várzea	AM	2012	Inundações	Wet	0	12025400	12025400	0	1.16136e+07	411750	7857650	216000	3540000	411750	0	0	0	0	0	0	0	0	0
1301159	Careiro da Várzea	AM	2012	Inundações	Wet	0	12025400	12025400	0	1.16136e+07	411750	7857650	216000	3540000	411750	0	0	0	0	0	0	0	0	0
1301159	Careiro da Várzea	AM	2012	Inundações	Wet	22000	9701638	6.75664e+06	2.945e+06	5532400	1224238	816400	216000	4500000	823500	0	100738	300000	1200000	260000	850000	525000	0	110000
1301159	Careiro da Várzea	AM	2013	Inundações	Wet	18085	1.2514e+07	7872000	4.642e+06	3900000	3.972e+06	3900000	0	0	120000	50000	3212000	590000	100000	750000	30000	3212000	0	550000
1301159	Careiro da Várzea	AM	2014	Inundações	Wet	12126	12453000	8243000	4210000	4924000	3319000	4924000	0	0	150000	350000	2124000	695000	450000	650000	80000	2580000	0	450000
1301159	Careiro da Várzea	AM	2015	Inundações	Wet	26141	5300844	0	5300844	0	0	0	0	0	0	0	0	0	674000	1234000	96844	2783000	0	513000
1301159	Careiro da Várzea	AM	2015	Incêndio Florestal	Fire	24019	1131200	1011200	120000	815000	196200	815000	0	0	154200	0	0	42000	0	120000	0	0	0	0
1301159	Careiro da Várzea	AM	2015	Estiagem e Seca	Droughts	24988	3079000	3079000	0	2201000	878000	2201000	0	0	389000	489000	0	0	0	0	0	0	0	0
1301159	Careiro da Várzea	AM	2016	Movimento de Massa	Landslides	235	0	0	0	0	0	0	0	0	0	0	0	0	0	0	0	0	0	0
1301159	Careiro da Várzea	AM	2016	Movimento de Massa	Landslides	1238	0	0	0	0	0	0	0	0	0	0	0	0	0	0	0	0	0	0
1301159	Careiro da Várzea	AM	2016	Vendavais e Ciclones	Other	39	0	0	0	0	0	0	0	0	0	0	0	0	0	0	0	0	0	0
1301159	Careiro da Várzea	AM	2017	Inundações	Wet	11611	6.30792e+06	6.30792e+06	0	5192000	1.11592e+06	5192000	0	0	0	0	124096	991824	0	0	0	0	0	0
1301159	Careiro da Várzea	AM	2018	Estiagem e Seca	Droughts	11996	60294.8	60294.8	0	0	60294.8	0	0	0	0	4788	53922.8	1584	0	0	0	0	0	0
1301159	Careiro da Várzea	AM	2019	Inundações	Wet	10131	2.24154e+06	2.24154e+06	0	2.04951e+06	192033	2.04951e+06	0	0	192033	0	0	0	0	0	0	0	0	0
1301159	Careiro da Várzea	AM	2021	Chuvas Intensas	Wet	0	0	0	0	0	0	0	0	0	0	0	0	0	0	0	0	0	0	0
1301159	Careiro da Várzea	AM	2021	Inundações	Wet	24087	4.81225e+06	2.74525e+06	2067000	2380941	364308	2380941	0	0	364308	0	0	0	2000000	22000	0	25000	0	20000
1301159	Careiro da Várzea	AM	2021	Inundações	Wet	26424	8.85158e+06	3.81658e+06	5035000	3.001e+06	815574	3.001e+06	0	0	364308	0	0	451266	2250000	550000	0	2015000	0	220000
1301159	Careiro da Várzea	AM	2021	Chuvas Intensas	Wet	6	0	0	0	0	0	0	0	0	0	0	0	0	0	0	0	0	0	0
1301159	Careiro da Várzea	AM	2022	Inundações	Wet	24148	4.52013e+06	3.40413e+06	1116000	3009726	394408	3009726	0	0	364308	0	30100	0	1000000	22000	0	50000	0	44000
1301159	Careiro da Várzea	AM	2022	Estiagem e Seca	Droughts	30773	8829726	5309726	3520000	3009726	2300000	3009726	0	0	2300000	0	0	0	3000000	440000	0	80000	0	0
1301209	Coari	AM	2009	Inundações	Wet	0	0	0	0	0	0	0	0	0	0	0	0	0	0	0	0	0	0	0
1301209	Coari	AM	2011	Enxurradas	Wet	0	1.4365e+07	7.365e+06	7000000	350000	7.015e+06	350000	0	0	0	0	15000	7000000	7000000	0	0	0	0	0
1301209	Coari	AM	2012	Inundações	Wet	0	570670	564670	6000	213000	351670	213000	0	0	9330	0	342340	0	0	6000	0	0	0	0
1301209	Coari	AM	2013	Inundações	Wet	28556	5.7035e+07	44546939	1.2488e+07	2.153e+07	23016939	13850000	0	7680000	7860645	7868260	342342	6945692	1.26649e+06	8.92154e+06	0	1.18001e+06	0	1.12e+06
1301209	Coari	AM	2015	Inundações	Wet	90	8.67327e+06	0	8.67327e+06	0	0	0	0	0	0	0	0	0	1.69926e+06	4.74975e+06	840000	1.38426e+06	0	0
1301209	Coari	AM	2017	Inundações	Wet	14556	9.22517e+06	7.66074e+06	1.56443e+06	6138500	1.52224e+06	6138500	0	0	1.49672e+06	0	25512	0	1.18043e+06	0	0	384000	0	0
1301209	Coari	AM	2019	Inundações	Wet	9584	520967	520967	0	0	520967	0	0	0	111464	0	409502	0	0	0	0	0	0	0
1301209	Coari	AM	2021	Inundações	Wet	8808	6628660	6628660	0	6628660	0	6628660	0	0	0	0	0	0	0	0	0	0	0	0
1301209	Coari	AM	2022	Inundações	Wet	9004	8.72431e+06	8571282	153028	8531970	39312	8531970	0	0	0	0	39312	0	0	0	0	153028	0	0
1301308	Codajás	AM	2009	Inundações	Wet	0	0	0	0	0	0	0	0	0	0	0	0	0	0	0	0	0	0	0
1301308	Codajás	AM	2009	Inundações	Wet	1733	5417570	914270	4503300	465980	448290	465980	0	0	0	0	448290	0	831300	3148800	313200	156000	0	54000
1301308	Codajás	AM	2010	Estiagem e Seca	Droughts	8324	0	0	0	0	0	0	0	0	0	0	0	0	0	0	0	0	0	0
1301308	Codajás	AM	2012	Inundações	Wet	2085	2869770	609043	2260727	120293	488750	120293	0	0	0	0	488750	0	1519319	245408	216000	216000	0	64000
1301308	Codajás	AM	2013	Alagamentos	Wet	961	2.97e+06	1.196e+06	1.774e+06	480000	716000	480000	0	0	151000	230000	150000	185000	1e+06	500000	0	140000	0	134000
1301308	Codajás	AM	2014	Alagamentos	Wet	0	3.25e+06	1.32e+06	1930000	680000	640000	680000	0	0	160000	240000	0	240000	1000000	600000	0	180000	0	150000
1301308	Codajás	AM	2014	Inundações	Wet	1090	2.15e+06	1.32e+06	830000	680000	640000	680000	0	0	160000	240000	0	240000	0	600000	0	180000	0	50000
1301308	Codajás	AM	2015	Inundações	Wet	530	1518000	0	1518000	0	0	0	0	0	0	0	0	0	598000	450000	0	390000	0	80000
1301308	Codajás	AM	2017	Inundações	Wet	0	0	0	0	0	0	0	0	0	0	0	0	0	0	0	0	0	0	0
1301308	Codajás	AM	2017	Inundações	Wet	221	2.48298e+06	1052980	1.43e+06	833980	219000	416990	0	416990	9500	14500	160000	35000	715000	145000	0	420000	0	150000
1301308	Codajás	AM	2021	Inundações	Wet	1900	26262978	24565720	1697258	23980000	585720	23980000	0	0	103900	0	273000	208820	986400	420000	0	273000	0	17858
1301407	Eirunepé	AM	2009	Inundações	Wet	14284	0	0	0	0	0	0	0	0	0	0	0	0	0	0	0	0	0	0
1301407	Eirunepé	AM	2012	Inundações	Wet	0	1.049e+06	899000	150000	647000	252000	647000	0	0	27000	120000	80000	25000	0	50000	25000	0	0	75000
1301407	Eirunepé	AM	2013	Inundações	Wet	10150	0	0	0	0	0	0	0	0	0	0	0	0	0	0	0	0	0	0
1301407	Eirunepé	AM	2015	Inundações	Wet	845	0	0	0	0	0	0	0	0	0	0	0	0	0	0	0	0	0	0
1301407	Eirunepé	AM	2015	Inundações	Wet	11555	20297000	0	20297000	0	0	0	0	0	0	0	0	0	4200000	12000000	0	4097000	0	0
1301407	Eirunepé	AM	2016	Estiagem e Seca	Droughts	6373	0	0	0	0	0	0	0	0	0	0	0	0	0	0	0	0	0	0
1301407	Eirunepé	AM	2017	Inundações	Wet	11573	3.20587e+06	1.92016e+06	1285710	1097000	823156	1097000	0	0	208979	20000	40907.1	553270	1000000	77000	0	208710	0	0
1301407	Eirunepé	AM	2019	Inundações	Wet	12224	195058	195058	0	0	195058	0	0	0	195058	0	0	0	0	0	0	0	0	0
1301407	Eirunepé	AM	2019	Alagamentos	Wet	0	0	0	0	0	0	0	0	0	0	0	0	0	0	0	0	0	0	0
1301407	Eirunepé	AM	2021	Inundações	Wet	13333	1.28335e+07	1.28335e+07	0	1.28335e+07	0	1.28335e+07	0	0	0	0	0	0	0	0	0	0	0	0
1301407	Eirunepé	AM	2022	Inundações	Wet	13143	42142400	38555400	3587000	38555400	0	38555400	0	0	0	0	0	0	0	3345000	0	242000	0	0
1301506	Envira	AM	2009	Inundações	Wet	0	0	0	0	0	0	0	0	0	0	0	0	0	0	0	0	0	0	0
1301506	Envira	AM	2009	Inundações	Wet	10517	1946122	1431157	514965	35123	1396034	35123	0	0	290600	0	1105434	0	504555	10410	0	0	0	0
1301506	Envira	AM	2010	Estiagem e Seca	Droughts	0	4.93425e+06	4.93425e+06	0	3.539e+06	1.39525e+06	3441000	0	98000	463000	216000	511245	205000	0	0	0	0	0	0
1301506	Envira	AM	2012	Enxurradas	Wet	3725	27305621	6476883	20828738	6347040	129843	6347040	0	0	0	0	129843	0	16884000	3383000	0	561738	0	0
1301506	Envira	AM	2013	Inundações	Wet	4826	4.36004e+06	2.80808e+06	1.55196e+06	750000	2.05808e+06	750000	0	0	198120	0	654845	1205112	0	1468800	0	83160	0	0
1301506	Envira	AM	2014	Inundações	Wet	1168	4769708	2399708	2370000	856000	1543708	856000	0	0	208130	0	456578	879000	0	2160000	0	210000	0	0
1301506	Envira	AM	2015	Inundações	Wet	4163	2553000	0	2553000	0	0	0	0	0	0	0	0	0	0	2337000	0	216000	0	0
1301506	Envira	AM	2016	Enxurradas	Wet	178	0	0	0	0	0	0	0	0	0	0	0	0	0	0	0	0	0	0
1301506	Envira	AM	2016	Estiagem e Seca	Droughts	3570	0	0	0	0	0	0	0	0	0	0	0	0	0	0	0	0	0	0
1301506	Envira	AM	2017	Inundações	Wet	0	0	0	0	0	0	0	0	0	0	0	0	0	0	0	0	0	0	0
1301506	Envira	AM	2021	Alagamentos	Wet	2196	283011	283011	0	100011	183000	100011	0	0	183000	0	0	0	0	0	0	0	0	0
1301506	Envira	AM	2021	Inundações	Wet	5324	7888753	7318753	570000	6372790	945963	6372790	0	0	348553	79860	100000	417550	150000	300000	30000	90000	0	0
1301506	Envira	AM	2021	Estiagem e Seca	Droughts	12080	7.90373e+06	7.75373e+06	150000	7414854	338875	7414854	0	0	39260	167325	64888	67402.4	0	0	150000	0	0	0
1301506	Envira	AM	2022	Inundações	Wet	5331	4803490	4503490	300000	4419490	84000	4419490	0	0	84000	0	0	0	0	0	0	300000	0	0
1301605	Fonte Boa	AM	2009	Inundações	Wet	11814	1508245	1394245	114000	883000	511245	883000	0	0	0	0	511245	0	0	114000	0	0	0	0
1301605	Fonte Boa	AM	2010	Estiagem e Seca	Droughts	0	5.00315e+06	5.00315e+06	0	4612450	390700	4612450	0	0	0	0	390700	0	0	0	0	0	0	0
1301605	Fonte Boa	AM	2012	Inundações	Wet	7868	6.55604e+06	5.45504e+06	1.101e+06	5218000	237040	5218000	0	0	0	0	202040	35000	0	966000	0	135000	0	0
1301605	Fonte Boa	AM	2013	Inundações	Wet	4799	2.4239e+06	2403300	20600	607900	1.7954e+06	607900	0	0	694400	0	135000	966000	0	2800	0	15000	0	2800
1301605	Fonte Boa	AM	2014	Inundações	Wet	3300	2.28625e+06	1.84125e+06	445000	850	1840400	850	0	0	694400	0	135000	1011000	0	175000	0	45000	0	225000
1301605	Fonte Boa	AM	2015	Inundações	Wet	550	60000	0	60000	0	0	0	0	0	0	0	0	0	0	60000	0	0	0	0
1301605	Fonte Boa	AM	2017	Inundações	Wet	3241	792710	377900	414810	250000	127900	250000	0	0	36000	0	0	91900	0	380000	4000	28810	0	2000
1301605	Fonte Boa	AM	2017	Estiagem e Seca	Droughts	0	0	0	0	0	0	0	0	0	0	0	0	0	0	0	0	0	0	0
1301605	Fonte Boa	AM	2018	Inundações	Wet	15	0	0	0	0	0	0	0	0	0	0	0	0	0	0	0	0	0	0
1301605	Fonte Boa	AM	2019	Inundações	Wet	500	0	0	0	0	0	0	0	0	0	0	0	0	0	0	0	0	0	0
1301605	Fonte Boa	AM	2021	Inundações	Wet	9644	1.29961e+07	1.18361e+07	1160000	4.96039e+06	6875720	4.96039e+06	0	0	0	6375720	500000	0	0	600000	60000	500000	0	0
1301605	Fonte Boa	AM	2021	Inundações	Wet	9569	5.57e+06	4.47e+06	1100000	4.40314e+06	66867.9	4.40314e+06	0	0	66867.9	0	0	0	0	600000	0	500000	0	0
1301605	Fonte Boa	AM	2022	Inundações	Wet	11860	5.22817e+06	3.96782e+06	1260350	3.94362e+06	24196.2	3.94362e+06	0	0	21350	0	2846.16	0	0	113000	180000	913000	33000	21350
1301654	Guajará	AM	2008	Inundações	Wet	104	474480	451980	22500	451980	0	451980	0	0	0	0	0	0	0	22500	0	0	0	0
1301654	Guajará	AM	2009	Inundações	Wet	2491	967000	740000	227000	740000	0	702400	37600	0	0	0	0	0	0	35000	0	192000	0	0
1301654	Guajará	AM	2010	Inundações	Wet	1805	578220	401520	176700	401520	0	401520	0	0	0	0	0	0	6700	140000	0	30000	0	0
1301654	Guajará	AM	2010	Erosão	Landslides	488	148000	0	148000	0	0	0	0	0	0	0	0	0	0	133000	0	15000	0	0
1301654	Guajará	AM	2010	Estiagem e Seca	Droughts	0	969190	969190	0	919190	50000	759190	160000	0	0	50000	0	0	0	0	0	0	0	0
1301654	Guajará	AM	2011	Estiagem e Seca	Droughts	0	727000	727000	0	727000	0	727000	0	0	0	0	0	0	0	0	0	0	0	0
1301654	Guajará	AM	2012	Inundações	Wet	2856	4768600	277000	4491600	272000	5000	272000	0	0	0	5000	0	0	3974000	437600	0	80000	0	0
1301654	Guajará	AM	2012	Inundações	Wet	0	2670289	1123288	1547001	866288	257000	866288	0	0	27000	125000	80000	25000	881162	3383	0	662456	0	0
1301654	Guajará	AM	2012	Erosão	Landslides	0	0	0	0	0	0	0	0	0	0	0	0	0	0	0	0	0	0	0
1301654	Guajará	AM	2013	Inundações	Wet	0	522200	522200	0	0	522200	0	0	0	71200	51000	150000	250000	0	0	0	0	0	0
1301654	Guajará	AM	2013	Inundações	Wet	3629	913200	713200	200000	95000	618200	95000	0	0	90200	36000	200000	292000	0	155000	0	45000	0	0
1301654	Guajará	AM	2014	Inundações	Wet	3300	979700	750700	229000	105000	645700	105000	0	0	100000	30000	200000	315700	0	175000	0	54000	0	0
1301654	Guajará	AM	2015	Inundações	Wet	3195	254000	0	254000	0	0	0	0	0	0	0	0	0	0	200000	0	54000	0	0
1301654	Guajará	AM	2016	Estiagem e Seca	Droughts	6617	0	0	0	0	0	0	0	0	0	0	0	0	0	0	0	0	0	0
1301654	Guajará	AM	2017	Inundações	Wet	5255	2.0334e+06	1.7434e+06	290000	874023	869378	792023	0	82000	210999	60000	207144	391235	0	180000	0	110000	0	0
1301654	Guajará	AM	2018	Estiagem e Seca	Droughts	3394	1.46265e+06	1.46265e+06	0	569600	893054	569600	0	0	316642	78200	47250	450962	0	0	0	0	0	0
1301654	Guajará	AM	2019	Inundações	Wet	5255	2.95398e+06	2.95398e+06	0	2458400	495576	2458400	0	0	341406	60000	94170	0	0	0	0	0	0	0
1301654	Guajará	AM	2019	Vendavais e Ciclones	Other	75	0	0	0	0	0	0	0	0	0	0	0	0	0	0	0	0	0	0
1301654	Guajará	AM	2021	Inundações	Wet	5250	2929642	2929642	0	1640200	1289442	1640200	0	0	701345	176000	119426	292671	0	0	0	0	0	0
1301654	Guajará	AM	2022	Inundações	Wet	5565	1.93317e+06	1.81906e+06	114105	1637780	181283	1637780	0	0	70650	0	110633	0	0	8645	0	105460	0	0
1301704	Humaitá	AM	2006	Inundações	Wet	749	757694	453694	304000	147000	306694	147000	0	0	0	0	306694	0	0	290000	0	14000	0	0
1301704	Humaitá	AM	2007	Erosão	Landslides	0	0	0	0	0	0	0	0	0	0	0	0	0	0	0	0	0	0	0
1301704	Humaitá	AM	2009	Inundações	Wet	5604	650000	300000	350000	220000	80000	220000	0	0	0	80000	0	0	0	350000	0	0	0	0
1301704	Humaitá	AM	2011	Vendavais e Ciclones	Other	7800	965600	160400	805200	0	160400	0	0	0	5000	0	99900	55500	420000	301200	0	76000	0	7999.99
1301704	Humaitá	AM	2012	Erosão	Landslides	0	0	0	0	0	0	0	0	0	0	0	0	0	0	0	0	0	0	0
1301704	Humaitá	AM	2014	Alagamentos	Wet	0	0	0	0	0	0	0	0	0	0	0	0	0	0	0	0	0	0	0
1301704	Humaitá	AM	2014	Inundações	Wet	11645	48982719	18568000	30414719	1130000	17438000	1130000	0	0	50000	688000	16250000	450000	21019719	6425000	0	2970000	0	0
1301704	Humaitá	AM	2014	Erosão	Landslides	0	11000000	1000000	10000000	0	1000000	0	0	0	0	500000	0	500000	10000000	0	0	0	0	0
1301704	Humaitá	AM	2015	Inundações	Wet	0	0	0	0	0	0	0	0	0	0	0	0	0	0	0	0	0	0	0
1301704	Humaitá	AM	2015	Erosão	Landslides	150	0	0	0	0	0	0	0	0	0	0	0	0	0	0	0	0	0	0
1301704	Humaitá	AM	2016	Estiagem e Seca	Droughts	5815	0	0	0	0	0	0	0	0	0	0	0	0	0	0	0	0	0	0
1301704	Humaitá	AM	2019	Inundações	Wet	3965	3.28955e+06	3.28955e+06	0	3.27267e+06	16879.9	3.27267e+06	0	0	16879.9	0	0	0	0	0	0	0	0	0
1301704	Humaitá	AM	2021	Enxurradas	Wet	0	0	0	0	0	0	0	0	0	0	0	0	0	0	0	0	0	0	0
1301704	Humaitá	AM	2021	Erosão	Landslides	0	0	0	0	0	0	0	0	0	0	0	0	0	0	0	0	0	0	0
1301803	Ipixuna	AM	2009	Inundações	Wet	3706	0	0	0	0	0	0	0	0	0	0	0	0	0	0	0	0	0	0
1301803	Ipixuna	AM	2011	Vendavais e Ciclones	Other	61	103000	0	103000	0	0	0	0	0	0	0	0	0	0	99000	0	3000	0	1000
1301803	Ipixuna	AM	2012	Inundações	Wet	4975	4.31565e+06	541650	3774000	305650	236000	305650	0	0	0	0	236000	0	2926000	408000	0	60000	0	380000
1301803	Ipixuna	AM	2013	Inundações	Wet	2571	900000	700000	200000	0	700000	0	0	0	50000	100000	200000	350000	0	100000	0	100000	0	0
1301803	Ipixuna	AM	2014	Inundações	Wet	1500	900000	700000	200000	0	700000	0	0	0	50000	100000	200000	350000	0	100000	0	100000	0	0
1301803	Ipixuna	AM	2015	Inundações	Wet	1550	140000	0	140000	0	0	0	0	0	0	0	0	0	0	70000	0	70000	0	0
1301803	Ipixuna	AM	2016	Estiagem e Seca	Droughts	1476	0	0	0	0	0	0	0	0	0	0	0	0	0	0	0	0	0	0
1301803	Ipixuna	AM	2017	Inundações	Wet	8255	5.62415e+06	4.20563e+06	1418525	1.68658e+06	2.51905e+06	1.68658e+06	0	0	1703982	26160	231644	557267	0	967500	0	122125	0	328900
1301803	Ipixuna	AM	2018	Estiagem e Seca	Droughts	6600	4.60447e+06	4.49174e+06	112730	1916819	2.57492e+06	1916819	0	0	1757971	16733	8747.24	791473	0	0	0	112730	0	0
1301803	Ipixuna	AM	2019	Inundações	Wet	14320	4360995	4249255	111740	2477473	1771782	2477473	0	0	1771782	0	0	0	0	0	0	111740	0	0
1301803	Ipixuna	AM	2021	Inundações	Wet	17275	281112	281112	0	0	281112	0	0	0	0	0	281112	0	0	0	0	0	0	0
1301803	Ipixuna	AM	2022	Inundações	Wet	17470	177364	82363.5	95000	15000	67363.5	15000	0	0	0	0	67363.5	0	30000	0	10000	30000	0	25000
1301852	Iranduba	AM	2006	Inundações	Wet	14760	1406608	1342608	64000	1194400	148208	1194400	0	0	0	0	148208	0	0	64000	0	0	0	0
1301852	Iranduba	AM	2007	Inundações	Wet	1512	5108400	1702400	3406000	1534400	168000	1534400	0	0	0	0	168000	0	1200000	2206000	0	0	0	0
1301852	Iranduba	AM	2008	Inundações	Wet	15520	1170000	1170000	0	1170000	0	1170000	0	0	0	0	0	0	0	0	0	0	0	0
1301852	Iranduba	AM	2009	Inundações	Wet	0	0	0	0	0	0	0	0	0	0	0	0	0	0	0	0	0	0	0
1301852	Iranduba	AM	2009	Inundações	Wet	15520	1656000	1656000	0	1170000	486000	1170000	0	0	0	0	486000	0	0	0	0	0	0	0
1301852	Iranduba	AM	2010	Erosão	Landslides	0	0	0	0	0	0	0	0	0	0	0	0	0	0	0	0	0	0	0
1301852	Iranduba	AM	2011	Vendavais e Ciclones	Other	0	15000	0	15000	0	0	0	0	0	0	0	0	0	0	15000	0	0	0	0
1301852	Iranduba	AM	2012	Inundações	Wet	19000	973413	685000	288413	200000	485000	200000	0	0	0	0	485000	0	0	288413	0	0	0	0
1301852	Iranduba	AM	2013	Inundações	Wet	20000	1.885e+07	1.242e+07	6430000	7700000	4.72e+06	6800000	500000	400000	600000	1700000	700000	1.72e+06	110000	4870000	150000	900000	0	400000
1301852	Iranduba	AM	2014	Inundações	Wet	0	0	0	0	0	0	0	0	0	0	0	0	0	0	0	0	0	0	0
1301852	Iranduba	AM	2015	Inundações	Wet	22044	7149059	0	7149059	0	0	0	0	0	0	0	0	0	0	5340675	0	1698384	0	110000
1301852	Iranduba	AM	2015	Incêndio Florestal	Fire	0	0	0	0	0	0	0	0	0	0	0	0	0	0	0	0	0	0	0
1301852	Iranduba	AM	2016	Erosão	Landslides	5	0	0	0	0	0	0	0	0	0	0	0	0	0	0	0	0	0	0
1301852	Iranduba	AM	2017	Inundações	Wet	27986	2.91288e+07	2.91288e+07	0	29070343	58484.6	29070343	0	0	0	11854	34830.6	11800	0	0	0	0	0	0
1301852	Iranduba	AM	2017	Erosão	Landslides	16	0	0	0	0	0	0	0	0	0	0	0	0	0	0	0	0	0	0
1301852	Iranduba	AM	2017	Erosão	Landslides	3	0	0	0	0	0	0	0	0	0	0	0	0	0	0	0	0	0	0
1301852	Iranduba	AM	2018	Estiagem e Seca	Droughts	0	86037.4	9600	76437.4	0	9600	0	0	0	0	9600	0	0	76437.4	0	0	0	0	0
1301852	Iranduba	AM	2018	Erosão	Landslides	29	0	0	0	0	0	0	0	0	0	0	0	0	0	0	0	0	0	0
1301852	Iranduba	AM	2019	Erosão	Landslides	0	0	0	0	0	0	0	0	0	0	0	0	0	0	0	0	0	0	0
1301852	Iranduba	AM	2019	Inundações	Wet	13112	24639728	24639728	0	24421293	218435	24401293	0	20000	174462	16045	27927.6	0	0	0	0	0	0	0
1301852	Iranduba	AM	2021	Inundações	Wet	34961	47246233	47207733	38500	41591376	5616357	38091376	2500000	1000000	0	16357	0	5600000	0	0	0	38500	0	0
1301852	Iranduba	AM	2022	Inundações	Wet	15721	4.75738e+07	3.90458e+07	8527960	37299306	1.74653e+06	37184306	20000	95000	0	33482	1.71305e+06	0	2051460	6422500	0	54000	0	0
1301902	Itacoatiara	AM	2009	Inundações	Wet	0	0	0	0	0	0	0	0	0	0	0	0	0	0	0	0	0	0	0
1301902	Itacoatiara	AM	2009	Inundações	Wet	1500	0	0	0	0	0	0	0	0	0	0	0	0	0	0	0	0	0	0
1301902	Itacoatiara	AM	2010	Estiagem e Seca	Droughts	0	0	0	0	0	0	0	0	0	0	0	0	0	0	0	0	0	0	0
1301902	Itacoatiara	AM	2011	Enxurradas	Wet	7341	525000	0	525000	0	0	0	0	0	0	0	0	0	75000	450000	0	0	0	0
1301902	Itacoatiara	AM	2012	Erosão	Landslides	0	0	0	0	0	0	0	0	0	0	0	0	0	0	0	0	0	0	0
1301902	Itacoatiara	AM	2012	Enxurradas	Wet	9700	8355000	5655000	2700000	5655000	0	5655000	0	0	0	0	0	0	800000	1900000	0	0	0	0
1301902	Itacoatiara	AM	2014	Inundações	Wet	2829	0	0	0	0	0	0	0	0	0	0	0	0	0	0	0	0	0	0
1301902	Itacoatiara	AM	2015	Inundações	Wet	2415	320000	0	320000	0	0	0	0	0	0	0	0	0	0	0	0	320000	0	0
1301902	Itacoatiara	AM	2017	Inundações	Wet	4746	1.56797e+07	1.50497e+07	630000	14810300	239428	14810300	0	0	0	0	0	239428	0	0	0	630000	0	0
1301902	Itacoatiara	AM	2019	Inundações	Wet	17428	4.42527e+06	4.42527e+06	0	2.10004e+06	2.32523e+06	2.10004e+06	0	0	2.32523e+06	0	0	0	0	0	0	0	0	0
1301902	Itacoatiara	AM	2021	Inundações	Wet	11304	6143400	6143400	0	5043400	1100000	5043400	0	0	1100000	0	0	0	0	0	0	0	0	0
1301902	Itacoatiara	AM	2022	Inundações	Wet	18498	2.82095e+07	2.75585e+07	650941	24047850	3.51069e+06	24047850	0	0	3.37129e+06	0	0	139400	0	0	0	650941	0	0
1301951	Itamarati	AM	2009	Inundações	Wet	384	922500	82500	840000	82500	0	82500	0	0	0	0	0	0	0	840000	0	0	0	0
1301951	Itamarati	AM	2010	Estiagem e Seca	Droughts	0	0	0	0	0	0	0	0	0	0	0	0	0	0	0	0	0	0	0
1301951	Itamarati	AM	2011	Vendavais e Ciclones	Other	481	39000	0	39000	0	0	0	0	0	0	0	0	0	12000	26000	0	1000	0	0
1301951	Itamarati	AM	2012	Inundações	Wet	1075	2448150	680150	1768000	394150	286000	394150	0	0	0	0	286000	0	479000	586000	253000	450000	0	0
1301951	Itamarati	AM	2013	Alagamentos	Wet	3826	685905	662705	23200	31760	630945	20560	0	11200	79600	87200	25800	438345	8200	11300	500	1200	0	2000
1301951	Itamarati	AM	2013	Alagamentos	Wet	3826	685905	662705	23200	31760	630945	20560	0	11200	79600	87200	25800	438345	8200	11300	500	1200	0	2000
1301951	Itamarati	AM	2014	Alagamentos	Wet	3865	1335633	1281763	53870	583270	698493	565270	3400	14600	86400	91898	43000	477195	22300	26370	800	2000	0	2400
1301951	Itamarati	AM	2014	Movimento de Massa	Landslides	0	3000	0	3000	0	0	0	0	0	0	0	0	0	3000	0	0	0	0	0
1301951	Itamarati	AM	2014	Erosão	Landslides	524	200000	0	200000	0	0	0	0	0	0	0	0	0	200000	0	0	0	0	0
1301951	Itamarati	AM	2015	Alagamentos	Wet	3965	0	0	0	0	0	0	0	0	0	0	0	0	0	0	0	0	0	0
1301951	Itamarati	AM	2015	Inundações	Wet	3666	410100	0	410100	0	0	0	0	0	0	0	0	0	24300	356800	4200	16800	0	8000
1301951	Itamarati	AM	2016	Estiagem e Seca	Droughts	2860	0	0	0	0	0	0	0	0	0	0	0	0	0	0	0	0	0	0
1301951	Itamarati	AM	2017	Inundações	Wet	4770	1.50106e+06	1.03338e+06	467681	623728	409650	623728	0	0	86616	14600	85592	222842	21141.6	357527	3420	85592	0	0
1301951	Itamarati	AM	2017	Estiagem e Seca	Droughts	0	0	0	0	0	0	0	0	0	0	0	0	0	0	0	0	0	0	0
1301951	Itamarati	AM	2018	Estiagem e Seca	Droughts	5455	329356	329356	0	227260	102096	225660	0	1600	85096	5000	0	12000	0	0	0	0	0	0
1301951	Itamarati	AM	2019	Inundações	Wet	6869	1.16786e+06	872818	295046	692013	180805	692013	0	0	29371	0	33934	117500	14250.5	278616	2180	0	0	0
1301951	Itamarati	AM	2021	Inundações	Wet	5500	7.08569e+06	6.10031e+06	985379	5.23648e+06	863833	5.23648e+06	0	0	814924	0	48909.4	0	830528	62000	0	92850.4	0	0
1301951	Itamarati	AM	2022	Inundações	Wet	6128	1.03963e+07	6.74748e+06	3.64878e+06	5.23648e+06	1.511e+06	5.23648e+06	0	0	33150	0	1.47785e+06	0	1.11878e+06	1300000	0	1230000	0	0
1302009	Itapiranga	AM	2009	Inundações	Wet	0	0	0	0	0	0	0	0	0	0	0	0	0	0	0	0	0	0	0
1302009	Itapiranga	AM	2009	Inundações	Wet	502	111138	11138	100000	0	11138	0	0	0	0	0	11138	0	0	100000	0	0	0	0
1302009	Itapiranga	AM	2012	Inundações	Wet	1564	934716	24420	910296	0	24420	0	0	0	0	0	24420	0	636750	263796	0	9750	0	0
1302009	Itapiranga	AM	2013	Inundações	Wet	2543	1.39067e+06	714817	675849	164800	550017	164800	0	0	67548.6	11319.5	359139	112010	357496	185760	0	119970	0	12623
1302009	Itapiranga	AM	2014	Inundações	Wet	2126	694425	377012	317413	238960	138052	238960	0	0	72645	27885	3867.84	33654.4	4262.3	260524	15690	386.78	0	36550
1302009	Itapiranga	AM	2015	Inundações	Wet	2172	389865	0	389865	0	0	0	0	0	0	0	0	0	62720	241300	12780	50635	0	22430
1302009	Itapiranga	AM	2017	Movimento de Massa	Landslides	39	2875.03	2875.03	0	0	2875.03	0	0	0	0	0	2875.03	0	0	0	0	0	0	0
1302009	Itapiranga	AM	2017	Inundações	Wet	2885	365760	0	365760	0	0	0	0	0	0	0	0	0	0	245760	0	120000	0	0
1302009	Itapiranga	AM	2019	Movimento de Massa	Landslides	0	0	0	0	0	0	0	0	0	0	0	0	0	0	0	0	0	0	0
1302009	Itapiranga	AM	2019	Movimento de Massa	Landslides	0	0	0	0	0	0	0	0	0	0	0	0	0	0	0	0	0	0	0
1302009	Itapiranga	AM	2021	Inundações	Wet	216	0	0	0	0	0	0	0	0	0	0	0	0	0	0	0	0	0	0
1302108	Japurá	AM	2009	Inundações	Wet	0	0	0	0	0	0	0	0	0	0	0	0	0	0	0	0	0	0	0
1302108	Japurá	AM	2009	Inundações	Wet	3114	690500	175000	515500	175000	0	175000	0	0	0	0	0	0	0	435000	0	59500	0	21000
1302108	Japurá	AM	2010	Estiagem e Seca	Droughts	0	0	0	0	0	0	0	0	0	0	0	0	0	0	0	0	0	0	0
1302108	Japurá	AM	2012	Inundações	Wet	604	1979850	1399850	580000	774800	625050	774800	0	0	34100	553000	29250	8700	0	30000	0	50000	0	500000
1302108	Japurá	AM	2013	Inundações	Wet	1433	4666880	3.423e+06	1.24388e+06	2123000	1300000	2.123e+06	0	0	200000	0	810000	290000	0	184880	144000	810000	0	105000
1302108	Japurá	AM	2014	Inundações	Wet	1574	2.10005e+06	1090000	1.01005e+06	100000	990000	100000	0	0	180000	30000	630000	150000	0	0	550000	360000	0	100048
1302108	Japurá	AM	2015	Inundações	Wet	1840	465290	0	465290	0	0	0	0	0	0	0	0	0	0	120000	80290	200000	0	65000
1302108	Japurá	AM	2018	Inundações	Wet	1167	4.64645e+06	2.26045e+06	2386000	1824500	435950	1824500	0	0	159151	38750	152849	85200	0	1146000	326000	869000	0	45000
1302108	Japurá	AM	2019	Chuvas Intensas	Wet	0	0	0	0	0	0	0	0	0	0	0	0	0	0	0	0	0	0	0
1302108	Japurá	AM	2019	Inundações	Wet	1187	3.24273e+06	2.67808e+06	564654	1.95427e+06	723805	1954275	0	0	159151	0	564654	0	0	0	0	564654	0	0
1302108	Japurá	AM	2019	Erosão	Landslides	33	513355	16575	496780	0	16575	0	0	0	0	16575	0	0	136780	360000	0	0	0	0
1302108	Japurá	AM	2021	Inundações	Wet	2931	2.41291e+06	1.62269e+06	790220	814000	808688	814000	0	0	545870	0	262818	0	83200	237920	100000	184000	144300	40800
1302108	Japurá	AM	2022	Inundações	Wet	13005	4.15781e+06	3.02964e+06	1128170	1075500	1.95414e+06	1075500	0	0	998792	0	955352	0	0	357920	180050	170600	218000	201600
1302207	Juruá	AM	2009	Inundações	Wet	4517	1639254	1531754	107500	240300	1291454	240300	0	0	0	0	1256454	35000	0	60500	0	45000	0	2000
1302207	Juruá	AM	2011	Inundações	Wet	1004	8083650	763650	7320000	327650	436000	327650	0	0	0	0	436000	0	887000	6215000	0	218000	0	0
1302207	Juruá	AM	2013	Inundações	Wet	3520	3.69234e+07	1.89944e+07	17929000	2.93259e+06	16061776	457595	0	2475000	234000	15640000	187776	0	15000000	2475000	264000	160000	0	30000
1302207	Juruá	AM	2015	Inundações	Wet	3581	2073000	0	2073000	0	0	0	0	0	0	0	0	0	0	1539000	264000	240000	0	30000
1302207	Juruá	AM	2017	Inundações	Wet	4701	3.67633e+06	1.46833e+06	2.208e+06	825642	642690	825642	0	0	328555	43750	185185	85200	0	1639000	274000	250000	0	45000
1302207	Juruá	AM	2017	Vendavais e Ciclones	Other	380	195360	18180	177180	0	18180	0	0	0	0	0	18180	0	0	159000	0	18180	0	0
1302207	Juruá	AM	2018	Alagamentos	Wet	0	50000	0	50000	0	0	0	0	0	0	0	0	0	0	50000	0	0	0	0
1302207	Juruá	AM	2019	Inundações	Wet	3162	3.15943e+06	1.22523e+06	1934200	716973	508258	716973	0	0	350000	0	0	158258	0	1219200	120000	550000	0	45000
1302207	Juruá	AM	2021	Inundações	Wet	5400	5.41268e+06	2.91868e+06	2494000	1856700	1.06198e+06	1856700	0	0	391981	0	670000	0	0	1524000	150000	670000	0	150000
1302207	Juruá	AM	2022	Inundações	Wet	5940	3.19634e+06	3.06071e+06	135627	2799400	261312	2799400	0	0	121981	0	139331	0	0	8925	7752	98600	0	20350
1302207	Juruá	AM	2022	Estiagem e Seca	Droughts	5940	3.39741e+06	3.06071e+06	336702	2799400	261312	2799400	0	0	121981	0	139331	0	0	210000	7752	98600	0	20350
1302306	Jutaí	AM	2002	Erosão	Landslides	0	35000	35000	0	0	35000	0	0	0	0	0	0	35000	0	0	0	0	0	0
1302306	Jutaí	AM	2009	Inundações	Wet	6224	1.1624e+06	1.1624e+06	0	1127400	35000	1127400	0	0	0	0	0	35000	0	0	0	0	0	0
1302306	Jutaí	AM	2009	Erosão	Landslides	0	2453440	380320	2073120	0	380320	0	0	0	0	0	0	380320	2073120	0	0	0	0	0
1302306	Jutaí	AM	2010	Estiagem e Seca	Droughts	3216	5.95429e+06	5.95429e+06	0	5.82296e+06	131330	5822960	0	0	8580	0	87750	35000.3	0	0	0	0	0	0
1302306	Jutaí	AM	2012	Inundações	Wet	1330	6403100	5453500	949600	5418500	35000	5418500	0	0	0	0	0	35000	0	859600	0	90000	0	0
1302306	Jutaí	AM	2013	Inundações	Wet	2907	6009000	1809000	4200000	569000	1.24e+06	532000	0	37000	100000	80000	400000	660000	380000	1.8e+06	360000	1600000	0	60000
1302306	Jutaí	AM	2014	Inundações	Wet	3517	3483000	1458000	2025000	575000	883000	540000	0	35000	60000	40000	380000	403000	345000	1060000	200000	380000	0	40000
1302306	Jutaí	AM	2015	Inundações	Wet	517	3954000	0	3954000	0	0	0	0	0	0	0	0	0	465000	1914000	750000	760000	0	65000
1302306	Jutaí	AM	2017	Erosão	Landslides	8	92000	2000	90000	0	2000	0	0	0	0	0	0	2000	0	90000	0	0	0	0
1302306	Jutaí	AM	2017	Estiagem e Seca	Droughts	5753	2.62794e+06	2.62794e+06	0	2.42944e+06	198500	2.42944e+06	0	0	198500	0	0	0	0	0	0	0	0	0
1302306	Jutaí	AM	2017	Erosão	Landslides	36	155000	90000	65000	83000	7000	0	0	83000	0	0	0	7000	0	65000	0	0	0	0
1302306	Jutaí	AM	2018	Erosão	Landslides	15	0	0	0	0	0	0	0	0	0	0	0	0	0	0	0	0	0	0
1302306	Jutaí	AM	2019	Inundações	Wet	5215	2930871	2930871	0	2769937	160934	2769937	0	0	160934	0	0	0	0	0	0	0	0	0
1302306	Jutaí	AM	2021	Inundações	Wet	7805	2.86929e+06	2.71929e+06	150000	1400000	1.31929e+06	1400000	0	0	205000	0	1.11429e+06	0	150000	0	0	0	0	0
1302306	Jutaí	AM	2021	Estiagem e Seca	Droughts	1584	2464542	1708432	756110	1000000	708432	1000000	0	0	80000	0	628432	0	406110	0	0	350000	0	0
1302306	Jutaí	AM	2022	Inundações	Wet	9378	3.6135e+06	3.1653e+06	448200	1190000	1.9753e+06	1190000	0	0	90000	0	1.8853e+06	0	273200	0	175000	0	0	0
1302405	Lábrea	AM	2006	Inundações	Wet	4318	716900	320900	396000	75000	245900	75000	0	0	16000	0	220000	9900	0	396000	0	0	0	0
1302405	Lábrea	AM	2008	Enxurradas	Wet	455	48000	0	48000	0	0	0	0	0	0	0	0	0	0	48000	0	0	0	0
1302405	Lábrea	AM	2009	Inundações	Wet	0	0	0	0	0	0	0	0	0	0	0	0	0	0	0	0	0	0	0
1302405	Lábrea	AM	2009	Inundações	Wet	6933	2005625	1530185	475440	699000	831185	699000	0	0	0	0	831185	0	0	467040	0	8400	0	0
1302405	Lábrea	AM	2012	Inundações	Wet	3391	1063000	718000	345000	600000	118000	600000	0	0	5000	50000	13000	50000	0	250000	0	80000	0	15000
1302405	Lábrea	AM	2012	Inundações	Wet	7349	9.53688e+06	1.04388e+06	8.493e+06	877800	166085	877800	0	0	5000	50000	31085	80000	1867500	1860500	0	4.375e+06	0	390000
1302405	Lábrea	AM	2013	Alagamentos	Wet	2000	0	0	0	0	0	0	0	0	0	0	0	0	0	0	0	0	0	0
1302405	Lábrea	AM	2013	Incêndio Florestal	Fire	0	370000	370000	0	370000	0	370000	0	0	0	0	0	0	0	0	0	0	0	0
1302405	Lábrea	AM	2014	Alagamentos	Wet	5539	3.37813e+06	2.73813e+06	640000	1150000	1.58813e+06	550000	0	600000	89000	260000	1.03413e+06	205000	280000	0	0	0	0	360000
1302405	Lábrea	AM	2015	Inundações	Wet	14375	3050250	0	3050250	0	0	0	0	0	0	0	0	0	1181500	1868750	0	0	0	0
1302405	Lábrea	AM	2016	Estiagem e Seca	Droughts	8140	0	0	0	0	0	0	0	0	0	0	0	0	0	0	0	0	0	0
1302405	Lábrea	AM	2019	Inundações	Wet	1203	648278	648278	0	400000	248278	400000	0	0	130865	0	0	117413	0	0	0	0	0	0
1302405	Lábrea	AM	2021	Inundações	Wet	9462	15232856	14602856	630000	14510000	92856	14510000	0	0	72000	20856	0	0	0	0	42000	588000	0	0
1302405	Lábrea	AM	2022	Inundações	Wet	0	0	0	0	0	0	0	0	0	0	0	0	0	0	0	0	0	0	0
1302405	Lábrea	AM	2022	Alagamentos	Wet	0	0	0	0	0	0	0	0	0	0	0	0	0	0	0	0	0	0	0
1302504	Manacapuru	AM	2005	Vendavais e Ciclones	Other	1512	8.853e+06	5.788e+06	3065000	475000	5313000	390000	0	85000	23000	4800000	225000	265000	0	2205000	0	680000	0	180000
1302504	Manacapuru	AM	2006	Inundações	Wet	1611	5.94258e+06	4.43258e+06	1510000	4269000	163580	4269000	0	0	14580	0	149000	0	0	430000	0	1080000	0	0
1302504	Manacapuru	AM	2007	Enxurradas	Wet	33557	3.302e+06	850000	2452000	500000	350000	0	300000	200000	0	150000	200000	0	0	2452000	0	0	0	0
1302504	Manacapuru	AM	2007	Estiagem e Seca	Droughts	0	305250	305250	0	250250	55000	250250	0	0	0	0	55000	0	0	0	0	0	0	0
1302504	Manacapuru	AM	2008	Inundações	Wet	1797	1.07035e+07	1.00465e+07	657000	9854675	191854	9854675	0	0	4665	0	187189	0	0	549000	72000	36000	0	0
1302504	Manacapuru	AM	2008	Enxurradas	Wet	17952	104000	0	104000	0	0	0	0	0	0	0	0	0	0	104000	0	0	0	0
1302504	Manacapuru	AM	2009	Inundações	Wet	0	0	0	0	0	0	0	0	0	0	0	0	0	0	0	0	0	0	0
1302504	Manacapuru	AM	2009	Inundações	Wet	7920	3.71746e+07	2.87586e+07	8416000	18753350	10005300	18753350	0	0	501300	0	9504000	0	0	146000	1000000	7070000	0	200000
1302504	Manacapuru	AM	2010	Estiagem e Seca	Droughts	0	215500	215500	0	78000	137500	78000	0	0	130500	0	7000	0	0	0	0	0	0	0
1302504	Manacapuru	AM	2010	Erosão	Landslides	0	0	0	0	0	0	0	0	0	0	0	0	0	0	0	0	0	0	0
1302504	Manacapuru	AM	2011	Erosão	Landslides	0	3524810	80000	3444810	80000	0	0	0	80000	0	0	0	0	3444810	0	0	0	0	0
1302504	Manacapuru	AM	2012	Erosão	Landslides	0	0	0	0	0	0	0	0	0	0	0	0	0	0	0	0	0	0	0
1302504	Manacapuru	AM	2012	Inundações	Wet	8470	7903170	2588920	5314250	2538000	50920	2538000	0	0	25920	0	0	25000	5314250	0	0	0	0	0
1302504	Manacapuru	AM	2013	Alagamentos	Wet	13169	5.81475e+06	4.30875e+06	1.506e+06	1736850	2.5719e+06	1.03345e+06	368900	334500	650000	401500	60000	1.4604e+06	0	560000	167000	234000	0	545000
1302504	Manacapuru	AM	2014	Alagamentos	Wet	0	0	0	0	0	0	0	0	0	0	0	0	0	0	0	0	0	0	0
1302504	Manacapuru	AM	2015	Inundações	Wet	26449	13294800	0	13294800	0	0	0	0	0	0	0	0	0	5100000	4144800	0	3750000	0	300000
1302504	Manacapuru	AM	2015	Incêndio Florestal	Fire	0	0	0	0	0	0	0	0	0	0	0	0	0	0	0	0	0	0	0
1302504	Manacapuru	AM	2017	Movimento de Massa	Landslides	212	186958	63133.3	123825	0	63133.3	0	0	0	0	6000	0	57133.3	0	123825	0	0	0	0
1302504	Manacapuru	AM	2017	Movimento de Massa	Landslides	18	146800	16800	130000	2000	14800	0	0	2000	0	0	0	14800	0	130000	0	0	0	0
1302504	Manacapuru	AM	2017	Inundações	Wet	28861	1.27901e+07	1.22269e+07	563230	12225000	1915.2	12225000	0	0	0	0	0	1915.2	319230	0	0	244000	0	0
1302504	Manacapuru	AM	2018	Inundações	Wet	24773	1.29411e+07	1.17782e+07	1.1629e+06	9768500	2.00969e+06	9768500	0	0	1.88269e+06	0	106000	21000	1.0569e+06	0	0	106000	0	0
1302504	Manacapuru	AM	2018	Vendavais e Ciclones	Other	45033	561614	550000	11614.1	0	550000	0	0	0	0	550000	0	0	0	11614.1	0	0	0	0
1302504	Manacapuru	AM	2019	Alagamentos	Wet	5143	6.14064e+06	851564	5.28907e+06	0	851564	0	0	0	39716.5	269203	21221.5	521423	3.55796e+06	120422	0	1.40373e+06	0	206963
1302504	Manacapuru	AM	2019	Inundações	Wet	33976	1.92823e+07	1.34477e+07	5.83459e+06	1.26797e+07	767995	1.26797e+07	0	0	380421	0	0	387574	5.07759e+06	0	0	757000	0	0
1302504	Manacapuru	AM	2019	Vendavais e Ciclones	Other	1153	203202	57891.1	145310	0	57891.1	0	0	0	471.1	3460	0	53960	0	145310	0	0	0	0
1302504	Manacapuru	AM	2020	Vendavais e Ciclones	Other	62	0	0	0	0	0	0	0	0	0	0	0	0	0	0	0	0	0	0
1302504	Manacapuru	AM	2021	Chuvas Intensas	Wet	0	0	0	0	0	0	0	0	0	0	0	0	0	0	0	0	0	0	0
1302504	Manacapuru	AM	2021	Inundações	Wet	38400	1.66837e+07	1.39411e+07	2.74259e+06	1.39411e+07	0	1.39411e+07	0	0	0	0	0	0	0	1.89685e+06	0	845738	0	0
1302504	Manacapuru	AM	2022	Movimento de Massa	Landslides	0	0	0	0	0	0	0	0	0	0	0	0	0	0	0	0	0	0	0
1302504	Manacapuru	AM	2022	Chuvas Intensas	Wet	170	2.91999e+07	0	2.91999e+07	0	0	0	0	0	0	0	0	0	2.91399e+07	60000	0	0	0	0
1302504	Manacapuru	AM	2022	Movimento de Massa	Landslides	22	0	0	0	0	0	0	0	0	0	0	0	0	0	0	0	0	0	0
1302504	Manacapuru	AM	2022	Inundações	Wet	38690	2.50704e+07	1.39278e+07	1.11426e+07	1.30326e+07	895194	1.30326e+07	0	0	895194	0	0	0	7.2216e+06	2.73794e+06	1.18306e+06	0	0	0
1302504	Manacapuru	AM	2022	Estiagem e Seca	Droughts	32086	1.08559e+07	1.08559e+07	0	1.00761e+07	779759	1.00761e+07	0	0	116286	476224	0	187249	0	0	0	0	0	0
1302553	Manaquiri	AM	2007	Inundações	Wet	9043	8705000	370000	8335000	300000	70000	300000	0	0	25000	0	45000	0	8169000	166000	0	0	0	0
1302553	Manaquiri	AM	2009	Inundações	Wet	0	0	0	0	0	0	0	0	0	0	0	0	0	0	0	0	0	0	0
1302553	Manaquiri	AM	2009	Inundações	Wet	13768	2416620	1363700	1052920	483700	880000	483700	0	0	835000	0	45000	0	510920	542000	0	0	0	0
1302553	Manaquiri	AM	2010	Estiagem e Seca	Droughts	0	776330	776330	0	613200	163130	613200	0	0	0	0	163130	0	0	0	0	0	0	0
1302553	Manaquiri	AM	2010	Vendavais e Ciclones	Other	639	43947	0	43947	0	0	0	0	0	0	0	0	0	0	34576	0	9371	0	0
1302553	Manaquiri	AM	2012	Inundações	Wet	14463	1167640	1041640	126000	1039640	2000	1039640	0	0	2000	0	0	0	0	126000	0	0	0	0
1302553	Manaquiri	AM	2013	Alagamentos	Wet	12946	7.48025e+06	1.9782e+06	5.50205e+06	0	1.9782e+06	0	0	0	650000	773400	480000	74800	2520000	2420000	72000	490050	0	0
1302553	Manaquiri	AM	2014	Inundações	Wet	13103	10672880	5642480	5030400	3920000	1722480	3920000	0	0	111300	786180	744000	81000	1688400	2618000	80000	504000	0	140000
1302553	Manaquiri	AM	2015	Inundações	Wet	753	4670450	0	4670450	0	0	0	0	0	0	0	0	0	1688400	2420000	72000	490050	0	0
1302553	Manaquiri	AM	2015	Incêndio Florestal	Fire	0	0	0	0	0	0	0	0	0	0	0	0	0	0	0	0	0	0	0
1302553	Manaquiri	AM	2017	Inundações	Wet	8858	1.13647e+07	8.70015e+06	2664500	8492588	207564	8492588	0	0	0	0	207564	0	1500000	724500	0	440000	0	0
1302553	Manaquiri	AM	2017	Movimento de Massa	Landslides	1	12000	12000	0	12000	0	12000	0	0	0	0	0	0	0	0	0	0	0	0
1302553	Manaquiri	AM	2019	Inundações	Wet	9000	6.97459e+06	6.19549e+06	779100	5590660	604828	5590660	0	0	247467	0	357361	0	0	289100	210000	280000	0	0
1302553	Manaquiri	AM	2020	Inundações	Wet	12136	1036860	0	1036860	0	0	0	0	0	0	0	0	0	340	430	234000	30050	432000	340040
1302553	Manaquiri	AM	2020	Vendavais e Ciclones	Other	70	0	0	0	0	0	0	0	0	0	0	0	0	0	0	0	0	0	0
1302553	Manaquiri	AM	2020	Estiagem e Seca	Droughts	2966	1440000	1440000	0	1440000	0	1440000	0	0	0	0	0	0	0	0	0	0	0	0
1302553	Manaquiri	AM	2021	Inundações	Wet	10391	6805200	5731007	1074193	4604000	1127007	4604000	0	0	0	0	1127007	0	0	411111	289030	374052	0	0
1302553	Manaquiri	AM	2021	Erosão	Landslides	0	225000	0	225000	0	0	0	0	0	0	0	0	0	0	192000	33000	0	0	0
1302553	Manaquiri	AM	2022	Inundações	Wet	17644	9.79818e+06	8.75318e+06	1045000	5554000	3.19918e+06	5554000	0	0	968000	0	2.23118e+06	0	300000	300000	30000	400000	15000	0
1302553	Manaquiri	AM	2022	Chuvas Intensas	Wet	500	1403000	0	1403000	0	0	0	0	0	0	0	0	0	0	1132000	270000	1000	0	0
1302553	Manaquiri	AM	2022	Estiagem e Seca	Droughts	35169	21041940	21041940	0	16613440	4428500	16613440	0	0	968000	0	3460500	0	0	0	0	0	0	0
1302603	Manaus	AM	2007	Enxurradas	Wet	4853	1.64481e+08	54240	1.64427e+08	0	54240	0	0	0	0	0	54240	0	1.2463e+08	29327500	0	8700000	0	1770000
1302603	Manaus	AM	2009	Enxurradas	Wet	8201	1.27477e+08	0	1.27477e+08	0	0	0	0	0	0	0	0	0	1.27477e+08	0	0	0	0	0
1302603	Manaus	AM	2009	Enxurradas	Wet	1843	0	0	0	0	0	0	0	0	0	0	0	0	0	0	0	0	0	0
1302603	Manaus	AM	2009	Inundações	Wet	7300	0	0	0	0	0	0	0	0	0	0	0	0	0	0	0	0	0	0
1302603	Manaus	AM	2009	Movimento de Massa	Landslides	0	0	0	0	0	0	0	0	0	0	0	0	0	0	0	0	0	0	0
1302603	Manaus	AM	2011	Vendavais e Ciclones	Other	0	740000	650000	90000	0	650000	0	0	0	0	0	0	650000	0	20000	0	70000	0	0
1302603	Manaus	AM	2012	Inundações	Wet	18347	6.77e+06	2.35e+06	4420000	0	2.35e+06	0	0	0	0	0	2.35e+06	0	4420000	0	0	0	0	0
1302603	Manaus	AM	2013	Inundações	Wet	29550	1.23745e+08	1.02132e+08	2.16133e+07	53000000	4.9132e+07	2e+06	1e+06	5e+07	1e+06	15500000	10500000	2.2132e+07	2.02133e+07	600000	0	500000	0	300000
1302603	Manaus	AM	2013	Chuvas Intensas	Wet	1465	0	0	0	0	0	0	0	0	0	0	0	0	0	0	0	0	0	0
1302603	Manaus	AM	2013	Chuvas Intensas	Wet	315	0	0	0	0	0	0	0	0	0	0	0	0	0	0	0	0	0	0
1302603	Manaus	AM	2014	Inundações	Wet	30000	1.13061e+08	9.0961e+07	22100000	70000	90891000	5000	5000	60000	1390000	21427000	11660000	56414000	20300000	800000	0	600000	0	400000
1302603	Manaus	AM	2015	Inundações	Wet	89760	26227000	0	26227000	0	0	0	0	0	0	0	0	0	24427000	800000	0	600000	0	400000
1302603	Manaus	AM	2015	Incêndio Florestal	Fire	0	0	0	0	0	0	0	0	0	0	0	0	0	0	0	0	0	0	0
1302603	Manaus	AM	2016	Chuvas Intensas	Wet	3075	0	0	0	0	0	0	0	0	0	0	0	0	0	0	0	0	0	0
1302603	Manaus	AM	2017	Inundações	Wet	49400	1482000	0	1482000	0	0	0	0	0	0	0	0	0	0	1482000	0	0	0	0
1302603	Manaus	AM	2017	Chuvas Intensas	Wet	6	0	0	0	0	0	0	0	0	0	0	0	0	0	0	0	0	0	0
1302603	Manaus	AM	2019	Inundações	Wet	12018	3.7665e+06	3.6715e+06	95000	0	3.6715e+06	0	0	0	0	0	0	3.6715e+06	0	0	0	0	0	95000
1302603	Manaus	AM	2021	Movimento de Massa	Landslides	65	27000	0	27000	0	0	0	0	0	0	0	0	0	0	27000	0	0	0	0
1302603	Manaus	AM	2021	Alagamentos	Wet	200	0	0	0	0	0	0	0	0	0	0	0	0	0	0	0	0	0	0
1302603	Manaus	AM	2021	Inundações	Wet	0	0	0	0	0	0	0	0	0	0	0	0	0	0	0	0	0	0	0
1302603	Manaus	AM	2021	Inundações	Wet	23960	15880000	0	15880000	0	0	0	0	0	0	0	0	0	0	15000000	0	720000	0	160000
1302603	Manaus	AM	2022	Chuvas Intensas	Wet	2	0	0	0	0	0	0	0	0	0	0	0	0	0	0	0	0	0	0
1302603	Manaus	AM	2022	Chuvas Intensas	Wet	0	0	0	0	0	0	0	0	0	0	0	0	0	0	0	0	0	0	0
1302603	Manaus	AM	2022	Inundações	Wet	189	950000	0	950000	0	0	0	0	0	0	0	0	0	0	500000	0	0	0	450000
1302603	Manaus	AM	2022	Alagamentos	Wet	150000	0	0	0	0	0	0	0	0	0	0	0	0	0	0	0	0	0	0
1302702	Manicoré	AM	2006	Inundações	Wet	8000	0	0	0	0	0	0	0	0	0	0	0	0	0	0	0	0	0	0
1302702	Manicoré	AM	2006	Inundações	Wet	413	1.31139e+07	1.23729e+07	741000	11558000	814864	11558000	0	0	0	0	814864	0	0	741000	0	0	0	0
1302702	Manicoré	AM	2007	Estiagem e Seca	Droughts	2000	0	0	0	0	0	0	0	0	0	0	0	0	0	0	0	0	0	0
1302702	Manicoré	AM	2008	Inundações	Wet	2051	6162402	6043402	119000	5881440	161962	5881440	0	0	61840	0	100122	0	0	119000	0	0	0	0
1302702	Manicoré	AM	2009	Inundações	Wet	2256	611497	191497	420000	94693	96804	94693	0	0	49500	0	47304	0	0	335000	0	50000	0	35000
1302702	Manicoré	AM	2010	Estiagem e Seca	Droughts	354	605000	605000	0	237000	368000	237000	0	0	80000	0	288000	0	0	0	0	0	0	0
1302702	Manicoré	AM	2012	Erosão	Landslides	0	0	0	0	0	0	0	0	0	0	0	0	0	0	0	0	0	0	0
1302702	Manicoré	AM	2014	Inundações	Wet	5848	3.13814e+07	2.80579e+07	3.32343e+06	24235628	3.82232e+06	24235628	0	0	1575400	441920	840000	965000	642000	1539000	283733	840000	0	18700
1302702	Manicoré	AM	2016	Estiagem e Seca	Droughts	2250	0	0	0	0	0	0	0	0	0	0	0	0	0	0	0	0	0	0
1302702	Manicoré	AM	2018	Inundações	Wet	8068	30273466	30273466	0	30123178	150288	30123178	0	0	150288	0	0	0	0	0	0	0	0	0
1302702	Manicoré	AM	2019	Inundações	Wet	17179	1.36691e+07	12694082	975000	10800790	1893292	10800790	0	0	1793292	0	100000	0	425000	500000	50000	0	0	0
1302702	Manicoré	AM	2021	Inundações	Wet	6278	3.73783e+06	3.73783e+06	0	3.71787e+06	19967.5	3.71787e+06	0	0	0	0	0	19967.5	0	0	0	0	0	0
1302801	Maraã	AM	2009	Inundações	Wet	5076	1.84091e+06	1.22091e+06	620000	408910	812000	408910	0	0	0	0	812000	0	0	480000	0	140000	0	0
1302801	Maraã	AM	2009	Inundações	Wet	0	0	0	0	0	0	0	0	0	0	0	0	0	0	0	0	0	0	0
1302801	Maraã	AM	2010	Estiagem e Seca	Droughts	0	1560900	1560900	0	1183770	377130	1183770	0	0	0	126000	251130	0	0	0	0	0	0	0
1302801	Maraã	AM	2012	Inundações	Wet	9271	2207223	1201723	1005500	408910	792813	408910	0	0	0	0	792813	0	0	861500	0	144000	0	0
1302801	Maraã	AM	2013	Inundações	Wet	7209	9.90496e+06	4.8546e+06	5.05036e+06	1153000	3701600	1153000	0	0	694400	282000	1178000	1.5472e+06	0	3.21536e+06	0	1178000	0	657000
1302801	Maraã	AM	2014	Inundações	Wet	6933	7.98075e+06	3452600	4.52815e+06	1153000	2299600	1153000	0	0	694400	282000	1178000	145200	0	2.98955e+06	0	1007000	0	531600
1302801	Maraã	AM	2015	Inundações	Wet	4827	812250	0	812250	0	0	0	0	0	0	0	0	0	0	682500	0	75000	0	54750
1302801	Maraã	AM	2017	Inundações	Wet	5273	1.97182e+06	1.67731e+06	294506	558000	1119314	558000	0	0	250988	329000	147876	391450	25245	118875	0	147876	0	2509.88
1302801	Maraã	AM	2017	Estiagem e Seca	Droughts	0	175627	147127	28499.7	0	147127	0	0	0	108577	0	0	38550	0	19000.1	0	0	0	9499.61
1302801	Maraã	AM	2019	Inundações	Wet	3326	307066	307066	0	200766	106300	200766	0	0	106300	0	0	0	0	0	0	0	0	0
1302801	Maraã	AM	2020	Estiagem e Seca	Droughts	3036	206625	206625	0	0	206625	0	0	0	191825	0	0	14800	0	0	0	0	0	0
1302801	Maraã	AM	2021	Inundações	Wet	5432	288766	288766	0	288766	0	288766	0	0	0	0	0	0	0	0	0	0	0	0
1302801	Maraã	AM	2022	Inundações	Wet	9013	2.34543e+06	1.30704e+06	1.03839e+06	298776	1.00826e+06	298776	0	0	402146	0	606117	0	0	56819.7	0	981572	0	0
1302900	Maués	AM	2009	Inundações	Wet	2093	14676500	13020500	1656000	12536000	484500	12536000	0	0	7500	0	477000	0	618000	961000	32000	45000	0	0
1302900	Maués	AM	2009	Inundações	Wet	5391	0	0	0	0	0	0	0	0	0	0	0	0	0	0	0	0	0	0
1302900	Maués	AM	2009	Vendavais e Ciclones	Other	301	10000	0	10000	0	0	0	0	0	0	0	0	0	0	10000	0	0	0	0
1302900	Maués	AM	2010	Estiagem e Seca	Droughts	17730	345200	345200	0	259700	85500	259700	0	0	85500	0	0	0	0	0	0	0	0	0
1302900	Maués	AM	2012	Inundações	Wet	2800	510600	510600	0	263600	247000	263600	0	0	0	0	247000	0	0	0	0	0	0	0
1302900	Maués	AM	2014	Inundações	Wet	4823	7.07961e+07	6.94381e+07	1358000	6.24581e+07	6980000	4.24581e+07	0	20000000	600000	5350000	500000	530000	38000	820000	200000	300000	0	0
1302900	Maués	AM	2015	Inundações	Wet	12623	2563000	0	2563000	0	0	0	0	0	0	0	0	0	38000	2025000	200000	300000	0	0
1302900	Maués	AM	2015	Estiagem e Seca	Droughts	28656	9.07228e+06	9.07228e+06	0	8.02228e+06	1050000	3.54584e+06	0	4.47643e+06	400000	200000	200000	250000	0	0	0	0	0	0
1302900	Maués	AM	2021	Inundações	Wet	7802	14120000	14120000	0	14000000	120000	14000000	0	0	0	120000	0	0	0	0	0	0	0	0
1302900	Maués	AM	2022	Inundações	Wet	20261	14704900	14304900	400000	14000000	304900	14000000	0	0	269900	35000	0	0	400000	0	0	0	0	0
1303007	Nhamundá	AM	2007	Inundações	Wet	0	240000	0	240000	0	0	0	0	0	0	0	0	0	0	240000	0	0	0	0
1303007	Nhamundá	AM	2007	Estiagem e Seca	Droughts	0	2733910	2733910	0	40000	2693910	0	0	40000	12000	0	2681910	0	0	0	0	0	0	0
1303007	Nhamundá	AM	2008	Inundações	Wet	4107	1585250	1585250	0	1585250	0	1585250	0	0	0	0	0	0	0	0	0	0	0	0
1303007	Nhamundá	AM	2009	Inundações	Wet	5442	16424510	5278510	11146000	1993000	3285510	1993000	0	0	603600	0	2681910	0	960000	9206000	640000	340000	0	0
1303007	Nhamundá	AM	2010	Erosão	Landslides	0	0	0	0	0	0	0	0	0	0	0	0	0	0	0	0	0	0	0
1303007	Nhamundá	AM	2012	Erosão	Landslides	0	0	0	0	0	0	0	0	0	0	0	0	0	0	0	0	0	0	0
1303007	Nhamundá	AM	2012	Inundações	Wet	594	14366870	234870	14132000	222300	12570	222300	0	0	9730	0	2840	0	13400000	732000	0	0	0	0
1303007	Nhamundá	AM	2013	Inundações	Wet	9170	53091000	4835000	48256000	60000	4775000	60000	0	0	600000	1250000	2500000	425000	0	43956000	1200000	2500000	0	600000
1303007	Nhamundá	AM	2014	Inundações	Wet	625	3.37753e+06	587534	2790000	96000	491534	96000	0	0	1239.5	0	479294	11000	1200000	1545000	0	45000	0	0
1303007	Nhamundá	AM	2015	Inundações	Wet	183	380000	0	380000	0	0	0	0	0	0	0	0	0	200000	0	0	80000	0	100000
1303007	Nhamundá	AM	2017	Inundações	Wet	5645	42406.4	0	42406.4	0	0	0	0	0	0	0	0	0	0	4006.44	38400	0	0	0
1303007	Nhamundá	AM	2019	Inundações	Wet	7554	2.24354e+06	1952235	291300	1510250	441985	1510250	0	0	169285	0	272700	0	0	120300	0	171000	0	0
1303007	Nhamundá	AM	2021	Inundações	Wet	5180	1864550	1744250	120300	1744250	0	1744250	0	0	0	0	0	0	0	120300	0	0	0	0
1303106	Nova Olinda do Norte	AM	2009	Inundações	Wet	0	0	0	0	0	0	0	0	0	0	0	0	0	0	0	0	0	0	0
1303106	Nova Olinda do Norte	AM	2009	Inundações	Wet	6365	0	0	0	0	0	0	0	0	0	0	0	0	0	0	0	0	0	0
1303106	Nova Olinda do Norte	AM	2010	Inundações	Wet	9331	0	0	0	0	0	0	0	0	0	0	0	0	0	0	0	0	0	0
1303106	Nova Olinda do Norte	AM	2010	Vendavais e Ciclones	Other	141	23210	0	23210	0	0	0	0	0	0	0	0	0	0	18410	0	4800	0	0
1303106	Nova Olinda do Norte	AM	2010	Estiagem e Seca	Droughts	0	685030	685030	0	367100	317930	189100	0	178000	26870	56000	92560	142500	0	0	0	0	0	0
1303106	Nova Olinda do Norte	AM	2011	Enxurradas	Wet	0	2477340	522340	1955000	403000	119340	403000	0	0	0	0	119340	0	1955000	0	0	0	0	0
1303106	Nova Olinda do Norte	AM	2012	Erosão	Landslides	0	0	0	0	0	0	0	0	0	0	0	0	0	0	0	0	0	0	0
1303106	Nova Olinda do Norte	AM	2012	Enxurradas	Wet	0	192900	182900	10000	32000	150900	32000	0	0	0	0	150900	0	0	0	0	10000	0	0
1303106	Nova Olinda do Norte	AM	2014	Inundações	Wet	10000	376000	256000	120000	0	256000	0	0	0	60000	3000	40000	153000	40000	80000	0	0	0	0
1303106	Nova Olinda do Norte	AM	2017	Inundações	Wet	3044	3.63148e+06	2.6443e+06	987180	2283500	360804	2283500	0	0	152293	12176	88000	108335	13180	854000	32000	88000	0	0
1303106	Nova Olinda do Norte	AM	2017	Inundações	Wet	3044	2.95688e+06	2.6443e+06	312580	2283500	360804	2283500	0	0	152293	12176	88000	108335	13180	179400	32000	88000	0	0
1303106	Nova Olinda do Norte	AM	2018	Erosão	Landslides	112	844290	20000	824290	0	20000	0	0	0	0	0	20000	0	824290	0	0	0	0	0
1303106	Nova Olinda do Norte	AM	2019	Inundações	Wet	11381	1.04679e+06	936788	110000	745000	191788	745000	0	0	191788	0	0	0	0	0	0	110000	0	0
1303106	Nova Olinda do Norte	AM	2020	Estiagem e Seca	Droughts	2998	578500	575000	3500.16	575000	0	575000	0	0	0	0	0	0	0	3500.16	0	0	0	0
1303106	Nova Olinda do Norte	AM	2021	Inundações	Wet	12340	1.55451e+06	1.33827e+06	216245	726400	611868	726400	0	0	104308	450000	0	57559.2	0	185245	0	0	31000	0
1303205	Novo Airão	AM	2007	Enxurradas	Wet	11	32000	32000	0	28000	4000	28000	0	0	3000	0	0	1000	0	0	0	0	0	0
1303205	Novo Airão	AM	2009	Inundações	Wet	0	0	0	0	0	0	0	0	0	0	0	0	0	0	0	0	0	0	0
1303205	Novo Airão	AM	2009	Inundações	Wet	1881	102000	0	102000	0	0	0	0	0	0	0	0	0	0	87500	0	8000	0	6500
1303205	Novo Airão	AM	2010	Estiagem e Seca	Droughts	1276	0	0	0	0	0	0	0	0	0	0	0	0	0	0	0	0	0	0
1303205	Novo Airão	AM	2012	Inundações	Wet	1918	102000	0	102000	0	0	0	0	0	0	0	0	0	0	87500	0	8000	0	6500
1303205	Novo Airão	AM	2015	Incêndio Florestal	Fire	1019	710978	677578	33400	614300	63278.5	386300	0	228000	16278.5	0	0	47000	0	0	0	31600	0	1800
1303205	Novo Airão	AM	2015	Estiagem e Seca	Droughts	0	0	0	0	0	0	0	0	0	0	0	0	0	0	0	0	0	0	0
1303205	Novo Airão	AM	2021	Inundações	Wet	346	1700935	1460935	240000	800000	660935	800000	0	0	104000	0	293575	263360	0	0	0	200000	0	40000
1303205	Novo Airão	AM	2021	Inundações	Wet	1794	1473765	1233765	240000	800000	433765	800000	0	0	104020	0	293575	36170	0	0	0	200000	0	40000
1303304	Novo Aripuanã	AM	2006	Inundações	Wet	0	1940800	1940800	0	1940800	0	1940800	0	0	0	0	0	0	0	0	0	0	0	0
1303304	Novo Aripuanã	AM	2009	Inundações	Wet	0	0	0	0	0	0	0	0	0	0	0	0	0	0	0	0	0	0	0
1303304	Novo Aripuanã	AM	2009	Inundações	Wet	3422	3390100	3390100	0	2620150	769950	2620150	0	0	0	0	769950	0	0	0	0	0	0	0
1303304	Novo Aripuanã	AM	2010	Estiagem e Seca	Droughts	0	0	0	0	0	0	0	0	0	0	0	0	0	0	0	0	0	0	0
1303304	Novo Aripuanã	AM	2012	Inundações	Wet	0	6272000	6172000	100000	6172000	0	6172000	0	0	0	0	0	0	0	50000	0	50000	0	0
1303304	Novo Aripuanã	AM	2014	Inundações	Wet	0	0	0	0	0	0	0	0	0	0	0	0	0	0	0	0	0	0	0
1303304	Novo Aripuanã	AM	2016	Estiagem e Seca	Droughts	10675	0	0	0	0	0	0	0	0	0	0	0	0	0	0	0	0	0	0
1303304	Novo Aripuanã	AM	2017	Chuvas Intensas	Wet	1153	9916175	9501775	414400	9444400	57375	9444400	0	0	0	0	0	57375	414400	0	0	0	0	0
1303304	Novo Aripuanã	AM	2018	Inundações	Wet	10100	1.00348e+07	1.00348e+07	0	1.00035e+07	31265.5	1.00035e+07	0	0	31265.5	0	0	0	0	0	0	0	0	0
1303304	Novo Aripuanã	AM	2019	Inundações	Wet	10100	1.00348e+07	1.00348e+07	0	1.00035e+07	31265.5	1.00035e+07	0	0	31265.5	0	0	0	0	0	0	0	0	0
1303304	Novo Aripuanã	AM	2021	Inundações	Wet	10100	1.2814e+07	1.2814e+07	0	1.2814e+07	0	1.2814e+07	0	0	0	0	0	0	0	0	0	0	0	0
1303304	Novo Aripuanã	AM	2022	Inundações	Wet	13892	15722285	14168285	1554000	14057142	111143	14057142	0	0	111143	0	0	0	777000	482000	0	295000	0	0
1303403	Parintins	AM	2006	Inundações	Wet	0	0	0	0	0	0	0	0	0	0	0	0	0	0	0	0	0	0	0
1303403	Parintins	AM	2007	Erosão	Landslides	42	0	0	0	0	0	0	0	0	0	0	0	0	0	0	0	0	0	0
1303403	Parintins	AM	2007	Enxurradas	Wet	675	412000	0	412000	0	0	0	0	0	0	0	0	0	0	412000	0	0	0	0
1303403	Parintins	AM	2009	Inundações	Wet	0	0	0	0	0	0	0	0	0	0	0	0	0	0	0	0	0	0	0
1303403	Parintins	AM	2009	Inundações	Wet	9306	1.03344e+07	2144410	8.19e+06	1360540	783870	1360540	0	0	0	0	783870	0	7500000	250000	0	440000	0	0
1303403	Parintins	AM	2009	Erosão	Landslides	0	0	0	0	0	0	0	0	0	0	0	0	0	0	0	0	0	0	0
1303403	Parintins	AM	2010	Erosão	Landslides	0	0	0	0	0	0	0	0	0	0	0	0	0	0	0	0	0	0	0
1303403	Parintins	AM	2012	Erosão	Landslides	0	0	0	0	0	0	0	0	0	0	0	0	0	0	0	0	0	0	0
1303403	Parintins	AM	2012	Inundações	Wet	16206	1926602	1868412	58190	1764153	104259	1011040	0	753113	0	0	104259	0	0	58190	0	0	0	0
1303403	Parintins	AM	2013	Inundações	Wet	60	853388	711388	142000	624888	86500	438220	53523	133145	0	26000	42000	18500	0	100000	0	42000	0	0
1303403	Parintins	AM	2014	Inundações	Wet	2569	9.31947e+06	5.75947e+06	3560000	2593000	3.16647e+06	715000	0	1878000	357890	492000	1390000	926580	0	1926000	120000	1390000	0	124000
1303403	Parintins	AM	2015	Inundações	Wet	377	3.91529e+07	0	3.91529e+07	0	0	0	0	0	0	0	0	0	5322450	19500000	1830000	12244427	0	256000
1303403	Parintins	AM	2017	Inundações	Wet	3849	9070100	6375600	2694500	6375600	0	6375600	0	0	0	0	0	0	0	0	0	2694500	0	0
1303403	Parintins	AM	2017	Erosão	Landslides	0	0	0	0	0	0	0	0	0	0	0	0	0	0	0	0	0	0	0
1303403	Parintins	AM	2017	Vendavais e Ciclones	Other	48	0	0	0	0	0	0	0	0	0	0	0	0	0	0	0	0	0	0
1303403	Parintins	AM	2018	Erosão	Landslides	191	1.69811e+06	841065	857042	0	841065	0	0	0	0	0	841065	0	0	0	0	857042	0	0
1303403	Parintins	AM	2018	Erosão	Landslides	5662	1.81518e+06	1.46033e+06	354848	1180000	280328	1180000	0	0	0	0	280328	0	354848	0	0	0	0	0
1303403	Parintins	AM	2019	Inundações	Wet	24492	5.17246e+06	4.88446e+06	288000	2500000	2.38446e+06	2500000	0	0	2.38446e+06	0	0	0	0	0	0	288000	0	0
1303403	Parintins	AM	2019	Erosão	Landslides	89	2300000	0	2300000	0	0	0	0	0	0	0	0	0	2300000	0	0	0	0	0
1303403	Parintins	AM	2020	Erosão	Landslides	16	0	0	0	0	0	0	0	0	0	0	0	0	0	0	0	0	0	0
1303403	Parintins	AM	2021	Inundações	Wet	39789	2820000	2500000	320000	2500000	0	2500000	0	0	0	0	0	0	0	0	0	320000	0	0
1303403	Parintins	AM	2021	Erosão	Landslides	92	335574	85173.6	250400	0	85173.6	0	0	0	85173.6	0	0	0	0	250400	0	0	0	0
1303403	Parintins	AM	2022	Chuvas Intensas	Wet	2223	275000	275000	0	0	275000	0	0	0	0	245000	0	30000	0	0	0	0	0	0
1303403	Parintins	AM	2022	Inundações	Wet	20581	3340271	2940271	400000	2940271	0	2940271	0	0	0	0	0	0	0	0	0	400000	0	0
1303403	Parintins	AM	2022	Erosão	Landslides	92	85172.6	0	85172.6	0	0	0	0	0	0	0	0	0	0	0	0	0	0	85172.6
1303502	Pauini	AM	2006	Inundações	Wet	2328	58000	43000	15000	43000	0	43000	0	0	0	0	0	0	0	15000	0	0	0	0
1303502	Pauini	AM	2008	Erosão	Landslides	0	5220000	420000	4800000	0	420000	0	0	0	0	420000	0	0	4800000	0	0	0	0	0
1303502	Pauini	AM	2009	Inundações	Wet	5819	2355300	1096440	1258860	509900	586540	509900	0	0	271040	0	315500	0	156000	925630	0	177230	0	0
1303502	Pauini	AM	2010	Estiagem e Seca	Droughts	0	1127900	1127900	0	812900	315000	780900	32000	0	0	0	315000	0	0	0	0	0	0	0
1303502	Pauini	AM	2012	Erosão	Landslides	0	0	0	0	0	0	0	0	0	0	0	0	0	0	0	0	0	0	0
1303502	Pauini	AM	2012	Inundações	Wet	0	1657000	1475000	182000	1335000	140000	1335000	0	0	56000	56000	0	28000	0	182000	0	0	0	0
1303502	Pauini	AM	2014	Inundações	Wet	2130	3554204	749204	2805000	704204	45000	704204	0	0	0	0	25000	20000	0	1815000	0	990000	0	0
1303502	Pauini	AM	2015	Inundações	Wet	9301	1535000	0	1535000	0	0	0	0	0	0	0	0	0	0	1200000	15000	260000	0	60000
1303502	Pauini	AM	2016	Estiagem e Seca	Droughts	8889	0	0	0	0	0	0	0	0	0	0	0	0	0	0	0	0	0	0
1303502	Pauini	AM	2019	Inundações	Wet	2471	2.7858e+06	2.4858e+06	300000	2.20768e+06	278125	2.20768e+06	0	0	189815	0	0	88310	0	0	0	300000	0	0
1303502	Pauini	AM	2021	Inundações	Wet	5776	3160000	2630000	530000	2565000	65000	2565000	0	0	65000	0	0	0	50000	250000	0	230000	0	0
1303536	Presidente Figueiredo	AM	2009	Inundações	Wet	536	4274088	697278	3576810	49358	647920	49358	0	0	25920	420000	2000	200000	1776810	0	0	0	0	1800000
1303536	Presidente Figueiredo	AM	2015	Incêndio Florestal	Fire	3600	0	0	0	0	0	0	0	0	0	0	0	0	0	0	0	0	0	0
1303536	Presidente Figueiredo	AM	2016	Estiagem e Seca	Droughts	11735	0	0	0	0	0	0	0	0	0	0	0	0	0	0	0	0	0	0
1303536	Presidente Figueiredo	AM	2021	Inundações	Wet	14	45000	35000	10000	35000	0	35000	0	0	0	0	0	0	0	0	5000	5000	0	0
1303536	Presidente Figueiredo	AM	2021	Alagamentos	Wet	33	275000	75000	200000	15000	60000	0	0	15000	0	60000	0	0	0	200000	0	0	0	0
1303536	Presidente Figueiredo	AM	2021	Alagamentos	Wet	38	233000	33000	200000	0	33000	0	0	0	0	30000	0	3000	0	200000	0	0	0	0
1303536	Presidente Figueiredo	AM	2021	Inundações	Wet	4086	920000	115000	805000	0	115000	0	0	0	0	90000	0	25000	375000	400000	30000	0	0	0
1303536	Presidente Figueiredo	AM	2021	Vendavais e Ciclones	Other	320	9460.2	8460.2	1000	0	8460.2	0	0	0	0	0	0	8460.2	0	1000	0	0	0	0
1303569	Rio Preto da Eva	AM	2007	Inundações	Wet	14153	6128000	397000	5731000	225000	172000	225000	0	0	121000	0	51000	0	5130000	601000	0	0	0	0
1303569	Rio Preto da Eva	AM	2008	Enxurradas	Wet	602	192000	0	192000	0	0	0	0	0	0	0	0	0	0	192000	0	0	0	0
1303569	Rio Preto da Eva	AM	2009	Inundações	Wet	1775	1.50296e+07	811600	14218000	811600	0	811600	0	0	0	0	0	0	14173000	45000	0	0	0	0
1303569	Rio Preto da Eva	AM	2010	Inundações	Wet	1408	2271000	716000	1555000	716000	0	716000	0	0	0	0	0	0	1500000	55000	0	0	0	0
1303569	Rio Preto da Eva	AM	2010	Estiagem e Seca	Droughts	0	379846	379846	0	251000	128846	251000	0	0	64200	0	45846	18800	0	0	0	0	0	0
1303569	Rio Preto da Eva	AM	2012	Inundações	Wet	0	0	0	0	0	0	0	0	0	0	0	0	0	0	0	0	0	0	0
1303569	Rio Preto da Eva	AM	2014	Alagamentos	Wet	1603	7209857	2439857	4770000	1675000	764857	1675000	0	0	0	100000	664857	0	4500000	220000	0	50000	0	0
1303569	Rio Preto da Eva	AM	2015	Alagamentos	Wet	708	985000	921000	64000	685000	236000	685000	0	0	0	180000	0	56000	0	64000	0	0	0	0
1303569	Rio Preto da Eva	AM	2015	Incêndio Florestal	Fire	0	0	0	0	0	0	0	0	0	0	0	0	0	0	0	0	0	0	0
1303569	Rio Preto da Eva	AM	2017	Chuvas Intensas	Wet	10592	1.06652e+08	1.31216e+07	9.35305e+07	11622000	1499614	11622000	0	0	370614	0	1129000	0	9.35305e+07	0	0	0	0	0
1303569	Rio Preto da Eva	AM	2021	Chuvas Intensas	Wet	3925	3803424	3803424	0	3761800	41624	3761800	0	0	0	0	41624	0	0	0	0	0	0	0
1303569	Rio Preto da Eva	AM	2021	Chuvas Intensas	Wet	3925	3803424	3803424	0	3761800	41624	3761800	0	0	0	0	41624	0	0	0	0	0	0	0
1303569	Rio Preto da Eva	AM	2021	Inundações	Wet	3945	2.897e+07	3.80259e+06	2.51675e+07	3761800	40793.4	3761800	0	0	0	0	40793.4	0	2.22335e+07	2934000	0	0	0	0
1303569	Rio Preto da Eva	AM	2022	Vendavais e Ciclones	Other	12	0	0	0	0	0	0	0	0	0	0	0	0	0	0	0	0	0	0
1303601	Santa Isabel do Rio Negro	AM	2009	Estiagem e Seca	Droughts	5185	57000	57000	0	15000	42000	15000	0	0	0	0	42000	0	0	0	0	0	0	0
1303601	Santa Isabel do Rio Negro	AM	2018	Estiagem e Seca	Droughts	7608	506555	506555	0	301805	204750	301805	0	0	0	0	0	204750	0	0	0	0	0	0
1303601	Santa Isabel do Rio Negro	AM	2018	Inundações	Wet	49	0	0	0	0	0	0	0	0	0	0	0	0	0	0	0	0	0	0
1303601	Santa Isabel do Rio Negro	AM	2019	Inundações	Wet	5925	705170	705170	0	600000	105170	600000	0	0	105170	0	0	0	0	0	0	0	0	0
1303601	Santa Isabel do Rio Negro	AM	2021	Inundações	Wet	84	98000	93000	5000	60000	33000	60000	0	0	5000	2000	0	26000	0	5000	0	0	0	0
1303601	Santa Isabel do Rio Negro	AM	2021	Inundações	Wet	3824	1006500	429800	576700	210000	219800	210000	0	0	194800	0	0	25000	10500	47200	0	519000	0	0
1303601	Santa Isabel do Rio Negro	AM	2022	Inundações	Wet	0	0	0	0	0	0	0	0	0	0	0	0	0	0	0	0	0	0	0
1303601	Santa Isabel do Rio Negro	AM	2022	Inundações	Wet	7128	1.44564e+06	1.19492e+06	250720	320000	874920	320000	0	0	194800	0	680120	0	20500	71200	40000	119020	0	0
1303700	Santo Antônio do Içá	AM	2009	Inundações	Wet	0	0	0	0	0	0	0	0	0	0	0	0	0	0	0	0	0	0	0
1303700	Santo Antônio do Içá	AM	2009	Inundações	Wet	2314	802300	416300	386000	247500	168800	247500	0	0	0	0	168800	0	24000	362000	0	0	0	0
1303700	Santo Antônio do Içá	AM	2009	Erosão	Landslides	0	23800	0	23800	0	0	0	0	0	0	0	0	0	23800	0	0	0	0	0
1303700	Santo Antônio do Içá	AM	2010	Estiagem e Seca	Droughts	1322	0	0	0	0	0	0	0	0	0	0	0	0	0	0	0	0	0	0
1303700	Santo Antônio do Içá	AM	2012	Erosão	Landslides	0	0	0	0	0	0	0	0	0	0	0	0	0	0	0	0	0	0	0
1303700	Santo Antônio do Içá	AM	2012	Inundações	Wet	0	84000	84000	0	84000	0	0	0	84000	0	0	0	0	0	0	0	0	0	0
1303700	Santo Antônio do Içá	AM	2013	Inundações	Wet	7332	1.02832e+07	4.12824e+06	6155000	3.13562e+06	992621	3.13562e+06	0	0	158560	125900	547211	160950	0	4390000	625000	840000	0	300000
1303700	Santo Antônio do Içá	AM	2014	Inundações	Wet	7490	4484690	2654690	1830000	2280600	374090	2280600	0	0	98450	55540	108000	112100	0	1075000	195000	440000	0	120000
1303700	Santo Antônio do Içá	AM	2015	Inundações	Wet	6240	2.48045e+06	0	2.48045e+06	0	0	0	0	0	0	0	0	0	0	2.1291e+06	0	325366	0	25984
1303700	Santo Antônio do Içá	AM	2017	Inundações	Wet	7268	5050200	3884200	1166000	956500	2927700	956500	0	0	1649600	63700	1069400	145000	0	916000	0	250000	0	0
1303700	Santo Antônio do Içá	AM	2020	Vendavais e Ciclones	Other	277	0	0	0	0	0	0	0	0	0	0	0	0	0	0	0	0	0	0
1303700	Santo Antônio do Içá	AM	2021	Inundações	Wet	1971	1602335	1602335	0	968500	633835	968500	0	0	500000	0	133835	0	0	0	0	0	0	0
1303700	Santo Antônio do Içá	AM	2022	Inundações	Wet	9623	1.58996e+06	1.55996e+06	30000	1090300	469662	1090300	0	0	300000	0	169662	0	10000	20000	0	0	0	0
1303809	São Gabriel da Cachoeira	AM	2007	Estiagem e Seca	Droughts	0	113275	113275	0	110000	3275	0	0	110000	0	0	3275	0	0	0	0	0	0	0
1303809	São Gabriel da Cachoeira	AM	2009	Estiagem e Seca	Droughts	178	0	0	0	0	0	0	0	0	0	0	0	0	0	0	0	0	0	0
1303809	São Gabriel da Cachoeira	AM	2016	Estiagem e Seca	Droughts	15732	0	0	0	0	0	0	0	0	0	0	0	0	0	0	0	0	0	0
1303809	São Gabriel da Cachoeira	AM	2018	Estiagem e Seca	Droughts	12790	741878	741878	0	239500	502378	239500	0	0	21858.2	0	480520	0	0	0	0	0	0	0
1303809	São Gabriel da Cachoeira	AM	2018	Movimento de Massa	Landslides	200	0	0	0	0	0	0	0	0	0	0	0	0	0	0	0	0	0	0
1303908	São Paulo de Olivença	AM	2009	Erosão	Landslides	0	0	0	0	0	0	0	0	0	0	0	0	0	0	0	0	0	0	0
1303908	São Paulo de Olivença	AM	2009	Inundações	Wet	170	2.58124e+06	1.32824e+06	1253000	1204037	124200	1204037	0	0	0	6300	74900	43000	182000	915000	0	156000	0	0
1303908	São Paulo de Olivença	AM	2010	Erosão	Landslides	157	686800	455940	230860	148500	307440	148500	0	0	0	0	0	307440	230860	0	0	0	0	0
1303908	São Paulo de Olivença	AM	2010	Estiagem e Seca	Droughts	35	1.8505e+06	1.8505e+06	0	160000	1690500	150000	0	10000	172500	1048000	430000	40000	0	0	0	0	0	0
1303908	São Paulo de Olivença	AM	2012	Inundações	Wet	6512	1.07417e+07	4.53066e+06	6211000	4397000	133658	4397000	0	0	11000	0	122658	0	5.5e+06	711000	0	0	0	0
1303908	São Paulo de Olivença	AM	2013	Inundações	Wet	6750	6150000	4202000	1948000	3.063e+06	1139000	2.65e+06	268000	145000	0	407000	380000	352000	0	1200000	364000	384000	0	0
1303908	São Paulo de Olivença	AM	2015	Inundações	Wet	7332	6.11636e+06	0	6.11636e+06	0	0	0	0	0	0	0	0	0	2443165	1828800	480000	1364400	0	0
1303908	São Paulo de Olivença	AM	2016	Erosão	Landslides	50	0	0	0	0	0	0	0	0	0	0	0	0	0	0	0	0	0	0
1303908	São Paulo de Olivença	AM	2017	Inundações	Wet	2679	9144424	9102994	41430	9102994	0	9102994	0	0	0	0	0	0	0	0	0	41430	0	0
1303908	São Paulo de Olivença	AM	2019	Movimento de Massa	Landslides	80	350000	0	350000	0	0	0	0	0	0	0	0	0	230000	120000	0	0	0	0
1303908	São Paulo de Olivença	AM	2019	Inundações	Wet	4595	0	0	0	0	0	0	0	0	0	0	0	0	0	0	0	0	0	0
1303908	São Paulo de Olivença	AM	2019	Estiagem e Seca	Droughts	5317	0	0	0	0	0	0	0	0	0	0	0	0	0	0	0	0	0	0
1303908	São Paulo de Olivença	AM	2019	Vendavais e Ciclones	Other	76	317961	0	317961	0	0	0	0	0	0	0	0	0	0	112309	200000	5652	0	0
1303908	São Paulo de Olivença	AM	2021	Inundações	Wet	15649	1352450	1352450	0	1259450	93000	1259450	0	0	79000	0	0	14000	0	0	0	0	0	0
1303908	São Paulo de Olivença	AM	2021	Estiagem e Seca	Droughts	0	0	0	0	0	0	0	0	0	0	0	0	0	0	0	0	0	0	0
1303908	São Paulo de Olivença	AM	2022	Inundações	Wet	18556	4.57694e+06	4.13427e+06	442668	3152500	981772	3152500	0	0	110444	0	871328	0	0	60168	0	382500	0	0
1303957	São Sebastião do Uatumã	AM	2009	Inundações	Wet	0	0	0	0	0	0	0	0	0	0	0	0	0	0	0	0	0	0	0
1303957	São Sebastião do Uatumã	AM	2009	Inundações	Wet	3015	262800	191400	71400	191400	0	191400	0	0	0	0	0	0	0	15100	6000	15200	0	35100
1303957	São Sebastião do Uatumã	AM	2010	Estiagem e Seca	Droughts	148	635800	635800	0	425700	210100	425700	0	0	0	9600	94500	106000	0	0	0	0	0	0
1303957	São Sebastião do Uatumã	AM	2012	Inundações	Wet	148	158630	158630	0	0	158630	0	0	0	82130	0	0	76500	0	0	0	0	0	0
1303957	São Sebastião do Uatumã	AM	2018	Erosão	Landslides	0	0	0	0	0	0	0	0	0	0	0	0	0	0	0	0	0	0	0
1303957	São Sebastião do Uatumã	AM	2021	Alagamentos	Wet	0	20000	0	20000	0	0	0	0	0	0	0	0	0	20000	0	0	0	0	0
1303957	São Sebastião do Uatumã	AM	2021	Alagamentos	Wet	30	1320000	420000	900000	100000	320000	100000	0	0	10000	0	300000	10000	500000	100000	0	300000	0	0
1303957	São Sebastião do Uatumã	AM	2021	Inundações	Wet	10	1570000	670000	900000	350000	320000	350000	0	0	10000	0	300000	10000	500000	100000	0	300000	0	0
1303957	São Sebastião do Uatumã	AM	2021	Inundações	Wet	1948	863871	563871	300000	347000	216871	347000	0	0	0	0	209616	7255	0	120000	0	180000	0	0
1304005	Silves	AM	2009	Inundações	Wet	0	0	0	0	0	0	0	0	0	0	0	0	0	0	0	0	0	0	0
1304005	Silves	AM	2009	Inundações	Wet	2180	171960	42960	129000	0	42960	0	0	0	0	0	42960	0	0	114000	0	15000	0	0
1304005	Silves	AM	2012	Inundações	Wet	0	0	0	0	0	0	0	0	0	0	0	0	0	0	0	0	0	0	0
1304005	Silves	AM	2014	Alagamentos	Wet	0	1443684	1122684	321000	1122684	0	1122684	0	0	0	0	0	0	0	321000	0	0	0	0
1304005	Silves	AM	2014	Alagamentos	Wet	36	1443684	1122684	321000	1122684	0	1122684	0	0	0	0	0	0	0	321000	0	0	0	0
1304005	Silves	AM	2015	Inundações	Wet	2100	3.25874e+06	0	3.25874e+06	0	0	0	0	0	0	0	0	0	650017	2520000	32500	56219.9	0	0
1304005	Silves	AM	2016	Vendavais e Ciclones	Other	12	0	0	0	0	0	0	0	0	0	0	0	0	0	0	0	0	0	0
1304005	Silves	AM	2021	Inundações	Wet	3357	2556000	1600000	956000	1250000	350000	1250000	0	0	350000	0	0	0	300000	356000	80000	100000	0	120000
1304005	Silves	AM	2022	Inundações	Wet	4351	2.22618e+06	1.37013e+06	856053	950000	420129	950000	0	0	309000	0	111129	0	140000	400053	86000	120000	0	110000
1304062	Tabatinga	AM	2008	Vendavais e Ciclones	Other	183	0	0	0	0	0	0	0	0	0	0	0	0	0	0	0	0	0	0
1304062	Tabatinga	AM	2009	Inundações	Wet	0	2.99113e+06	2908126	83000	2576000	332126	2496000	80000	0	0	0	33588	298538	5000	13000	5000	30000	0	30000
1304062	Tabatinga	AM	2010	Estiagem e Seca	Droughts	222	0	0	0	0	0	0	0	0	0	0	0	0	0	0	0	0	0	0
1304062	Tabatinga	AM	2011	Estiagem e Seca	Droughts	0	1556000	1556000	0	0	1556000	0	0	0	0	1256000	0	300000	0	0	0	0	0	0
1304062	Tabatinga	AM	2012	Inundações	Wet	1416	925000	870000	55000	870000	0	870000	0	0	0	0	0	0	0	0	15000	25000	0	15000
1304062	Tabatinga	AM	2013	Inundações	Wet	0	2.04693e+06	1.37693e+06	670000	759640	617289	759640	0	0	336000	0	281289	0	0	0	70000	480000	0	120000
1304062	Tabatinga	AM	2013	Inundações	Wet	6504	997000	0	997000	0	0	0	0	0	0	0	0	0	0	327000	70000	480000	0	120000
1304062	Tabatinga	AM	2015	Inundações	Wet	369	992000	0	992000	0	0	0	0	0	0	0	0	0	160000	476000	21000	280000	0	55000
1304062	Tabatinga	AM	2015	Erosão	Landslides	98	3343000	393000	2950000	0	393000	0	0	0	0	40000	0	353000	1200000	1280000	0	0	0	470000
1304062	Tabatinga	AM	2017	Inundações	Wet	8256	1.1072e+07	6.657e+06	4415000	3540000	3.117e+06	3340000	0	200000	560000	1197000	420000	940000	390000	3240000	225000	420000	0	140000
1304062	Tabatinga	AM	2019	Inundações	Wet	8256	7684000	4663000	3021000	3348000	1315000	3348000	0	0	560000	0	0	755000	120000	2061000	120000	280000	0	440000
1304062	Tabatinga	AM	2021	Inundações	Wet	7711	10335160	7259160	3076000	4509160	2750000	4509160	0	0	640000	1025000	0	1085000	120000	2061000	175000	280000	0	440000
1304062	Tabatinga	AM	2022	Inundações	Wet	7980	7585910	4553410	3032500	4385260	168150	4385260	0	0	168150	0	0	0	120000	2160000	192500	120000	0	440000
1304062	Tabatinga	AM	2022	Movimento de Massa	Landslides	5000	0	0	0	0	0	0	0	0	0	0	0	0	0	0	0	0	0	0
1304104	Tapauá	AM	2009	Inundações	Wet	4686	2278370	1722290	556080	460500	1.26179e+06	460500	0	0	81890	0	1179900	0	0	504000	0	52080	0	0
1304104	Tapauá	AM	2012	Inundações	Wet	3330	3907564	3360564	547000	3360564	0	3330564	0	30000	0	0	0	0	0	372000	0	175000	0	0
1304104	Tapauá	AM	2013	Inundações	Wet	767	425000	242000	183000	55000	187000	25000	0	30000	40000	45000	0	102000	0	123000	20000	0	0	40000
1304104	Tapauá	AM	2014	Inundações	Wet	913	2150000	1260000	890000	320000	940000	320000	0	0	190000	220000	130000	400000	80000	320000	130000	130000	0	230000
1304104	Tapauá	AM	2015	Inundações	Wet	599	650000	0	650000	0	0	0	0	0	0	0	0	0	0	190000	70000	210000	0	180000
1304104	Tapauá	AM	2017	Inundações	Wet	3430	3.73438e+06	2.29438e+06	1440000	315330	1.97905e+06	315330	0	0	390280	1.43377e+06	155000	0	70000	1200000	0	155000	0	15000
1304104	Tapauá	AM	2019	Inundações	Wet	3500	948000	647000	301000	197000	450000	197000	0	0	0	180000	0	270000	0	86000	85000	0	0	130000
1304104	Tapauá	AM	2021	Vendavais e Ciclones	Other	660	182000	0	182000	0	0	0	0	0	0	0	0	0	0	182000	0	0	0	0
1304104	Tapauá	AM	2021	Inundações	Wet	4976	3.6226e+06	1.37175e+06	2250850	288000	1.08375e+06	288000	0	0	367213	194000	60000	462538	0	2098400	0	60000	0	92450
1304104	Tapauá	AM	2022	Estiagem e Seca	Droughts	10130	210000	0	210000	0	0	0	0	0	0	0	0	0	0	210000	0	0	0	0
1304203	Tefé	AM	2009	Inundações	Wet	0	0	0	0	0	0	0	0	0	0	0	0	0	0	0	0	0	0	0
1304203	Tefé	AM	2009	Inundações	Wet	23629	1288551	948551	340000	575809	372742	575809	0	0	115000	0	257742	0	0	325000	0	15000	0	0
1304203	Tefé	AM	2010	Estiagem e Seca	Droughts	0	0	0	0	0	0	0	0	0	0	0	0	0	0	0	0	0	0	0
1304203	Tefé	AM	2012	Erosão	Landslides	0	0	0	0	0	0	0	0	0	0	0	0	0	0	0	0	0	0	0
1304203	Tefé	AM	2012	Inundações	Wet	0	1822688	1822688	0	166400	1656288	166400	0	0	0	0	1656288	0	0	0	0	0	0	0
1304203	Tefé	AM	2013	Inundações	Wet	12771	7.88893e+06	4430541	3.45839e+06	1.69989e+06	2730651	1.69989e+06	0	0	579223	652725	127719	1.37098e+06	0	2670000	0	788392	0	0
1304203	Tefé	AM	2014	Inundações	Wet	14546	5.97241e+06	2.51402e+06	3458392	1699890	814132	1699890	0	0	0	0	814132	0	0	2670000	0	788392	0	0
1304203	Tefé	AM	2015	Inundações	Wet	13088	3609392	0	3609392	0	0	0	0	0	0	0	0	0	0	2625000	0	788392	0	196000
1304203	Tefé	AM	2017	Movimento de Massa	Landslides	403	1988350	0	1988350	0	0	0	0	0	0	0	0	0	0	1966500	21850	0	0	0
1304203	Tefé	AM	2017	Inundações	Wet	15918	11825339	9009066	2816273	7074500	1934566	7074500	0	0	174544	0	1760022	0	340000	1365000	112000	852873	0	146400
1304203	Tefé	AM	2017	Estiagem e Seca	Droughts	0	0	0	0	0	0	0	0	0	0	0	0	0	0	0	0	0	0	0
1304203	Tefé	AM	2019	Erosão	Landslides	0	0	0	0	0	0	0	0	0	0	0	0	0	0	0	0	0	0	0
1304203	Tefé	AM	2019	Inundações	Wet	11336	1.00795e+07	6.16179e+06	3.91771e+06	4678500	1.48329e+06	4678500	0	0	369000	0	1.11429e+06	0	1.21484e+06	805800	79000	1.74127e+06	0	76800
1304203	Tefé	AM	2020	Estiagem e Seca	Droughts	5400	349400	349400	0	92680	256720	92680	0	0	256720	0	0	0	0	0	0	0	0	0
1304203	Tefé	AM	2021	Movimento de Massa	Landslides	520	384000	0	384000	0	0	0	0	0	0	0	0	0	0	384000	0	0	0	0
1304203	Tefé	AM	2021	Inundações	Wet	11082	8.71981e+06	6.17273e+06	2.54707e+06	4939000	1.23373e+06	4939000	0	0	0	0	1.23373e+06	0	0	805800	0	1.74127e+06	0	0
1304203	Tefé	AM	2022	Inundações	Wet	21053	1.16383e+07	9.08647e+06	2.55188e+06	5356500	3.72997e+06	5356500	0	0	0	0	3.72997e+06	0	0	810603	0	1.74127e+06	0	0
1304203	Tefé	AM	2022	Chuvas Intensas	Wet	1925	1006680	0	1006680	0	0	0	0	0	0	0	0	0	0	993100	6790	0	6790	0
1304203	Tefé	AM	2022	Estiagem e Seca	Droughts	13861	9.08647e+06	9.08647e+06	0	5356500	3.72997e+06	5356500	0	0	0	0	3.72997e+06	0	0	0	0	0	0	0
1304237	Tonantins	AM	2009	Inundações	Wet	2132	8.434e+06	6.204e+06	2230000	4.939e+06	1265000	4939000	0	0	0	1200000	65000	0	1200000	1030000	0	0	0	0
1304237	Tonantins	AM	2009	Erosão	Landslides	0	168000	0	168000	0	0	0	0	0	0	0	0	0	168000	0	0	0	0	0
1304237	Tonantins	AM	2009	Inundações	Wet	8351	0	0	0	0	0	0	0	0	0	0	0	0	0	0	0	0	0	0
1304237	Tonantins	AM	2010	Estiagem e Seca	Droughts	0	0	0	0	0	0	0	0	0	0	0	0	0	0	0	0	0	0	0
1304237	Tonantins	AM	2011	Estiagem e Seca	Droughts	679	1.06e+06	1.06e+06	0	995000	65000	995000	0	0	0	0	65000	0	0	0	0	0	0	0
1304237	Tonantins	AM	2012	Inundações	Wet	1219	871770	553770	318000	502000	51770	502000	0	0	0	0	51770	0	0	318000	0	0	0	0
1304237	Tonantins	AM	2013	Inundações	Wet	3505	2300000	2120000	180000	2120000	0	2.12e+06	0	0	0	0	0	0	0	180000	0	0	0	0
1304237	Tonantins	AM	2015	Inundações	Wet	3164	95000	0	95000	0	0	0	0	0	0	0	0	0	0	95000	0	0	0	0
1304237	Tonantins	AM	2015	Erosão	Landslides	192	193000	74000	119000	74000	0	74000	0	0	0	0	0	0	0	119000	0	0	0	0
1304237	Tonantins	AM	2017	Inundações	Wet	3420	393084	303084	90000	199200	103884	199200	0	0	0	0	103884	0	0	90000	0	0	0	0
1304237	Tonantins	AM	2021	Inundações	Wet	5959	609280	289280	320000	60000	229280	60000	0	0	200000	0	29280	0	0	200000	0	100000	0	20000
1304237	Tonantins	AM	2022	Inundações	Wet	6846	2.08542e+06	1.97542e+06	110000	1511160	464263	1511160	0	0	20000	0	444263	0	0	60000	0	50000	0	0
1304237	Tonantins	AM	2022	Estiagem e Seca	Droughts	0	0	0	0	0	0	0	0	0	0	0	0	0	0	0	0	0	0	0
1304260	Uarini	AM	2009	Inundações	Wet	0	0	0	0	0	0	0	0	0	0	0	0	0	0	0	0	0	0	0
1304260	Uarini	AM	2009	Inundações	Wet	1186	7.055e+06	3200000	3.855e+06	3200000	0	3200000	0	0	0	0	0	0	0	2116000	139000	1600000	0	0
1304260	Uarini	AM	2009	Estiagem e Seca	Droughts	343	150000	150000	0	0	150000	0	0	0	150000	0	0	0	0	0	0	0	0	0
1304260	Uarini	AM	2010	Enxurradas	Wet	736	5452000	1780000	3672000	180000	1.6e+06	180000	0	0	0	1.6e+06	0	0	0	2250000	102000	1320000	0	0
1304260	Uarini	AM	2010	Inundações	Wet	1220	7128000	3423000	3705000	120000	3303000	120000	0	0	23000	3200000	80000	0	0	2116000	139000	1450000	0	0
1304260	Uarini	AM	2010	Estiagem e Seca	Droughts	4824	0	0	0	0	0	0	0	0	0	0	0	0	0	0	0	0	0	0
1304260	Uarini	AM	2012	Inundações	Wet	0	549000	24000	525000	0	24000	0	0	0	0	0	24000	0	0	0	0	525000	0	0
1304260	Uarini	AM	2013	Inundações	Wet	4335	3.39197e+07	2.83247e+07	5595000	24290000	4.03468e+06	24290000	0	0	575422	609000	1668000	1182262	0	4050000	0	1440000	0	105000
1304260	Uarini	AM	2015	Inundações	Wet	4335	2911750	0	2911750	0	0	0	0	0	0	0	0	0	0	2610000	0	196750	0	105000
1304260	Uarini	AM	2017	Inundações	Wet	3197	6307501	2957501	3350000	2681250	276251	2681250	0	0	158251	110000	8000	0	0	2520000	450000	380000	0	0
1304260	Uarini	AM	2018	Alagamentos	Wet	0	3029501	3029501	0	2681250	348251	2681250	0	0	158251	110000	80000	0	0	0	0	0	0	0
1304260	Uarini	AM	2019	Inundações	Wet	3321	5557850	2689850	2868000	2270540	419310	2270540	0	0	356310	0	63000	0	0	2805000	0	63000	0	0
1304260	Uarini	AM	2021	Inundações	Wet	5544	5.80965e+06	4.65626e+06	1153390	3749250	907013	3749250	0	0	202725	0	704288	0	155350	112240	0	885800	0	0
1304260	Uarini	AM	2021	Estiagem e Seca	Droughts	5728	3.86868e+06	3.86868e+06	0	3789250	79427.1	3789250	0	0	79427.1	0	0	0	0	0	0	0	0	0
1304260	Uarini	AM	2022	Inundações	Wet	8432	6.85427e+06	5.88736e+06	966914	5253675	633686	5253675	0	0	99444	0	534242	0	138089	135825	0	693000	0	0
1304260	Uarini	AM	2022	Estiagem e Seca	Droughts	8432	5.34135e+06	5.34135e+06	0	5251600	89752.7	5251600	0	0	89752.7	0	0	0	0	0	0	0	0	0
1304302	Urucará	AM	2009	Inundações	Wet	1235	126904	126904	0	0	126904	0	0	0	0	0	126904	0	0	0	0	0	0	0
1304302	Urucará	AM	2009	Inundações	Wet	0	0	0	0	0	0	0	0	0	0	0	0	0	0	0	0	0	0	0
1304302	Urucará	AM	2010	Estiagem e Seca	Droughts	335	946985	946985	0	445080	501905	445080	0	0	0	383330	118575	0	0	0	0	0	0	0
1304302	Urucará	AM	2012	Inundações	Wet	1495	7.90722e+06	241720	7.6655e+06	4396.99	237323	4396.99	0	0	16000	18000	153323	50000	6560000	365500	0	555000	0	185000
1304302	Urucará	AM	2013	Alagamentos	Wet	1268	1.891e+06	725000	1.166e+06	220000	505000	220000	0	0	52000	123000	130000	200000	0	1036000	0	100000	0	30000
1304302	Urucará	AM	2014	Alagamentos	Wet	0	3636540	2380540	1256000	1440000	940540	1440000	0	0	52000	80000	140000	668540	50000	1036000	15000	120000	0	35000
1304302	Urucará	AM	2014	Inundações	Wet	1495	3424040	2089040	1335000	1090000	999040	1090000	0	0	82000	448500	140000	328540	50000	1120000	15000	120000	0	30000
1304302	Urucará	AM	2015	Inundações	Wet	1	1335000	0	1335000	0	0	0	0	0	0	0	0	0	50000	1120000	15000	120000	0	30000
1304302	Urucará	AM	2018	Estiagem e Seca	Droughts	0	1.16764e+06	1.16764e+06	0	939974	227664	939974	0	0	93480	95880	26020	12284	0	0	0	0	0	0
1304302	Urucará	AM	2021	Inundações	Wet	1954	1085165	1085165	0	1085165	0	1085165	0	0	0	0	0	0	0	0	0	0	0	0
1304401	Urucurituba	AM	2009	Inundações	Wet	0	0	0	0	0	0	0	0	0	0	0	0	0	0	0	0	0	0	0
1304401	Urucurituba	AM	2009	Inundações	Wet	1445	4.03242e+06	1.06242e+06	2970000	358420	704000	358420	0	0	0	0	704000	0	400000	1200000	0	1350000	0	20000
1304401	Urucurituba	AM	2009	Erosão	Landslides	0	235200	0	235200	0	0	0	0	0	0	0	0	0	235200	0	0	0	0	0
1304401	Urucurituba	AM	2010	Estiagem e Seca	Droughts	1495	285700	285700	0	272500	13200	272500	0	0	13200	0	0	0	0	0	0	0	0	0
1304401	Urucurituba	AM	2012	Inundações	Wet	2204	3.1045e+06	520500	2.584e+06	272500	248000	272500	0	0	12000	0	236000	0	2116000	408000	0	60000	0	0
1304401	Urucurituba	AM	2013	Alagamentos	Wet	3180	2200000	1610000	590000	720000	890000	600000	50000	70000	130000	110000	140000	510000	130000	150000	100000	120000	0	90000
1304401	Urucurituba	AM	2014	Alagamentos	Wet	5283	5734156	3304156	2430000	1725000	1579156	1725000	0	0	256000	330000	63156	930000	390000	1500000	200000	180000	0	160000
1304401	Urucurituba	AM	2015	Alagamentos	Wet	5088	2200000	0	2200000	0	0	0	0	0	0	0	0	0	480000	800000	380000	320000	0	220000
1304401	Urucurituba	AM	2017	Movimento de Massa	Landslides	0	12000000	0	12000000	0	0	0	0	0	0	0	0	0	12000000	0	0	0	0	0
1304401	Urucurituba	AM	2017	Inundações	Wet	3135	2.66868e+06	1.92826e+06	740423	1156100	772156	1156100	0	0	508569	8800	0	254787	104400	420000	0	110023	0	106000
1304401	Urucurituba	AM	2019	Inundações	Wet	3135	792430	227500	564930	0	227500	0	0	0	0	10000	102000	115500	0	420000	0	46930	0	98000
1304401	Urucurituba	AM	2021	Inundações	Wet	5484	838270	768270	70000	600000	168270	600000	0	0	0	140000	28270.3	0	0	0	0	55000	0	15000
1304401	Urucurituba	AM	2022	Inundações	Wet	8173	2.89864e+06	2.59864e+06	300000	1700000	898638	1700000	0	0	571448	0	327190	0	0	0	140000	110000	20000	30000
1400027	Amajari	RR	2006	Inundações	Wet	2885	8077302	4383182	3694120	952000	3431182	952000	0	0	15305	0	2640	3413237	3694120	0	0	0	0	0
1400027	Amajari	RR	2010	Estiagem e Seca	Droughts	0	1.12255e+07	1.12255e+07	0	1.12255e+07	0	11225453	0	0	0	0	0	0	0	0	0	0	0	0
1400027	Amajari	RR	2011	Enxurradas	Wet	0	10519262	44262	10475000	31262	13000	31262	0	0	5000	0	7999.99	0	10430000	45000	0	0	0	0
1400027	Amajari	RR	2015	Estiagem e Seca	Droughts	1974	0	0	0	0	0	0	0	0	0	0	0	0	0	0	0	0	0	0
1400027	Amajari	RR	2016	Estiagem e Seca	Droughts	6486	2621550	2621550	0	253550	2368000	253550	0	0	0	2368000	0	0	0	0	0	0	0	0
1400027	Amajari	RR	2016	Incêndio Florestal	Fire	1974	1319350	1319350	0	1300000	19350	1300000	0	0	0	0	0	19350	0	0	0	0	0	0
1400027	Amajari	RR	2017	Inundações	Wet	1213	418000	360000	58000	348000	12000	250000	0	98000	0	12000	0	0	0	58000	0	0	0	0
1400027	Amajari	RR	2019	Incêndio Florestal	Fire	373	3.77016e+06	1794850	1.97531e+06	1794850	0	1794850	0	0	0	0	0	0	1.97531e+06	0	0	0	0	0
1400027	Amajari	RR	2021	Chuvas Intensas	Wet	25	232400	232400	0	232400	0	232400	0	0	0	0	0	0	0	0	0	0	0	0
1400027	Amajari	RR	2022	Chuvas Intensas	Wet	511	3018	3000	18	0	3000	0	0	0	0	3000	0	0	0	18	0	0	0	0
1400050	Alto Alegre	RR	2003	Incêndio Florestal	Fire	0	0	0	0	0	0	0	0	0	0	0	0	0	0	0	0	0	0	0
1400050	Alto Alegre	RR	2010	Estiagem e Seca	Droughts	0	2848210	2848210	0	2226210	622000	2226210	0	0	0	622000	0	0	0	0	0	0	0	0
1400050	Alto Alegre	RR	2011	Inundações	Wet	0	0	0	0	0	0	0	0	0	0	0	0	0	0	0	0	0	0	0
1400050	Alto Alegre	RR	2015	Estiagem e Seca	Droughts	11506	0	0	0	0	0	0	0	0	0	0	0	0	0	0	0	0	0	0
1400050	Alto Alegre	RR	2016	Estiagem e Seca	Droughts	9335	8082000	8082000	0	5000000	3082000	5000000	0	0	0	3082000	0	0	0	0	0	0	0	0
1400050	Alto Alegre	RR	2016	Incêndio Florestal	Fire	1444	1646575	1646575	0	1600000	46575	1600000	0	0	0	0	0	46575	0	0	0	0	0	0
1400100	Boa Vista	RR	2010	Estiagem e Seca	Droughts	0	803584	803584	0	608584	195000	608584	0	0	0	195000	0	0	0	0	0	0	0	0
1400100	Boa Vista	RR	2010	Alagamentos	Wet	473	21902000	4937000	16965000	2435000	2502000	0	0	2435000	15000	622000	1275000	590000	2312000	14633000	0	20000	0	0
1400100	Boa Vista	RR	2011	Inundações	Wet	0	0	0	0	0	0	0	0	0	0	0	0	0	0	0	0	0	0	0
1400100	Boa Vista	RR	2017	Inundações	Wet	0	0	0	0	0	0	0	0	0	0	0	0	0	0	0	0	0	0	0
1400100	Boa Vista	RR	2018	Inundações	Wet	15	0	0	0	0	0	0	0	0	0	0	0	0	0	0	0	0	0	0
1400100	Boa Vista	RR	2018	Alagamentos	Wet	0	0	0	0	0	0	0	0	0	0	0	0	0	0	0	0	0	0	0
1400100	Boa Vista	RR	2020	Inundações	Wet	4	0	0	0	0	0	0	0	0	0	0	0	0	0	0	0	0	0	0
1400100	Boa Vista	RR	2021	Inundações	Wet	70	0	0	0	0	0	0	0	0	0	0	0	0	0	0	0	0	0	0
1400159	Bonfim	RR	2006	Inundações	Wet	0	1356000	720000	636000	40000	680000	40000	0	0	0	0	80000	600000	636000	0	0	0	0	0
1400159	Bonfim	RR	2009	Estiagem e Seca	Droughts	0	1147566	1147566	0	1147566	0	1147566	0	0	0	0	0	0	0	0	0	0	0	0
1400159	Bonfim	RR	2010	Enxurradas	Wet	0	9358566	1676566	7682000	1247566	429000	1247566	0	0	0	0	0	429000	7682000	0	0	0	0	0
1400159	Bonfim	RR	2010	Vendavais e Ciclones	Other	0	638200	185000	453200	185000	0	0	0	185000	0	0	0	0	81200	372000	0	0	0	0
1400159	Bonfim	RR	2011	Inundações	Wet	0	0	0	0	0	0	0	0	0	0	0	0	0	0	0	0	0	0	0
1400159	Bonfim	RR	2015	Estiagem e Seca	Droughts	7235	0	0	0	0	0	0	0	0	0	0	0	0	0	0	0	0	0	0
1400159	Bonfim	RR	2016	Estiagem e Seca	Droughts	5786	14608935	14608935	0	12582935	2026000	12582935	0	0	0	2026000	0	0	0	0	0	0	0	0
1400159	Bonfim	RR	2016	Incêndio Florestal	Fire	1449	1945100	1225100	720000	1150000	75100	1150000	0	0	0	0	0	75100	720000	0	0	0	0	0
1400159	Bonfim	RR	2021	Chuvas Intensas	Wet	1500	3714250	3289250	425000	3289250	0	3289250	0	0	0	0	0	0	425000	0	0	0	0	0
1400159	Bonfim	RR	2021	Chuvas Intensas	Wet	1500	3714250	3289250	425000	3289250	0	3289250	0	0	0	0	0	0	425000	0	0	0	0	0
1400175	Cantá	RR	2003	Incêndio Florestal	Fire	0	0	0	0	0	0	0	0	0	0	0	0	0	0	0	0	0	0	0
1400175	Cantá	RR	2006	Inundações	Wet	1432	2083070	1046698	1036372	1027500	19198	127500	900000	0	0	0	19198	0	1036372	0	0	0	0	0
1400175	Cantá	RR	2009	Estiagem e Seca	Droughts	0	2633370	2633370	0	2400000	233370	2400000	0	0	0	125370	108000	0	0	0	0	0	0	0
1400175	Cantá	RR	2010	Enxurradas	Wet	0	1.787e+06	1627000	160000	1250000	377000	1100000	0	150000	38000	0	9000	330000	70000	90000	0	0	0	0
1400175	Cantá	RR	2011	Inundações	Wet	0	0	0	0	0	0	0	0	0	0	0	0	0	0	0	0	0	0	0
1400175	Cantá	RR	2015	Estiagem e Seca	Droughts	7232	0	0	0	0	0	0	0	0	0	0	0	0	0	0	0	0	0	0
1400175	Cantá	RR	2016	Estiagem e Seca	Droughts	9316	12282000	12282000	0	9200000	3082000	9200000	0	0	0	3082000	0	0	0	0	0	0	0	0
1400175	Cantá	RR	2016	Incêndio Florestal	Fire	1345	9454025	9454025	0	9370000	84025	4485000	0	4885000	0	0	0	84025	0	0	0	0	0	0
1400175	Cantá	RR	2021	Chuvas Intensas	Wet	200	326928	151928	175000	125000	26928	125000	0	0	26928	0	0	0	0	175000	0	0	0	0
1400175	Cantá	RR	2021	Chuvas Intensas	Wet	200	326928	151928	175000	125000	26928	125000	0	0	26928	0	0	0	0	175000	0	0	0	0
1400209	Caracaraí	RR	2003	Incêndio Florestal	Fire	0	0	0	0	0	0	0	0	0	0	0	0	0	0	0	0	0	0	0
1400209	Caracaraí	RR	2006	Inundações	Wet	4947	1387000	0	1387000	0	0	0	0	0	0	0	0	0	1267000	120000	0	0	0	0
1400209	Caracaraí	RR	2010	Estiagem e Seca	Droughts	0	1059646	1059646	0	1059646	0	1059646	0	0	0	0	0	0	0	0	0	0	0	0
1400209	Caracaraí	RR	2010	Vendavais e Ciclones	Other	130	11000	0	11000	0	0	0	0	0	0	0	0	0	0	11000	0	0	0	0
1400209	Caracaraí	RR	2011	Inundações	Wet	0	0	0	0	0	0	0	0	0	0	0	0	0	0	0	0	0	0	0
1400209	Caracaraí	RR	2016	Estiagem e Seca	Droughts	7783	5957000	5957000	0	5957000	0	5060000	0	897000	0	0	0	0	0	0	0	0	0	0
1400209	Caracaraí	RR	2016	Incêndio Florestal	Fire	7783	7.76916e+06	7.71516e+06	54000	6950000	765155	5060000	0	1890000	156000	476000	0	133155	54000	0	0	0	0	0
1400209	Caracaraí	RR	2016	Vendavais e Ciclones	Other	28	0	0	0	0	0	0	0	0	0	0	0	0	0	0	0	0	0	0
1400209	Caracaraí	RR	2017	Inundações	Wet	822	636200	636200	0	262000	374200	124000	58000	80000	32000	21000	30000	291200	0	0	0	0	0	0
1400209	Caracaraí	RR	2017	Vendavais e Ciclones	Other	0	0	0	0	0	0	0	0	0	0	0	0	0	0	0	0	0	0	0
1400209	Caracaraí	RR	2018	Inundações	Wet	1134	0	0	0	0	0	0	0	0	0	0	0	0	0	0	0	0	0	0
1400209	Caracaraí	RR	2018	Chuvas Intensas	Wet	1134	0	0	0	0	0	0	0	0	0	0	0	0	0	0	0	0	0	0
1400209	Caracaraí	RR	2019	Estiagem e Seca	Droughts	1500	2991400	2343400	648000	1695400	648000	1695400	0	0	0	0	0	648000	648000	0	0	0	0	0
1400209	Caracaraí	RR	2021	Chuvas Intensas	Wet	1108	1.54255e+06	1.54255e+06	0	1.54255e+06	0	1.54255e+06	0	0	0	0	0	0	0	0	0	0	0	0
1400209	Caracaraí	RR	2021	Inundações	Wet	1108	1.55335e+06	1.54255e+06	10800	1.54255e+06	0	1.54255e+06	0	0	0	0	0	0	0	10800	0	0	0	0
1400233	Caroebe	RR	2006	Inundações	Wet	20	2722300	1341500	1380800	21500	1320000	21500	0	0	0	0	0	1320000	1380800	0	0	0	0	0
1400233	Caroebe	RR	2009	Estiagem e Seca	Droughts	0	1054540	1054540	0	793900	260640	793900	0	0	0	260640	0	0	0	0	0	0	0	0
1400233	Caroebe	RR	2010	Enxurradas	Wet	0	1.48142e+07	936200	13878000	402200	534000	402200	0	0	0	0	6000	528000	13878000	0	0	0	0	0
1400233	Caroebe	RR	2011	Inundações	Wet	0	0	0	0	0	0	0	0	0	0	0	0	0	0	0	0	0	0	0
1400233	Caroebe	RR	2016	Estiagem e Seca	Droughts	5400	5360000	5360000	0	4000000	1360000	4000000	0	0	0	1360000	0	0	0	0	0	0	0	0
1400233	Caroebe	RR	2016	Incêndio Florestal	Fire	5400	2678070	2678070	0	2600000	78070	2600000	0	0	0	0	0	78070	0	0	0	0	0	0
1400233	Caroebe	RR	2021	Chuvas Intensas	Wet	420	3000000	0	3000000	0	0	0	0	0	0	0	0	0	3000000	0	0	0	0	0
1400282	Iracema	RR	2003	Incêndio Florestal	Fire	0	0	0	0	0	0	0	0	0	0	0	0	0	0	0	0	0	0	0
1400282	Iracema	RR	2010	Estiagem e Seca	Droughts	0	1887000	1887000	0	1887000	0	1887000	0	0	0	0	0	0	0	0	0	0	0	0
1400282	Iracema	RR	2011	Inundações	Wet	0	0	0	0	0	0	0	0	0	0	0	0	0	0	0	0	0	0	0
1400282	Iracema	RR	2015	Estiagem e Seca	Droughts	4598	0	0	0	0	0	0	0	0	0	0	0	0	0	0	0	0	0	0
1400282	Iracema	RR	2016	Estiagem e Seca	Droughts	3694	3350000	3350000	0	2250000	1100000	2250000	0	0	0	1100000	0	0	0	0	0	0	0	0
1400282	Iracema	RR	2016	Incêndio Florestal	Fire	2234	4819390	3055390	1764000	2950000	105390	2950000	0	0	0	0	0	105390	1764000	0	0	0	0	0
1400282	Iracema	RR	2022	Chuvas Intensas	Wet	1	0	0	0	0	0	0	0	0	0	0	0	0	0	0	0	0	0	0
1400308	Mucajaí	RR	2001	Incêndio Florestal	Fire	0	0	0	0	0	0	0	0	0	0	0	0	0	0	0	0	0	0	0
1400308	Mucajaí	RR	2003	Incêndio Florestal	Fire	0	0	0	0	0	0	0	0	0	0	0	0	0	0	0	0	0	0	0
1400308	Mucajaí	RR	2010	Estiagem e Seca	Droughts	0	13177842	13177842	0	13177842	0	13177842	0	0	0	0	0	0	0	0	0	0	0	0
1400308	Mucajaí	RR	2011	Inundações	Wet	0	0	0	0	0	0	0	0	0	0	0	0	0	0	0	0	0	0	0
1400308	Mucajaí	RR	2015	Estiagem e Seca	Droughts	5857	0	0	0	0	0	0	0	0	0	0	0	0	0	0	0	0	0	0
1400308	Mucajaí	RR	2016	Estiagem e Seca	Droughts	8914	11996000	11996000	0	10300000	1696000	10300000	0	0	0	1696000	0	0	0	0	0	0	0	0
1400308	Mucajaí	RR	2016	Incêndio Florestal	Fire	2709	11972775	11972775	0	11900000	72775	11900000	0	0	0	0	0	72775	0	0	0	0	0	0
1400407	Normandia	RR	2006	Inundações	Wet	2440	775425	201200	574225	200000	1200	200000	0	0	0	0	1200	0	574225	0	0	0	0	0
1400407	Normandia	RR	2010	Estiagem e Seca	Droughts	0	119000	119000	0	119000	0	119000	0	0	0	0	0	0	0	0	0	0	0	0
1400407	Normandia	RR	2011	Inundações	Wet	0	0	0	0	0	0	0	0	0	0	0	0	0	0	0	0	0	0	0
1400407	Normandia	RR	2015	Estiagem e Seca	Droughts	30	0	0	0	0	0	0	0	0	0	0	0	0	0	0	0	0	0	0
1400407	Normandia	RR	2016	Estiagem e Seca	Droughts	5303	4572000	4572000	0	2700000	1872000	2700000	0	0	0	1872000	0	0	0	0	0	0	0	0
1400407	Normandia	RR	2017	Inundações	Wet	2228	4745000	1000000	3745000	800000	200000	800000	0	0	0	0	0	200000	3745000	0	0	0	0	0
1400407	Normandia	RR	2021	Chuvas Intensas	Wet	396	3754250	3349250	405000	743250	2606000	743250	0	0	0	0	0	2606000	0	0	0	85000	0	320000
1400456	Pacaraima	RR	2003	Incêndio Florestal	Fire	0	0	0	0	0	0	0	0	0	0	0	0	0	0	0	0	0	0	0
1400456	Pacaraima	RR	2006	Inundações	Wet	1530	2414000	1744000	670000	1540000	204000	1540000	0	0	34000	0	5000	165000	610000	60000	0	0	0	0
1400456	Pacaraima	RR	2006	Inundações	Wet	0	4508024	3500000	1008024	250000	3250000	250000	0	0	700000	0	600000	1950000	1008024	0	0	0	0	0
1400456	Pacaraima	RR	2010	Estiagem e Seca	Droughts	7493	9791000	9791000	0	9791000	0	9.791e+06	0	0	0	0	0	0	0	0	0	0	0	0
1400456	Pacaraima	RR	2011	Enxurradas	Wet	0	11083866	11083866	0	11083866	0	11083866	0	0	0	0	0	0	0	0	0	0	0	0
1400456	Pacaraima	RR	2016	Estiagem e Seca	Droughts	6540	2377000	2377000	0	105000	2272000	50000	0	55000	0	2272000	0	0	0	0	0	0	0	0
1400456	Pacaraima	RR	2018	Alagamentos	Wet	0	1.03e+06	1.03e+06	0	30000	1000000	30000	0	0	500000	0	500000	0	0	0	0	0	0	0
1400456	Pacaraima	RR	2018	Chuvas Intensas	Wet	850	530000	530000	0	30000	500000	30000	0	0	500000	0	0	0	0	0	0	0	0	0
1400456	Pacaraima	RR	2021	Chuvas Intensas	Wet	3785	0	0	0	0	0	0	0	0	0	0	0	0	0	0	0	0	0	0
1400456	Pacaraima	RR	2022	Chuvas Intensas	Wet	3000	1120000	1120000	0	170000	950000	170000	0	0	0	0	250000	700000	0	0	0	0	0	0
1400472	Rorainópolis	RR	2009	Estiagem e Seca	Droughts	0	2429112	2429112	0	1974000	455112	1974000	0	0	0	455112	0	0	0	0	0	0	0	0
1400472	Rorainópolis	RR	2010	Inundações	Wet	0	3397000	2107000	1290000	1250000	857000	1100000	0	150000	8000	0	19000	830000	1290000	0	0	0	0	0
1400472	Rorainópolis	RR	2011	Inundações	Wet	0	0	0	0	0	0	0	0	0	0	0	0	0	0	0	0	0	0	0
1400472	Rorainópolis	RR	2016	Estiagem e Seca	Droughts	10885	8587400	8587400	0	5115400	3472000	5115400	0	0	0	3472000	0	0	0	0	0	0	0	0
1400472	Rorainópolis	RR	2016	Incêndio Florestal	Fire	2721	349847	335447	14400	219217	116230	219217	0	0	0	0	0	116230	14400	0	0	0	0	0
1400472	Rorainópolis	RR	2021	Chuvas Intensas	Wet	1343	5000	5000	0	0	5000	0	0	0	0	0	5000	0	0	0	0	0	0	0
1400472	Rorainópolis	RR	2021	Chuvas Intensas	Wet	1343	95000	25000	70000	20000	5000	20000	0	0	0	0	5000	0	70000	0	0	0	0	0
1400506	São João da Baliza	RR	2010	Enxurradas	Wet	0	8638700	935700	7703000	401700	534000	401700	0	0	0	0	6000	528000	7703000	0	0	0	0	0
1400506	São João da Baliza	RR	2011	Inundações	Wet	0	0	0	0	0	0	0	0	0	0	0	0	0	0	0	0	0	0	0
1400506	São João da Baliza	RR	2016	Estiagem e Seca	Droughts	1611	1012000	1012000	0	100000	912000	80000	0	20000	0	912000	0	0	0	0	0	0	0	0
1400506	São João da Baliza	RR	2016	Incêndio Florestal	Fire	3250	281330	281330	0	244000	37330	244000	0	0	0	0	0	37330	0	0	0	0	0	0
1400506	São João da Baliza	RR	2021	Chuvas Intensas	Wet	22	380000	0	380000	0	0	0	0	0	0	0	0	0	380000	0	0	0	0	0
1400506	São João da Baliza	RR	2022	Chuvas Intensas	Wet	0	0	0	0	0	0	0	0	0	0	0	0	0	0	0	0	0	0	0
1400605	São Luiz	RR	2009	Estiagem e Seca	Droughts	3120	293500	293500	0	293500	0	293500	0	0	0	0	0	0	0	0	0	0	0	0
1400605	São Luiz	RR	2010	Enxurradas	Wet	0	25902500	10831500	15071000	10303500	528000	10303500	0	0	0	0	0	528000	15071000	0	0	0	0	0
1400605	São Luiz	RR	2011	Inundações	Wet	0	0	0	0	0	0	0	0	0	0	0	0	0	0	0	0	0	0	0
1400605	São Luiz	RR	2016	Estiagem e Seca	Droughts	1836	6892461	6892461	0	5802461	1090000	5526153	0	276308	0	1090000	0	0	0	0	0	0	0	0
1400605	São Luiz	RR	2016	Incêndio Florestal	Fire	3230	134419	134419	0	84049	50370	84049	0	0	0	0	0	50370	0	0	0	0	0	0
1400605	São Luiz	RR	2021	Chuvas Intensas	Wet	178	0	0	0	0	0	0	0	0	0	0	0	0	0	0	0	0	0	0
1400704	Uiramutã	RR	2004	Enxurradas	Wet	301	4431242	231325	4199917	231325	0	231325	0	0	0	0	0	0	4199917	0	0	0	0	0
1400704	Uiramutã	RR	2006	Enxurradas	Wet	2244	1.15111e+07	5.60183e+06	5909250	69700	5532125	69700	0	0	6325	345000	11550	5169250	5169250	0	0	740000	0	0
1400704	Uiramutã	RR	2009	Estiagem e Seca	Droughts	3871	4.79228e+06	895680	3.8966e+06	236160	659520	236160	0	0	9520	650000	0	0	3872600	23999.8	0	0	0	0
1400704	Uiramutã	RR	2010	Estiagem e Seca	Droughts	0	0	0	0	0	0	0	0	0	0	0	0	0	0	0	0	0	0	0
1400704	Uiramutã	RR	2010	Enxurradas	Wet	3321	3405000	2008000	1397000	1.53e+06	478000	1530000	0	0	459000	0	19000	0	1374000	5000	0	18000	0	0
1400704	Uiramutã	RR	2011	Inundações	Wet	0	0	0	0	0	0	0	0	0	0	0	0	0	0	0	0	0	0	0
1400704	Uiramutã	RR	2016	Estiagem e Seca	Droughts	8147	986000	986000	0	770000	216000	550000	0	220000	0	216000	0	0	0	0	0	0	0	0
1400704	Uiramutã	RR	2017	Enxurradas	Wet	935	1569800	449800	1120000	449800	0	449800	0	0	0	0	0	0	0	900000	20000	120000	0	80000
1400704	Uiramutã	RR	2018	Chuvas Intensas	Wet	320	525000	25000	500000	25000	0	25000	0	0	0	0	0	0	500000	0	0	0	0	0
1400704	Uiramutã	RR	2019	Enxurradas	Wet	32	13500	6000	7500	6000	0	6000	0	0	0	0	0	0	0	7500	0	0	0	0
1400704	Uiramutã	RR	2021	Chuvas Intensas	Wet	126	1.32625e+06	627453	698800	613000	14453.2	613000	0	0	11000	3453.2	0	0	698800	0	0	0	0	0
1400704	Uiramutã	RR	2021	Chuvas Intensas	Wet	126	1461800	763000	698800	613000	150000	613000	0	0	0	150000	0	0	698800	0	0	0	0	0
1500107	Abaetetuba	PA	2009	Enxurradas	Wet	17	0	0	0	0	0	0	0	0	0	0	0	0	0	0	0	0	0	0
1500107	Abaetetuba	PA	2014	Movimento de Massa	Landslides	213	8.36567e+06	1.87464e+06	6.49103e+06	1800000	74640.7	0	0	1800000	15000	2084	0	57556.7	2.28912e+06	4.2019e+06	0	0	0	0
1500107	Abaetetuba	PA	2017	Erosão	Landslides	1503	20853678	20000000	853678	0	20000000	0	0	0	0	0	0	20000000	0	0	853678	0	0	0
1500107	Abaetetuba	PA	2022	Tornado	Other	595	2992020	2992020	0	2992020	0	2992020	0	0	0	0	0	0	0	0	0	0	0	0
1500107	Abaetetuba	PA	2022	Chuvas Intensas	Wet	16	2992020	2992020	0	2992020	0	2992020	0	0	0	0	0	0	0	0	0	0	0	0
1500131	Abel Figueiredo	PA	2008	Enxurradas	Wet	430	107500	24500	83000	9000	15500	0	0	9000	0	3500	0	12000	0	83000	0	0	0	0
1500131	Abel Figueiredo	PA	2017	Inundações	Wet	2201	1701200	581200	1120000	71300	509900	42000	16000	13300	178500	0	27000	304400	1000000	120000	0	0	0	0
1500131	Abel Figueiredo	PA	2020	Chuvas Intensas	Wet	1530	1.70441e+06	336755	1.36765e+06	30000	306755	30000	0	0	5869.65	0	25200	275685	1.36765e+06	0	0	0	0	0
1500206	Acará	PA	2009	Enxurradas	Wet	2984	7266900	256400	7010500	255000	1400	255000	0	0	0	0	1400	0	6976000	34500	0	0	0	0
1500206	Acará	PA	2018	Enxurradas	Wet	821	1204640	602320	602320	0	602320	0	0	0	0	0	0	602320	602320	0	0	0	0	0
1500206	Acará	PA	2019	Chuvas Intensas	Wet	336	2.87e+06	1310000	1.56e+06	0	1310000	0	0	0	110000	0	0	1200000	1100000	350000	110000	0	0	0
1500206	Acará	PA	2020	Chuvas Intensas	Wet	3935	0	0	0	0	0	0	0	0	0	0	0	0	0	0	0	0	0	0
1500347	Água Azul do Norte	PA	2005	Enxurradas	Wet	4612	18424500	9483500	8941000	1939500	7.544e+06	1937500	0	2000	2400	0	61600	7480000	8891000	50000	0	0	0	0
1500347	Água Azul do Norte	PA	2006	Enxurradas	Wet	7970	1.5808e+06	646200	934600	621000	25200	55000	566000	0	25200	0	0	0	934600	0	0	0	0	0
1500347	Água Azul do Norte	PA	2007	Enxurradas	Wet	0	1555600	621000	934600	621000	0	55000	566000	0	0	0	0	0	934600	0	0	0	0	0
1500347	Água Azul do Norte	PA	2008	Enxurradas	Wet	9164	2334800	1741000	593800	1676000	65000	1046000	630000	0	43000	0	22000	0	593800	0	0	0	0	0
1500347	Água Azul do Norte	PA	2009	Enxurradas	Wet	7551	4691500	763000	3928500	723000	40000	157000	566000	0	25000	0	15000	0	3928500	0	0	0	0	0
1500347	Água Azul do Norte	PA	2010	Enxurradas	Wet	9152	1181500	755000	426500	719000	36000	153000	566000	0	23000	0	13000	0	426500	0	0	0	0	0
1500347	Água Azul do Norte	PA	2011	Enxurradas	Wet	0	0	0	0	0	0	0	0	0	0	0	0	0	0	0	0	0	0	0
1500347	Água Azul do Norte	PA	2014	Inundações	Wet	150	1.81e+06	1.26e+06	550000	450000	810000	180000	150000	120000	150000	140000	150000	370000	250000	200000	10000	50000	0	40000
1500347	Água Azul do Norte	PA	2014	Enxurradas	Wet	550	1910000	1360000	550000	550000	810000	200000	200000	150000	150000	140000	150000	370000	250000	200000	10000	50000	0	40000
1500347	Água Azul do Norte	PA	2017	Estiagem e Seca	Droughts	8000	354000	267500	86500	171000	96500	171000	0	0	10000	86500	0	0	86500	0	0	0	0	0
1500347	Água Azul do Norte	PA	2018	Enxurradas	Wet	84	2255810	55800	2200010	48000	7800	48000	0	0	0	800	0	7000	2192010	8000	0	0	0	0
1500347	Água Azul do Norte	PA	2018	Enxurradas	Wet	3680	0	0	0	0	0	0	0	0	0	0	0	0	0	0	0	0	0	0
1500347	Água Azul do Norte	PA	2019	Enxurradas	Wet	1502	380000	22000	358000	0	22000	0	0	0	0	0	0	22000	350000	8000	0	0	0	0
1500347	Água Azul do Norte	PA	2020	Enxurradas	Wet	520	590336	25000	565336	18000	7000	18000	0	0	0	0	4000	3000	565336	0	0	0	0	0
1500347	Água Azul do Norte	PA	2020	Estiagem e Seca	Droughts	8000	90600	60600	30000	30600	30000	30600	0	0	0	30000	0	0	30000	0	0	0	0	0
1500347	Água Azul do Norte	PA	2021	Alagamentos	Wet	434	10136040	4020320	6115720	2636000	1384320	1920000	316000	400000	68000	56320	0	1260000	4600000	276320	0	26000	1200000	13400
1500347	Água Azul do Norte	PA	2021	Chuvas Intensas	Wet	2897	1468040	572320	895720	268000	304320	192000	36000	40000	68000	56320	0	180000	460000	276320	0	26000	120000	13400
1500347	Água Azul do Norte	PA	2022	Alagamentos	Wet	0	0	0	0	0	0	0	0	0	0	0	0	0	0	0	0	0	0	0
1500347	Água Azul do Norte	PA	2022	Chuvas Intensas	Wet	3191	6.36018e+06	4.09755e+06	2262631	726670	3.37088e+06	705359	0	21311.2	0	0	0	3.37088e+06	2262631	0	0	0	0	0
1500404	Alenquer	PA	2000	Enxurradas	Wet	900	4470600	3592300	878300	3024000	568300	3024000	0	0	0	14800	0	553500	713300	165000	0	0	0	0
1500404	Alenquer	PA	2000	Inundações	Wet	1030	92964	66996	25968	66996	0	66996	0	0	0	0	0	0	0	18468	0	7500	0	0
1500404	Alenquer	PA	2005	Estiagem e Seca	Droughts	0	235000	235000	0	235000	0	235000	0	0	0	0	0	0	0	0	0	0	0	0
1500404	Alenquer	PA	2006	Inundações	Wet	2164	671000	270000	401000	17000	253000	17000	0	0	5000	0	248000	0	0	351000	36000	14000	0	0
1500404	Alenquer	PA	2008	Inundações	Wet	2939	1.15066e+06	205660	945000	172200	33460	132600	0	39600	20000	5560	1900	6000	0	870000	54000	21000	0	0
1500404	Alenquer	PA	2009	Inundações	Wet	5430	5688500	2191600	3496900	1511600	680000	1465100	0	46500	0	150000	269000	261000	2680750	717350	52000	46800	0	0
1500404	Alenquer	PA	2011	Enxurradas	Wet	0	0	0	0	0	0	0	0	0	0	0	0	0	0	0	0	0	0	0
1500404	Alenquer	PA	2012	Inundações	Wet	0	0	0	0	0	0	0	0	0	0	0	0	0	0	0	0	0	0	0
1500404	Alenquer	PA	2013	Inundações	Wet	10308	1.72625e+07	1.28335e+07	4429000	9635000	3198450	5686000	2325000	1624000	341000	277000	132850	2447600	2968000	1302000	34000	125000	0	0
1500404	Alenquer	PA	2014	Movimento de Massa	Landslides	243	0	0	0	0	0	0	0	0	0	0	0	0	0	0	0	0	0	0
1500404	Alenquer	PA	2014	Enxurradas	Wet	1	180000	0	180000	0	0	0	0	0	0	0	0	0	0	180000	0	0	0	0
1500404	Alenquer	PA	2014	Inundações	Wet	11275	2.93662e+07	2.18052e+07	7.561e+06	15065600	6.7396e+06	10167000	4854000	44600	418650	427000	481240	5412706	3862000	3400000	75000	224000	0	0
1500404	Alenquer	PA	2014	Inundações	Wet	12626	27585210	21994210	5591000	15415000	6.57921e+06	10167000	4892000	356000	418650	427000	481240	5252320	1845000	3422000	100000	224000	0	0
1500404	Alenquer	PA	2014	Erosão	Landslides	0	0	0	0	0	0	0	0	0	0	0	0	0	0	0	0	0	0	0
1500404	Alenquer	PA	2015	Inundações	Wet	0	0	0	0	0	0	0	0	0	0	0	0	0	0	0	0	0	0	0
1500404	Alenquer	PA	2015	Inundações	Wet	9278	4.1308e+06	0	4.1308e+06	0	0	0	0	0	0	0	0	0	1181800	2604000	165000	180000	0	0
1500404	Alenquer	PA	2017	Inundações	Wet	14125	1642600	1090600	552000	720000	370600	720000	0	0	0	0	100000	270600	352000	50000	50000	100000	0	0
1500404	Alenquer	PA	2017	Vendavais e Ciclones	Other	5	0	0	0	0	0	0	0	0	0	0	0	0	0	0	0	0	0	0
1500404	Alenquer	PA	2017	Estiagem e Seca	Droughts	0	0	0	0	0	0	0	0	0	0	0	0	0	0	0	0	0	0	0
1500404	Alenquer	PA	2017	Incêndio Florestal	Fire	0	0	0	0	0	0	0	0	0	0	0	0	0	0	0	0	0	0	0
1500404	Alenquer	PA	2018	Enxurradas	Wet	9	0	0	0	0	0	0	0	0	0	0	0	0	0	0	0	0	0	0
1500404	Alenquer	PA	2018	Chuvas Intensas	Wet	0	0	0	0	0	0	0	0	0	0	0	0	0	0	0	0	0	0	0
1500404	Alenquer	PA	2018	Enxurradas	Wet	36	0	0	0	0	0	0	0	0	0	0	0	0	0	0	0	0	0	0
1500404	Alenquer	PA	2018	Enxurradas	Wet	0	145000	0	145000	0	0	0	0	0	0	0	0	0	145000	0	0	0	0	0
1500404	Alenquer	PA	2018	Alagamentos	Wet	0	104400	0	104400	0	0	0	0	0	0	0	0	0	104400	0	0	0	0	0
1500404	Alenquer	PA	2018	Movimento de Massa	Landslides	6	0	0	0	0	0	0	0	0	0	0	0	0	0	0	0	0	0	0
1500404	Alenquer	PA	2018	Alagamentos	Wet	300	0	0	0	0	0	0	0	0	0	0	0	0	0	0	0	0	0	0
1500404	Alenquer	PA	2018	Movimento de Massa	Landslides	11	0	0	0	0	0	0	0	0	0	0	0	0	0	0	0	0	0	0
1500404	Alenquer	PA	2018	Alagamentos	Wet	600	0	0	0	0	0	0	0	0	0	0	0	0	0	0	0	0	0	0
1500404	Alenquer	PA	2018	Alagamentos	Wet	150	0	0	0	0	0	0	0	0	0	0	0	0	0	0	0	0	0	0
1500404	Alenquer	PA	2018	Enxurradas	Wet	2159	350000	0	350000	0	0	0	0	0	0	0	0	0	350000	0	0	0	0	0
1500404	Alenquer	PA	2018	Enxurradas	Wet	1155	0	0	0	0	0	0	0	0	0	0	0	0	0	0	0	0	0	0
1500404	Alenquer	PA	2018	Incêndio Florestal	Fire	10	20000	10000	10000	10000	0	10000	0	0	0	0	0	0	10000	0	0	0	0	0
1500404	Alenquer	PA	2019	Erosão	Landslides	8	20000	0	20000	0	0	0	0	0	0	0	0	0	0	20000	0	0	0	0
1500404	Alenquer	PA	2019	Movimento de Massa	Landslides	19	0	0	0	0	0	0	0	0	0	0	0	0	0	0	0	0	0	0
1500404	Alenquer	PA	2019	Alagamentos	Wet	5255	800000	800000	0	800000	0	800000	0	0	0	0	0	0	0	0	0	0	0	0
1500404	Alenquer	PA	2019	Inundações	Wet	0	0	0	0	0	0	0	0	0	0	0	0	0	0	0	0	0	0	0
1500404	Alenquer	PA	2019	Erosão	Landslides	3500	50004	50004	0	4	50000	2	1	1	0	0	0	50000	0	0	0	0	0	0
1500404	Alenquer	PA	2019	Alagamentos	Wet	10004	32100	6300	25800	0	6300	0	0	0	0	0	2300	4000	20000	3000	0	2300	0	500
1500404	Alenquer	PA	2019	Inundações	Wet	7104	330000	0	330000	0	0	0	0	0	0	0	0	0	250000	40000	10000	30000	0	0
1500404	Alenquer	PA	2019	Inundações	Wet	9005	1.0835e+06	753500	330000	700000	53500	700000	0	0	0	4500	32000	17000	250000	40000	10000	30000	0	0
1500404	Alenquer	PA	2019	Inundações	Wet	0	0	0	0	0	0	0	0	0	0	0	0	0	0	0	0	0	0	0
1500404	Alenquer	PA	2019	Enxurradas	Wet	8950	2442800	436000	2006800	0	436000	0	0	0	0	41000	80000	315000	1500000	475800	31000	0	0	0
1500404	Alenquer	PA	2019	Inundações	Wet	10346	1866500	1516500	350000	0	1516500	0	0	0	120000	0	1396500	0	0	210000	0	140000	0	0
1500404	Alenquer	PA	2019	Vendavais e Ciclones	Other	1568	164000	3000	161000	0	3000	0	0	0	0	0	0	3000	11000	150000	0	0	0	0
1500404	Alenquer	PA	2019	Vendavais e Ciclones	Other	470	77000	0	77000	0	0	0	0	0	0	0	0	0	0	62000	15000	0	0	0
1500404	Alenquer	PA	2020	Chuvas Intensas	Wet	0	5000	5000	0	0	5000	0	0	0	0	1000	0	4000	0	0	0	0	0	0
1500404	Alenquer	PA	2020	Movimento de Massa	Landslides	0	2000.01	2000.01	0	0	2000.01	0	0	0	1000	1000	0	0	0	0	0	0	0	0
1500404	Alenquer	PA	2020	Inundações	Wet	0	1500	0	1500	0	0	0	0	0	0	0	0	0	1500	0	0	0	0	0
1500404	Alenquer	PA	2020	Enxurradas	Wet	6330	1020000	850000	170000	430000	420000	180000	0	250000	70000	80000	105000	165000	50000	0	0	0	120000	0
1500404	Alenquer	PA	2020	Incêndio Florestal	Fire	0	0	0	0	0	0	0	0	0	0	0	0	0	0	0	0	0	0	0
1500404	Alenquer	PA	2020	Incêndio Florestal	Fire	120	0	0	0	0	0	0	0	0	0	0	0	0	0	0	0	0	0	0
1500404	Alenquer	PA	2020	Vendavais e Ciclones	Other	115	0	0	0	0	0	0	0	0	0	0	0	0	0	0	0	0	0	0
1500404	Alenquer	PA	2021	Enxurradas	Wet	500	0	0	0	0	0	0	0	0	0	0	0	0	0	0	0	0	0	0
1500404	Alenquer	PA	2021	Chuvas Intensas	Wet	5000	0	0	0	0	0	0	0	0	0	0	0	0	0	0	0	0	0	0
1500404	Alenquer	PA	2021	Enxurradas	Wet	9363	1.32704e+06	833001	494040	410001	423000	410001	0	0	100000	110000	0	213000	342040	32000	0	0	120000	0
1500404	Alenquer	PA	2021	Inundações	Wet	9000	5.57685e+06	4.32685e+06	1250000	2200000	2.12685e+06	2200000	0	0	97000	30000	0	1.99985e+06	50000	1200000	0	0	0	0
1500404	Alenquer	PA	2021	Chuvas Intensas	Wet	16	95000	70000	25000	70000	0	50000	0	20000	0	0	0	0	0	25000	0	0	0	0
1500404	Alenquer	PA	2021	Chuvas Intensas	Wet	0	0	0	0	0	0	0	0	0	0	0	0	0	0	0	0	0	0	0
1500404	Alenquer	PA	2022	Chuvas Intensas	Wet	13383	4111400	3612820	498580	470000	3142820	470000	0	0	117820	155000	0	2870000	328580	120000	0	0	50000	0
1500404	Alenquer	PA	2022	Enxurradas	Wet	7352	360189000	0	360189000	0	0	0	0	0	0	0	0	0	360000000	185000	0	0	4000	0
1500404	Alenquer	PA	2022	Inundações	Wet	11820	26063400	1013400	25050000	690000	323400	690000	0	0	193400	0	130000	0	3500000	21375000	45000	130000	0	0
1500404	Alenquer	PA	2022	Chuvas Intensas	Wet	60	447000	347000	100000	140000	207000	40000	100000	0	0	35000	0	172000	70000	30000	0	0	0	0
1500503	Almeirim	PA	2000	Enxurradas	Wet	3347	0	0	0	0	0	0	0	0	0	0	0	0	0	0	0	0	0	0
1500503	Almeirim	PA	2003	Erosão	Landslides	90	81640	11640	70000	6040	5600	6040	0	0	300	300	5000	0	0	40000	20000	10000	0	0
1500503	Almeirim	PA	2005	Inundações	Wet	9811	1145996	638996	507000	193000	445996	193000	0	0	145996	0	0	300000	323000	184000	0	0	0	0
1500503	Almeirim	PA	2005	Inundações	Wet	9811	1319996	638996	681000	193000	445996	193000	0	0	145996	0	0	300000	323000	358000	0	0	0	0
1500503	Almeirim	PA	2006	Inundações	Wet	14125	149000	139000	10000	0	139000	0	0	0	0	0	139000	0	0	10000	0	0	0	0
1500503	Almeirim	PA	2008	Inundações	Wet	2619	179000	169000	10000	0	169000	0	0	0	30000	0	139000	0	0	10000	0	0	0	0
1500503	Almeirim	PA	2009	Inundações	Wet	3911	759320	120000	639320	10000	110000	10000	0	0	0	0	0	110000	155570	483750	0	0	0	0
1500503	Almeirim	PA	2009	Inundações	Wet	5287	4978862	431912	4546950	50700	381212	50700	0	0	0	0	271212	110000	155570	4070000	0	0	0	321380
1500503	Almeirim	PA	2012	Inundações	Wet	0	0	0	0	0	0	0	0	0	0	0	0	0	0	0	0	0	0	0
1500503	Almeirim	PA	2014	Inundações	Wet	0	0	0	0	0	0	0	0	0	0	0	0	0	0	0	0	0	0	0
1500503	Almeirim	PA	2014	Inundações	Wet	8045	6.10941e+06	4.62782e+06	1.4816e+06	2080854	2.54696e+06	910854	0	1170000	514405	0	717250	1.31531e+06	352000	0	0	717250	0	412345
1500503	Almeirim	PA	2014	Inundações	Wet	0	0	0	0	0	0	0	0	0	0	0	0	0	0	0	0	0	0	0
1500503	Almeirim	PA	2021	Movimento de Massa	Landslides	152	135	0	135	0	0	0	0	0	0	0	0	0	82	53	0	0	0	0
1500503	Almeirim	PA	2021	Inundações	Wet	10792	1482000	265000	1217000	90000	175000	0	0	90000	0	75000	0	100000	155000	729000	210000	69000	9000	45000
1500503	Almeirim	PA	2022	Chuvas Intensas	Wet	7990	2026000	979000	1047000	680000	299000	680000	0	0	80000	134000	0	85000	540000	232000	230000	0	0	45000
1500503	Almeirim	PA	2022	Inundações	Wet	13236	13397100	5149000	8248100	4690000	459000	4690000	0	0	178000	140000	0	141000	1200000	3297000	1650000	1520000	311100	270000
1500602	Altamira	PA	2000	Alagamentos	Wet	132	0	0	0	0	0	0	0	0	0	0	0	0	0	0	0	0	0	0
1500602	Altamira	PA	2005	Inundações	Wet	0	0	0	0	0	0	0	0	0	0	0	0	0	0	0	0	0	0	0
1500602	Altamira	PA	2005	Inundações	Wet	3463	3.97151e+07	51080	3.9664e+07	40080	11000	0	40080	0	11000	0	0	0	0	3.9664e+07	0	0	0	0
1500602	Altamira	PA	2006	Inundações	Wet	13244	1417175	453575	963600	450000	3575	0	450000	0	3575	0	0	0	0	963600	0	0	0	0
1500602	Altamira	PA	2007	Inundações	Wet	4342	84000	84000	0	0	84000	0	0	0	35000	0	0	49000	0	0	0	0	0	0
1500602	Altamira	PA	2008	Inundações	Wet	19331	3844900	14900	3830000	7600	7300	7600	0	0	0	0	0	7300	2470000	1360000	0	0	0	0
1500602	Altamira	PA	2008	Inundações	Wet	19499	3846800	16800	3830000	8600	8200	7600	0	1000	0	0	0	8200	2470000	1360000	0	0	0	0
1500602	Altamira	PA	2009	Enxurradas	Wet	25372	7954606	279800	7674806	267500	12300	267500	0	0	0	0	0	12300	1397999	4909400	510000	765000	0	92407
1500602	Altamira	PA	2009	Enxurradas	Wet	955	0	0	0	0	0	0	0	0	0	0	0	0	0	0	0	0	0	0
1500602	Altamira	PA	2011	Inundações	Wet	165	0	0	0	0	0	0	0	0	0	0	0	0	0	0	0	0	0	0
1500602	Altamira	PA	2012	Inundações	Wet	593	900	900	0	0	900	0	0	0	0	0	0	900	0	0	0	0	0	0
1500602	Altamira	PA	2012	Inundações	Wet	20	0	0	0	0	0	0	0	0	0	0	0	0	0	0	0	0	0	0
1500602	Altamira	PA	2014	Inundações	Wet	8711	1.96532e+07	8.3721e+06	11281115	0	8.3721e+06	0	0	0	85200	1843200	172800	6.2709e+06	6200000	5081115	0	0	0	0
1500859	Anapu	PA	2005	Inundações	Wet	1019	1360000	0	1360000	0	0	0	0	0	0	0	0	0	640000	720000	0	0	0	0
1500859	Anapu	PA	2007	Inundações	Wet	2309	6000	6000	0	0	6000	0	0	0	6000	0	0	0	0	0	0	0	0	0
1500859	Anapu	PA	2008	Inundações	Wet	2514	2083000	18500	2064500	0	18500	0	0	0	0	6500	0	12000	1820000	240000	0	4500	0	0
1500859	Anapu	PA	2009	Inundações	Wet	0	0	0	0	0	0	0	0	0	0	0	0	0	0	0	0	0	0	0
1500859	Anapu	PA	2016	Estiagem e Seca	Droughts	1485	0	0	0	0	0	0	0	0	0	0	0	0	0	0	0	0	0	0
1500859	Anapu	PA	2022	Alagamentos	Wet	0	0	0	0	0	0	0	0	0	0	0	0	0	0	0	0	0	0	0
1500859	Anapu	PA	2022	Inundações	Wet	300	0	0	0	0	0	0	0	0	0	0	0	0	0	0	0	0	0	0
1500909	Augusto Corrêa	PA	2003	Erosão	Landslides	200	0	0	0	0	0	0	0	0	0	0	0	0	0	0	0	0	0	0
1500909	Augusto Corrêa	PA	2006	Erosão	Landslides	0	428010	56010	372000	0	56010	0	0	0	10	10000	0	46000	0	0	194000	0	0	178000
1500909	Augusto Corrêa	PA	2007	Enxurradas	Wet	0	0	0	0	0	0	0	0	0	0	0	0	0	0	0	0	0	0	0
1500909	Augusto Corrêa	PA	2007	Erosão	Landslides	33	585510	56010	529500	0	56010	0	0	0	10	10000	0	46000	0	157500	194000	0	0	178000
1500909	Augusto Corrêa	PA	2007	Erosão	Landslides	37	585510	56010	529500	0	56010	0	0	0	10	10000	0	46000	0	157500	194000	0	0	178000
1500909	Augusto Corrêa	PA	2009	Erosão	Landslides	37	585510	56010	529500	0	56010	0	0	0	10	10000	0	46000	0	157500	194000	0	0	178000
1500909	Augusto Corrêa	PA	2010	Erosão	Landslides	99	243500	61000	182500	0	61000	0	0	0	1500	7500	0	52000	0	147500	0	0	0	35000
1500909	Augusto Corrêa	PA	2013	Erosão	Landslides	10	982000	600000	382000	100000	500000	0	0	100000	450000	0	0	50000	100000	32000	50000	0	0	200000
1500909	Augusto Corrêa	PA	2019	Chuvas Intensas	Wet	15364	8.78126e+06	8.2997e+06	481565	5.76751e+06	2.53218e+06	746400	3306000	1.71511e+06	103385	0	1.7534e+06	675397	384000	0	0	29245	0	68320
1500958	Aurora do Pará	PA	2009	Enxurradas	Wet	15160	0	0	0	0	0	0	0	0	0	0	0	0	0	0	0	0	0	0
1500958	Aurora do Pará	PA	2009	Enxurradas	Wet	4366	8944400	161600	8782800	160000	1600	160000	0	0	0	0	1600	0	8716000	66800	0	0	0	0
1501006	Aveiro	PA	2005	Enxurradas	Wet	0	105980	105980	0	0	105980	0	0	0	105980	0	0	0	0	0	0	0	0	0
1501006	Aveiro	PA	2006	Enxurradas	Wet	14150	0	0	0	0	0	0	0	0	0	0	0	0	0	0	0	0	0	0
1501006	Aveiro	PA	2006	Inundações	Wet	445	403000	326000	77000	15000	311000	15000	0	0	6000	5000	0	300000	77000	0	0	0	0	0
1501006	Aveiro	PA	2008	Inundações	Wet	407	568100	31400	536700	31400	0	31400	0	0	0	0	0	0	454800	81900	0	0	0	0
1501006	Aveiro	PA	2009	Movimento de Massa	Landslides	295	0	0	0	0	0	0	0	0	0	0	0	0	0	0	0	0	0	0
1501006	Aveiro	PA	2009	Inundações	Wet	437	1.69086e+06	0	1.69086e+06	0	0	0	0	0	0	0	0	0	1458360	232500	0	0	0	0
1501006	Aveiro	PA	2009	Inundações	Wet	835	1.43963e+07	936000	1.34603e+07	936000	0	936000	0	0	0	0	0	0	12296300	1164000	0	0	0	0
1501006	Aveiro	pa	2011	Enxurradas	Wet	0	0	0	0	0	0	0	0	0	0	0	0	0	0	0	0	0	0	0
1501006	Aveiro	PA	2013	Inundações	Wet	6937	3.58597e+06	745654	2840320	81354.1	664300	81354.1	0	0	25300	0	320000	319000	2670000	170000	0	320	0	0
1501006	Aveiro	PA	2014	Inundações	Wet	8140	5.25654e+06	1.97834e+06	3278200	87792.2	1.89054e+06	87792.2	0	0	618253	101200	325000	846090	2670000	182200	0	426000	0	0
1501006	Aveiro	PA	2015	Inundações	Wet	240	0	0	0	0	0	0	0	0	0	0	0	0	0	0	0	0	0	0
1501006	Aveiro	PA	2017	Enxurradas	Wet	5432	1639830	1037620	602210	58510	979110	58510	0	0	0	0	2660	976450	568500	31050	0	2660	0	0
1501006	Aveiro	PA	2017	Inundações	Wet	5809	2499708	1457843	1041865	210600	1247243	210600	0	0	155000	50378	0	1041865	1041865	0	0	0	0	0
1501006	Aveiro	PA	2018	Vendavais e Ciclones	Other	0	2500	0	2500	0	0	0	0	0	0	0	0	0	0	2500	0	0	0	0
1501006	Aveiro	PA	2018	Chuvas Intensas	Wet	0	0	0	0	0	0	0	0	0	0	0	0	0	0	0	0	0	0	0
1501006	Aveiro	PA	2018	Erosão	Landslides	0	0	0	0	0	0	0	0	0	0	0	0	0	0	0	0	0	0	0
1501006	Aveiro	PA	2018	Estiagem e Seca	Droughts	5820	280200	280200	0	251700	28500	251700	0	0	28500	0	0	0	0	0	0	0	0	0
1501006	Aveiro	PA	2019	Chuvas Intensas	Wet	0	0	0	0	0	0	0	0	0	0	0	0	0	0	0	0	0	0	0
1501006	Aveiro	PA	2019	Inundações	Wet	6209	4.33076e+06	2.69885e+06	1.63191e+06	0	2.69885e+06	0	0	0	0	0	0	2.69885e+06	1.63191e+06	0	0	0	0	0
1501006	Aveiro	PA	2020	Inundações	Wet	5737	5.95946e+06	2.97973e+06	2.97973e+06	0	2.97973e+06	0	0	0	0	0	0	2.97973e+06	2.97973e+06	0	0	0	0	0
1501006	Aveiro	PA	2021	Chuvas Intensas	Wet	4915	7.57623e+06	4.03454e+06	3541690	492845	3541690	474965	0	17880	0	0	0	3541690	3541690	0	0	0	0	0
1501006	Aveiro	PA	2022	Chuvas Intensas	Wet	3989	3.73495e+06	3.07126e+06	663689	512968	2558290	491591	0	21377.6	0	0	0	2558290	663689	0	0	0	0	0
1501105	Bagre	PA	2019	Chuvas Intensas	Wet	10007	0	0	0	0	0	0	0	0	0	0	0	0	0	0	0	0	0	0
1501204	Baião	PA	2000	Inundações	Wet	1501	0	0	0	0	0	0	0	0	0	0	0	0	0	0	0	0	0	0
1501204	Baião	PA	2002	Inundações	Wet	0	0	0	0	0	0	0	0	0	0	0	0	0	0	0	0	0	0	0
1501204	Baião	PA	2005	Inundações	Wet	1022	665000	0	665000	0	0	0	0	0	0	0	0	0	0	660000	0	5000	0	0
1501204	Baião	PA	2006	Inundações	Wet	1100	110975	14725	96250	9699.99	5025	9700	0	0	0	0	5025	0	0	96250	0	0	0	0
1501204	Baião	PA	2007	Inundações	Wet	4095	14000	13000	1000	10000	3000	10000	0	0	3000	0	0	0	0	1000	0	0	0	0
1501204	Baião	PA	2009	Enxurradas	Wet	602	0	0	0	0	0	0	0	0	0	0	0	0	0	0	0	0	0	0
1501204	Baião	PA	2009	Enxurradas	Wet	0	898482	30482	868000	6480	24002	6480	0	0	18000	0	1002	5000	850000	18000	0	0	0	0
1501204	Baião	PA	2010	Estiagem e Seca	Droughts	0	0	0	0	0	0	0	0	0	0	0	0	0	0	0	0	0	0	0
1501204	Baião	PA	2017	Enxurradas	Wet	1000	57551	39551	18000	10690	28861	0	0	10690	0	26501	0	2360	0	18000	0	0	0	0
1501204	Baião	PA	2020	Inundações	Wet	4200	551140	289140	262000	155950	133190	155950	0	0	8500	73700	5000	45990	0	250000	6000	6000	0	0
1501204	Baião	PA	2021	Chuvas Intensas	Wet	16888	1.1735e+07	1550780	1.01842e+07	975650	575130	881000	0	94650	275130	15834	0	284166	3234720	4.24479e+06	0	0	0	2704725
1501204	Baião	PA	2022	Chuvas Intensas	Wet	29816	36966375	2750930	34215445	2175800	575130	1986500	0	189300	275130	15834	0	284166	10234720	21276000	0	0	0	2704725
1501253	Bannach	PA	2000	Enxurradas	Wet	0	6480000	6480000	0	6480000	0	6480000	0	0	0	0	0	0	0	0	0	0	0	0
1501253	Bannach	PA	2009	Enxurradas	Wet	0	7.68254e+06	7.6676e+06	14940	7.6226e+06	45000	7622600	0	0	0	0	35500	9500	2940	0	0	12000	0	0
1501253	Bannach	PA	2017	Chuvas Intensas	Wet	0	0	0	0	0	0	0	0	0	0	0	0	0	0	0	0	0	0	0
1501253	Bannach	PA	2017	Chuvas Intensas	Wet	0	3.275e+06	1.775e+06	1500000	900000	875000	400000	0	500000	70000	0	0	805000	1500000	0	0	0	0	0
1501253	Bannach	PA	2017	Estiagem e Seca	Droughts	3200	6486000	6486000	0	6186000	300000	6186000	0	0	0	300000	0	0	0	0	0	0	0	0
1501253	Bannach	PA	2018	Enxurradas	Wet	3202	2.12962e+07	5.9e+06	15396200	5700000	200000	5100000	300000	300000	100000	0	0	100000	15281200	15000	0	0	0	100000
1501253	Bannach	PA	2018	Chuvas Intensas	Wet	3400	0	0	0	0	0	0	0	0	0	0	0	0	0	0	0	0	0	0
1501253	Bannach	PA	2019	Enxurradas	Wet	3434	100000	0	100000	0	0	0	0	0	0	0	0	0	100000	0	0	0	0	0
1501253	Bannach	PA	2022	Enxurradas	Wet	3264	23245000	11545000	11700000	10580000	965000	10550000	10000	20000	50000	10000	0	905000	11700000	0	0	0	0	0
1501303	Barcarena	PA	2015	Alagamentos	Wet	9321	0	0	0	0	0	0	0	0	0	0	0	0	0	0	0	0	0	0
1501303	Barcarena	PA	2022	Alagamentos	Wet	0	0	0	0	0	0	0	0	0	0	0	0	0	0	0	0	0	0	0
1501402	Belém	PA	2013	Alagamentos	Wet	0	0	0	0	0	0	0	0	0	0	0	0	0	0	0	0	0	0	0
1501402	Belém	PA	2013	Estiagem e Seca	Droughts	0	0	0	0	0	0	0	0	0	0	0	0	0	0	0	0	0	0	0
1501402	Belém	PA	2017	Erosão	Landslides	0	0	0	0	0	0	0	0	0	0	0	0	0	0	0	0	0	0	0
1501402	Belém	PA	2017	Incêndio Florestal	Fire	0	0	0	0	0	0	0	0	0	0	0	0	0	0	0	0	0	0	0
1501402	Belém	PA	2018	Alagamentos	Wet	0	0	0	0	0	0	0	0	0	0	0	0	0	0	0	0	0	0	0
1501402	Belém	PA	2018	Alagamentos	Wet	0	0	0	0	0	0	0	0	0	0	0	0	0	0	0	0	0	0	0
1501402	Belém	PA	2018	Alagamentos	Wet	0	0	0	0	0	0	0	0	0	0	0	0	0	0	0	0	0	0	0
1501402	Belém	PA	2018	Erosão	Landslides	0	0	0	0	0	0	0	0	0	0	0	0	0	0	0	0	0	0	0
1501402	Belém	PA	2018	Vendavais e Ciclones	Other	0	0	0	0	0	0	0	0	0	0	0	0	0	0	0	0	0	0	0
1501402	Belém	PA	2020	Alagamentos	Wet	19827	4.20237e+08	1.82508e+07	4.01986e+08	0	1.82508e+07	0	0	0	4.70267e+06	1.35481e+07	0	0	350000	3.96655e+08	0	0	278597	4.70267e+06
1501402	Belém	PA	2021	Vendavais e Ciclones	Other	0	0	0	0	0	0	0	0	0	0	0	0	0	0	0	0	0	0	0
1501402	Belém	PA	2021	Erosão	Landslides	0	0	0	0	0	0	0	0	0	0	0	0	0	0	0	0	0	0	0
1501402	Belém	PA	2021	Erosão	Landslides	0	0	0	0	0	0	0	0	0	0	0	0	0	0	0	0	0	0	0
1501402	Belém	PA	2021	Alagamentos	Wet	0	0	0	0	0	0	0	0	0	0	0	0	0	0	0	0	0	0	0
1501402	Belém	PA	2021	Vendavais e Ciclones	Other	0	0	0	0	0	0	0	0	0	0	0	0	0	0	0	0	0	0	0
1501402	Belém	PA	2021	Chuvas Intensas	Wet	0	0	0	0	0	0	0	0	0	0	0	0	0	0	0	0	0	0	0
1501402	Belém	PA	2021	Alagamentos	Wet	486	0	0	0	0	0	0	0	0	0	0	0	0	0	0	0	0	0	0
1501402	Belém	PA	2021	Erosão	Landslides	0	0	0	0	0	0	0	0	0	0	0	0	0	0	0	0	0	0	0
1501402	Belém	PA	2021	Alagamentos	Wet	0	0	0	0	0	0	0	0	0	0	0	0	0	0	0	0	0	0	0
1501402	Belém	PA	2021	Vendavais e Ciclones	Other	0	0	0	0	0	0	0	0	0	0	0	0	0	0	0	0	0	0	0
1501402	Belém	PA	2021	Vendavais e Ciclones	Other	0	0	0	0	0	0	0	0	0	0	0	0	0	0	0	0	0	0	0
1501402	Belém	PA	2022	Erosão	Landslides	0	0	0	0	0	0	0	0	0	0	0	0	0	0	0	0	0	0	0
1501402	Belém	PA	2022	Vendavais e Ciclones	Other	10	0	0	0	0	0	0	0	0	0	0	0	0	0	0	0	0	0	0
1501402	Belém	PA	2022	Vendavais e Ciclones	Other	0	0	0	0	0	0	0	0	0	0	0	0	0	0	0	0	0	0	0
1501402	Belém	PA	2022	Alagamentos	Wet	0	0	0	0	0	0	0	0	0	0	0	0	0	0	0	0	0	0	0
1501451	Belterra	PA	2009	Inundações	Wet	1253	2308150	221900	2086250	220000	1900	220000	0	0	0	0	1900	0	1762000	269250	40000	15000	0	0
1501451	Belterra	PA	2012	Inundações	Wet	0	0	0	0	0	0	0	0	0	0	0	0	0	0	0	0	0	0	0
1501451	Belterra	PA	2014	Inundações	Wet	3663	1.16333e+06	880416	282913	0	880416	0	0	0	386380	92340.5	203457	198239	185330	76235	0	21347.8	0	0
1501451	Belterra	PA	2017	Alagamentos	Wet	0	0	0	0	0	0	0	0	0	0	0	0	0	0	0	0	0	0	0
1501451	Belterra	PA	2017	Inundações	Wet	185	1000000	340000	660000	90000	250000	40000	0	50000	60000	40000	50000	100000	600000	0	0	60000	0	0
1501451	Belterra	PA	2017	Enxurradas	Wet	12660	4261761	3530000	731761	2000000	1530000	2000000	0	0	230000	0	1200000	100000	639761	12000	80000	0	0	0
1501451	Belterra	PA	2018	Enxurradas	Wet	330	30794.3	0	30794.3	0	0	0	0	0	0	0	0	0	30794.3	0	0	0	0	0
1501451	Belterra	PA	2019	Enxurradas	Wet	8500	3.8995e+06	3.49626e+06	403245	2300000	1.19626e+06	2000000	0	300000	200000	0	706256	290000	403245	0	0	0	0	0
1501451	Belterra	PA	2021	Chuvas Intensas	Wet	2212	3.2317e+06	1.66654e+06	1.56515e+06	750000	916544	550000	0	200000	271250	0	514374	130920	875779	175000	0	514374	0	0
1501451	Belterra	PA	2022	Chuvas Intensas	Wet	8252	4.84574e+06	2.37686e+06	2.46887e+06	650000	1.72686e+06	650000	0	0	326850	0	1.40001e+06	0	868860	0	200000	1.40001e+06	0	0
1501501	Benevides	PA	2019	Chuvas Intensas	Wet	13870	1.03305e+07	5.16523e+06	5.16523e+06	0	5.16523e+06	0	0	0	0	0	0	5.16523e+06	5.16523e+06	0	0	0	0	0
1501576	Bom Jesus do Tocantins	PA	2008	Inundações	Wet	236	417065	395000	22065	120000	275000	120000	0	0	29000	120000	7000	119000	18975	3090	0	0	0	0
1501576	Bom Jesus do Tocantins	PA	2009	Enxurradas	Wet	0	2796200	2681200	115000	2.68e+06	1200	2680000	0	0	0	0	1200	0	115000	0	0	0	0	0
1501576	Bom Jesus do Tocantins	PA	2018	Enxurradas	Wet	0	7870000	5755000	2115000	4600000	1155000	2600000	500000	1500000	25000	155000	500000	475000	2000000	15000	100000	0	0	0
1501576	Bom Jesus do Tocantins	PA	2018	Enxurradas	Wet	7015	8135000	5720000	2415000	4610000	1110000	2610000	500000	1500000	15000	170000	450000	475000	2350000	15000	50000	0	0	0
1501576	Bom Jesus do Tocantins	PA	2019	Alagamentos	Wet	9000	1.277e+06	567000	710000	514200	52800	231200	33000	250000	15000	25000	0	12800	535000	100000	10000	50000	0	15000
1501576	Bom Jesus do Tocantins	PA	2019	Alagamentos	Wet	0	1.039e+06	509000	530000	388000	121000	238000	20000	130000	8000	63000	25000	25000	480000	20000	12000	13000	0	5000
1501576	Bom Jesus do Tocantins	PA	2019	Enxurradas	Wet	6756	2950000	2260000	690000	1955000	305000	935000	450000	570000	20000	165000	42000	78000	670000	5000	15000	0	0	0
1501576	Bom Jesus do Tocantins	PA	2020	Chuvas Intensas	Wet	3700	65730	65000	730	50000	15000	50000	0	0	0	0	0	15000	730	0	0	0	0	0
1501576	Bom Jesus do Tocantins	PA	2020	Chuvas Intensas	Wet	2005	2.86e+06	510000	2350000	395000	115000	225000	135000	35000	0	75000	0	40000	2300000	50000	0	0	0	0
1501576	Bom Jesus do Tocantins	PA	2020	Chuvas Intensas	Wet	4230	2405000	880000	1525000	800000	80000	600000	150000	50000	0	0	27000	53000	1100000	125000	300000	0	0	0
1501576	Bom Jesus do Tocantins	PA	2020	Chuvas Intensas	Wet	3430	2.153e+06	638000	1515000	610000	28000	580000	0	30000	0	10000	0	18000	1500000	15000	0	0	0	0
1501576	Bom Jesus do Tocantins	PA	2020	Incêndio Florestal	Fire	3500	0	0	0	0	0	0	0	0	0	0	0	0	0	0	0	0	0	0
1501576	Bom Jesus do Tocantins	PA	2020	Incêndio Florestal	Fire	0	0	0	0	0	0	0	0	0	0	0	0	0	0	0	0	0	0	0
1501576	Bom Jesus do Tocantins	PA	2021	Inundações	Wet	1515	1830000	930000	900000	915000	15000	880000	0	35000	15000	0	0	0	900000	0	0	0	0	0
1501576	Bom Jesus do Tocantins	PA	2021	Chuvas Intensas	Wet	4060	3924987	1070000	2854987	740000	330000	700000	0	40000	135000	7000	0	188000	2500000	325000	0	0	0	29987
1501576	Bom Jesus do Tocantins	PA	2021	Chuvas Intensas	Wet	2944	1747000	362000	1385000	276000	86000	243000	0	33000	0	19000	0	67000	1367500	17500	0	0	0	0
1501576	Bom Jesus do Tocantins	PA	2022	Enxurradas	Wet	2679	3.51396e+06	1.84e+06	1673956	610001	1230000	602398	0	7603.7	0	0	0	1230000	1673956	0	0	0	0	0
1501576	Bom Jesus do Tocantins	PA	2022	Incêndio Florestal	Fire	1735	1475000	1475000	0	1450000	25000	1450000	0	0	14000	2500	0	8500	0	0	0	0	0	0
1501576	Bom Jesus do Tocantins	PA	2022	Incêndio Florestal	Fire	2355	803856	123480	680375	68195.4	55285	52195.3	0	16000	0	0	55285	0	0	662875	0	17500	0	0
1501600	Bonito	PA	2009	Enxurradas	Wet	1953	249000	114000	135000	112000	2000	112000	0	0	0	0	2000	0	91500	43500	0	0	0	0
1501709	Bragança	PA	2008	Alagamentos	Wet	578	139000	31000	108000	0	31000	0	0	0	25000	0	0	6000	94500	13500	0	0	0	0
1501709	Bragança	PA	2008	Enxurradas	Wet	1303	7000	0	7000	0	0	0	0	0	0	0	0	0	0	7000	0	0	0	0
1501709	Bragança	PA	2009	Alagamentos	Wet	0	14500	0	14500	0	0	0	0	0	0	0	0	0	0	14500	0	0	0	0
1501709	Bragança	PA	2014	Erosão	Landslides	0	225580	25000	200580	25000	0	0	0	25000	0	0	0	0	580	0	200000	0	0	0
1501709	Bragança	PA	2015	Movimento de Massa	Landslides	5	0	0	0	0	0	0	0	0	0	0	0	0	0	0	0	0	0	0
1501709	Bragança	PA	2015	Erosão	Landslides	110	846043	0	846043	0	0	0	0	0	0	0	0	0	6000	840043	0	0	0	0
1501709	Bragança	PA	2015	Erosão	Landslides	0	200000	0	200000	0	0	0	0	0	0	0	0	0	100000	0	100000	0	0	0
1501709	Bragança	PA	2016	Erosão	Landslides	110	0	0	0	0	0	0	0	0	0	0	0	0	0	0	0	0	0	0
1501709	Bragança	PA	2016	Erosão	Landslides	400	0	0	0	0	0	0	0	0	0	0	0	0	0	0	0	0	0	0
1501709	Bragança	PA	2016	Erosão	Landslides	5	0	0	0	0	0	0	0	0	0	0	0	0	0	0	0	0	0	0
1501709	Bragança	PA	2016	Alagamentos	Wet	684	0	0	0	0	0	0	0	0	0	0	0	0	0	0	0	0	0	0
1501709	Bragança	PA	2017	Alagamentos	Wet	156	41040	39080	1960	1600	37480	0	0	1600	0	0	0	37480	1960	0	0	0	0	0
1501709	Bragança	PA	2017	Inundações	Wet	1496	113761	62761	51000	11761	51000	0	0	11761	0	0	51000	0	0	0	0	51000	0	0
1501709	Bragança	PA	2017	Erosão	Landslides	600	2.69668e+07	1.4433e+07	12533849	976004	1.3457e+07	0	0	976004	0	1035436	0	12421539	12117539	398717	17593	0	0	0
1501709	Bragança	PA	2018	Erosão	Landslides	600	820000	290000	530000	80000	210000	0	0	80000	0	0	0	210000	100000	430000	0	0	0	0
1501709	Bragança	PA	2018	Alagamentos	Wet	1868	1084000	90000	994000	0	90000	0	0	0	0	30000	60000	0	0	934000	0	60000	0	0
1501709	Bragança	PA	2018	Alagamentos	Wet	3317	5.5871e+06	2912250	2.67485e+06	1887500	1024750	1887500	0	0	671600	0	0	353150	0	1841000	0	810094	0	23756.3
1501709	Bragança	PA	2018	Alagamentos	Wet	11	12000	12000	0	2000	10000	0	0	2000	0	10000	0	0	0	0	0	0	0	0
1501709	Bragança	PA	2019	Chuvas Intensas	Wet	0	0	0	0	0	0	0	0	0	0	0	0	0	0	0	0	0	0	0
1501709	Bragança	PA	2019	Chuvas Intensas	Wet	41020	8869800	4877900	3991900	1250000	3627900	1250000	0	0	0	0	127900	3500000	3500000	364000	0	127900	0	0
1501709	Bragança	PA	2019	Chuvas Intensas	Wet	3719	426455	47654.9	378800	0	47654.9	0	0	0	47654.9	0	0	0	80000	198800	0	100000	0	0
1501709	Bragança	PA	2019	Alagamentos	Wet	1770	1	0	1	0	0	0	0	0	0	0	0	0	1	0	0	0	0	0
1501709	Bragança	PA	2020	Alagamentos	Wet	1870	0	0	0	0	0	0	0	0	0	0	0	0	0	0	0	0	0	0
1501709	Bragança	PA	2021	Chuvas Intensas	Wet	3152	403000	53000	350000	0	53000	0	0	0	0	0	0	53000	350000	0	0	0	0	0
1501725	Brasil Novo	PA	2009	Enxurradas	Wet	284	5.002e+06	130000	4.872e+06	51000	79000	51000	0	0	72000	0	7000	0	4648000	224000	0	0	0	0
1501725	Brasil Novo	PA	2009	Enxurradas	Wet	284	5.002e+06	130000	4.872e+06	51000	79000	51000	0	0	72000	0	7000	0	4648000	224000	0	0	0	0
1501725	Brasil Novo	PA	2017	Alagamentos	Wet	12000	1.49e+06	990000	500000	240000	750000	130000	0	110000	0	250000	100000	400000	500000	0	0	0	0	0
1501725	Brasil Novo	PA	2017	Enxurradas	Wet	8500	1370000	870000	500000	450000	420000	250000	0	200000	0	150000	0	270000	500000	0	0	0	0	0
1501725	Brasil Novo	PA	2018	Enxurradas	Wet	2739	1144156	736562	407594	264629	471933	264629	0	0	23698	0	22475	425760	407594	0	0	0	0	0
1501725	Brasil Novo	PA	2018	Enxurradas	Wet	2369	587996	460615	127381	250516	210099	250516	0	0	32562	0	39583	137954	127381	0	0	0	0	0
1501725	Brasil Novo	PA	2019	Enxurradas	Wet	0	80000	45000	35000	45000	0	45000	0	0	0	0	0	0	35000	0	0	0	0	0
1501725	Brasil Novo	PA	2019	Enxurradas	Wet	1500	490000	390000	100000	340000	50000	340000	0	0	0	0	0	50000	100000	0	0	0	0	0
1501725	Brasil Novo	PA	2020	Enxurradas	Wet	0	575000	325000	250000	195000	130000	195000	0	0	0	0	0	130000	250000	0	0	0	0	0
1501725	Brasil Novo	PA	2020	Enxurradas	Wet	1500	680000	430000	250000	305000	125000	305000	0	0	25000	0	0	100000	250000	0	0	0	0	0
1501758	Brejo Grande do Araguaia	PA	2009	Enxurradas	Wet	0	2656000	2645500	10500	2633500	12000	2633500	0	0	0	0	2500	9500	10500	0	0	0	0	0
1501782	Breu Branco	PA	2009	Enxurradas	Wet	0	0	0	0	0	0	0	0	0	0	0	0	0	0	0	0	0	0	0
1501782	Breu Branco	PA	2022	Inundações	Wet	960	239260	46010	193250	46010	0	46010	0	0	0	0	0	0	0	193250	0	0	0	0
1501808	Breves	PA	2009	Inundações	Wet	0	0	0	0	0	0	0	0	0	0	0	0	0	0	0	0	0	0	0
1501808	Breves	PA	2017	Alagamentos	Wet	972	503533	456533	47000	98000	358533	48000	0	50000	118533	180000	0	60000	20000	0	12000	0	0	15000
1501808	Breves	PA	2019	Alagamentos	Wet	20	12000	12000	0	0	12000	0	0	0	0	0	0	12000	0	0	0	0	0	0
1501808	Breves	PA	2020	Vendavais e Ciclones	Other	0	0	0	0	0	0	0	0	0	0	0	0	0	0	0	0	0	0	0
1501808	Breves	PA	2020	Alagamentos	Wet	0	0	0	0	0	0	0	0	0	0	0	0	0	0	0	0	0	0	0
1501808	Breves	PA	2020	Incêndio Florestal	Fire	0	0	0	0	0	0	0	0	0	0	0	0	0	0	0	0	0	0	0
1501808	Breves	PA	2020	Alagamentos	Wet	0	0	0	0	0	0	0	0	0	0	0	0	0	0	0	0	0	0	0
1501808	Breves	PA	2021	Enxurradas	Wet	0	0	0	0	0	0	0	0	0	0	0	0	0	0	0	0	0	0	0
1501808	Breves	PA	2021	Chuvas Intensas	Wet	0	0	0	0	0	0	0	0	0	0	0	0	0	0	0	0	0	0	0
1501808	Breves	PA	2021	Enxurradas	Wet	0	0	0	0	0	0	0	0	0	0	0	0	0	0	0	0	0	0	0
1501808	Breves	PA	2022	Alagamentos	Wet	0	0	0	0	0	0	0	0	0	0	0	0	0	0	0	0	0	0	0
1501808	Breves	PA	2022	Enxurradas	Wet	0	0	0	0	0	0	0	0	0	0	0	0	0	0	0	0	0	0	0
1501808	Breves	PA	2022	Vendavais e Ciclones	Other	0	0	0	0	0	0	0	0	0	0	0	0	0	0	0	0	0	0	0
1501956	Cachoeira do Piriá	PA	2019	Chuvas Intensas	Wet	14469	5148000	2574000	2574000	0	2574000	0	0	0	0	0	0	2574000	2574000	0	0	0	0	0
1501956	Cachoeira do Piriá	PA	2020	Chuvas Intensas	Wet	17608	8240276	4120138	4120138	0	4120138	0	0	0	0	0	0	4120138	4120138	0	0	0	0	0
1502004	Cachoeira do Arari	PA	2005	Enxurradas	Wet	0	0	0	0	0	0	0	0	0	0	0	0	0	0	0	0	0	0	0
1502004	Cachoeira do Arari	PA	2009	Inundações	Wet	0	0	0	0	0	0	0	0	0	0	0	0	0	0	0	0	0	0	0
1502004	Cachoeira do Arari	PA	2009	Estiagem e Seca	Droughts	0	2.36652e+06	2.36652e+06	0	2.32452e+06	42000	2324516	0	0	32000	10000	0	0	0	0	0	0	0	0
1502004	Cachoeira do Arari	PA	2017	Inundações	Wet	1075	344696	46525	298171	0	46525	0	0	0	0	0	0	46525	0	298171	0	0	0	0
1502004	Cachoeira do Arari	PA	2018	Inundações	Wet	1123	0	0	0	0	0	0	0	0	0	0	0	0	0	0	0	0	0	0
1502004	Cachoeira do Arari	PA	2018	Inundações	Wet	1068	65052	65052	0	0	65052	0	0	0	0	0	0	65052	0	0	0	0	0	0
1502004	Cachoeira do Arari	PA	2019	Inundações	Wet	1264	278215	219360	58855	73790	145570	73790	0	0	0	0	58550	87020	0	0	0	58855	0	0
1502004	Cachoeira do Arari	PA	2020	Inundações	Wet	3073	392995	392995	0	330655	62340	330655	0	0	0	0	0	62340	0	0	0	0	0	0
1502004	Cachoeira do Arari	PA	2022	Inundações	Wet	1458	15305	11295	4010	0	11295	0	0	0	0	345	0	10950	4010	0	0	0	0	0
1502103	Cametá	PA	2008	Erosão	Landslides	0	2064000	46000	2018000	40000	6000	0	0	40000	0	0	0	6000	2003000	15000	0	0	0	0
1502301	Capitão Poço	PA	2003	Enxurradas	Wet	0	0	0	0	0	0	0	0	0	0	0	0	0	0	0	0	0	0	0
1502301	Capitão Poço	PA	2006	Enxurradas	Wet	2675	1870000	900000	970000	700000	200000	0	0	700000	0	50000	30000	120000	140000	830000	0	0	0	0
1502301	Capitão Poço	PA	2015	Enxurradas	Wet	13299	7794480	0	7794480	0	0	0	0	0	0	0	0	0	4594480	3200000	0	0	0	0
1502301	Capitão Poço	PA	2019	Alagamentos	Wet	10726	3240000	740000	2500000	0	740000	0	0	0	120000	100000	0	520000	2500000	0	0	0	0	0
1502301	Capitão Poço	PA	2019	Chuvas Intensas	Wet	5923	6.97631e+06	520574	6.45574e+06	0	520574	0	0	0	83000	0	17573	420001	6.32364e+06	12100	0	0	0	120000
1502400	Castanhal	PA	2022	Alagamentos	Wet	0	0	0	0	0	0	0	0	0	0	0	0	0	0	0	0	0	0	0
1502400	Castanhal	PA	2022	Alagamentos	Wet	0	0	0	0	0	0	0	0	0	0	0	0	0	0	0	0	0	0	0
1502400	Castanhal	PA	2022	Alagamentos	Wet	0	0	0	0	0	0	0	0	0	0	0	0	0	0	0	0	0	0	0
1502400	Castanhal	PA	2022	Alagamentos	Wet	0	0	0	0	0	0	0	0	0	0	0	0	0	0	0	0	0	0	0
1502400	Castanhal	PA	2022	Alagamentos	Wet	0	0	0	0	0	0	0	0	0	0	0	0	0	0	0	0	0	0	0
1502400	Castanhal	PA	2022	Alagamentos	Wet	0	0	0	0	0	0	0	0	0	0	0	0	0	0	0	0	0	0	0
1502509	Chaves	PA	2008	Erosão	Landslides	0	19000	19000	0	19000	0	0	0	19000	0	0	0	0	0	0	0	0	0	0
1502509	Chaves	PA	2013	Erosão	Landslides	5698	3.07169e+06	1.7981e+06	1.27359e+06	973379	824722	0	0	973379	0	208722	18670	597329	592034	245000	213056	148500	0	75000
1502509	Chaves	PA	2019	Inundações	Wet	1816	4.55973e+06	1.70041e+06	2.85932e+06	1650000	50410.7	1650000	0	0	18357	0	0	32053.6	191082	588000	0	1680000	0	400240
1502707	Conceição do Araguaia	PA	2009	Enxurradas	Wet	44	1550333	28833	1521500	19733	9100	19733	0	0	0	0	6500	2600	1139500	332000	0	50000	0	0
1502707	Conceição do Araguaia	PA	2017	Enxurradas	Wet	11006	5.56182e+06	401200	5160625	245000	156200	231500	13500	0	76200	0	80000	0	5160625	0	0	0	0	0
1502707	Conceição do Araguaia	PA	2017	Estiagem e Seca	Droughts	3125	950000	910000	40000	830000	80000	750000	80000	0	40000	25000	15000	0	40000	0	0	0	0	0
1502707	Conceição do Araguaia	PA	2018	Chuvas Intensas	Wet	18000	3.73387e+07	636500	3.67022e+07	536500	100000	461500	75000	0	50000	0	50000	0	3.67022e+07	0	0	0	0	0
1502707	Conceição do Araguaia	PA	2019	Incêndio Florestal	Fire	0	0	0	0	0	0	0	0	0	0	0	0	0	0	0	0	0	0	0
1502756	Concórdia do Pará	PA	2009	Enxurradas	Wet	0	0	0	0	0	0	0	0	0	0	0	0	0	0	0	0	0	0	0
1502756	Concórdia do Pará	pa	2011	Enxurradas	Wet	0	0	0	0	0	0	0	0	0	0	0	0	0	0	0	0	0	0	0
1502756	Concórdia do Pará	PA	2022	Inundações	Wet	3120	31170000	4680000	26490000	300000	4380000	300000	0	0	3640000	0	740000	0	4090000	10400000	0	12000000	0	0
1502764	Cumaru do Norte	PA	2017	Inundações	Wet	0	5.17e+06	340000	4830000	240000	100000	140000	0	100000	40000	0	40000	20000	4830000	0	0	0	0	0
1502764	Cumaru do Norte	PA	2018	Inundações	Wet	6000	4965800	465800	4500000	456000	9800	456000	0	0	1800	0	0	8000	4500000	0	0	0	0	0
1502772	Curionópolis	PA	2009	Enxurradas	Wet	0	0	0	0	0	0	0	0	0	0	0	0	0	0	0	0	0	0	0
1502772	Curionópolis	PA	2018	Enxurradas	Wet	9000	0	0	0	0	0	0	0	0	0	0	0	0	0	0	0	0	0	0
1502806	Curralinho	PA	2009	Enxurradas	Wet	0	0	0	0	0	0	0	0	0	0	0	0	0	0	0	0	0	0	0
1502806	Curralinho	PA	2013	Erosão	Landslides	7381	10165164	2394806	7770358	0	2394806	0	0	0	0	388456	0	2006350	6895450	861230	13678	0	0	0
1502806	Curralinho	PA	2015	Incêndio Florestal	Fire	189	0	0	0	0	0	0	0	0	0	0	0	0	0	0	0	0	0	0
1502806	Curralinho	PA	2019	Vendavais e Ciclones	Other	17	25000	0	25000	0	0	0	0	0	0	0	0	0	0	25000	0	0	0	0
1502855	Curuá	PA	2005	Estiagem e Seca	Droughts	0	97000	97000	0	97000	0	97000	0	0	0	0	0	0	0	0	0	0	0	0
1502855	Curuá	PA	2006	Inundações	Wet	2824	223230	221230	2000	213500	7730	213500	0	0	1330	0	6400	0	0	2000	0	0	0	0
1502855	Curuá	PA	2006	Inundações	Wet	2824	221900	219900	2000	213500	6400	213500	0	0	0	0	6400	0	0	2000	0	0	0	0
1502855	Curuá	PA	2008	Enxurradas	Wet	0	0	0	0	0	0	0	0	0	0	0	0	0	0	0	0	0	0	0
1502855	Curuá	PA	2009	Inundações	Wet	233	0	0	0	0	0	0	0	0	0	0	0	0	0	0	0	0	0	0
1502855	Curuá	PA	2009	Inundações	Wet	685	234400	70200	164200	70200	0	16200	20000	34000	0	0	0	0	0	148600	1200	13200	0	1200
1502855	Curuá	PA	2012	Inundações	Wet	0	0	0	0	0	0	0	0	0	0	0	0	0	0	0	0	0	0	0
1502855	Curuá	PA	2013	Inundações	Wet	2146	3.20911e+06	2.57571e+06	633400	1.8736e+06	702108	1577600	184000	112000	63408	72000	292000	274700	192600	243000	0	186000	0	11800
1502855	Curuá	PA	2014	Inundações	Wet	4124	1.87252e+06	1246641	625880	613340	633301	613340	0	0	121300	58799	194550	258652	219233	137567	53230	194550	0	21300
1502855	Curuá	PA	2018	Chuvas Intensas	Wet	0	30000	15000	15000	0	15000	0	0	0	0	0	0	15000	0	15000	0	0	0	0
1502855	Curuá	PA	2019	Inundações	Wet	7575	5.32174e+06	1.25571e+06	4.06604e+06	938500	317209	938500	0	0	52000	0	265209	0	3.46104e+06	300000	69000	206000	0	30000
1502855	Curuá	PA	2019	Vendavais e Ciclones	Other	53	40000	0	40000	0	0	0	0	0	0	0	0	0	0	30000	0	10000	0	0
1502855	Curuá	PA	2021	Inundações	Wet	5115	2829500	1274500	1555000	1222500	52000	1222500	0	0	52000	0	0	0	1350000	0	0	205000	0	0
1502855	Curuá	PA	2022	Inundações	Wet	5750	4630500	1149500	3481000	1095000	54500	1095000	0	0	22000	0	0	32500	0	2250000	0	1200000	0	31000
1502905	Curuçá	PA	2010	Enxurradas	Wet	0	3171000	3171000	0	725000	2446000	725000	0	0	0	0	0	2446000	0	0	0	0	0	0
1502905	Curuçá	PA	2010	Erosão	Landslides	0	1646900	911900	735000	725000	186900	725000	0	0	0	0	1900	185000	735000	0	0	0	0	0
1502905	Curuçá	PA	2017	Erosão	Landslides	7736	3521773	775673	2746100	775673	0	0	651600	124073	0	0	0	0	2159300	0	586800	0	0	0
1502905	Curuçá	PA	2019	Enxurradas	Wet	7881	3.08527e+06	530268	2555000	0	530268	0	0	0	150000	0	230000	150268	2555000	0	0	0	0	0
1502939	Dom Eliseu	PA	2009	Enxurradas	Wet	7177	1609700	1194700	415000	651400	543300	651400	0	0	0	400000	1300	142000	415000	0	0	0	0	0
1502939	Dom Eliseu	pa	2011	Enxurradas	Wet	0	0	0	0	0	0	0	0	0	0	0	0	0	0	0	0	0	0	0
1502939	Dom Eliseu	PA	2017	Enxurradas	Wet	50	1000000	0	1000000	0	0	0	0	0	0	0	0	0	840000	160000	0	0	0	0
1502939	Dom Eliseu	PA	2021	Chuvas Intensas	Wet	3125	7055975	4061283	2994692	447343	3613940	439453	0	7890	0	0	0	3613940	2994692	0	0	0	0	0
1502939	Dom Eliseu	PA	2021	Chuvas Intensas	Wet	0	0	0	0	0	0	0	0	0	0	0	0	0	0	0	0	0	0	0
1502939	Dom Eliseu	PA	2022	Chuvas Intensas	Wet	3947	4.04623e+06	3.2869e+06	759323	515889	2.77101e+06	505578	0	10311.2	0	0	0	2.77101e+06	759323	0	0	0	0	0
1502954	Eldorado do Carajás	PA	2006	Inundações	Wet	550	9103600	1211600	7892000	1190000	21600	105000	1085000	0	7200	0	10000	4400	7712000	180000	0	0	0	0
1502954	Eldorado do Carajás	PA	2009	Inundações	Wet	377	0	0	0	0	0	0	0	0	0	0	0	0	0	0	0	0	0	0
1502954	Eldorado do Carajás	PA	2010	Inundações	Wet	14236	0	0	0	0	0	0	0	0	0	0	0	0	0	0	0	0	0	0
1502954	Eldorado do Carajás	PA	2017	Inundações	Wet	2250	8700000	2150000	6550000	1900000	250000	900000	300000	700000	0	0	150000	100000	3500000	3050000	0	0	0	0
1502954	Eldorado do Carajás	PA	2018	Inundações	Wet	13855	6.01489e+06	1.64562e+06	4.36927e+06	1.02638e+06	619246	1.02638e+06	0	0	0	5000	0	614246	3.51877e+06	850500	0	0	0	0
1502954	Eldorado do Carajás	PA	2018	Inundações	Wet	0	0	0	0	0	0	0	0	0	0	0	0	0	0	0	0	0	0	0
1502954	Eldorado do Carajás	PA	2018	Inundações	Wet	4259	604974	604974	0	360474	244500	360474	0	0	0	0	0	244500	0	0	0	0	0	0
1502954	Eldorado do Carajás	PA	2018	Estiagem e Seca	Droughts	2667	152000	152000	0	152000	0	152000	0	0	0	0	0	0	0	0	0	0	0	0
1502954	Eldorado do Carajás	PA	2019	Inundações	Wet	10623	7.60865e+06	522652	7086000	285000	237652	285000	0	0	0	0	237652	0	7086000	0	0	0	0	0
1502954	Eldorado do Carajás	PA	2020	Inundações	Wet	3202	1.01115e+07	1.27709e+06	8.83439e+06	1.22716e+06	49936.8	1.22716e+06	0	0	0	0	49936.8	0	8.83439e+06	0	0	0	0	0
1502954	Eldorado do Carajás	PA	2020	Inundações	Wet	3348	1900000	0	1900000	0	0	0	0	0	0	0	0	0	1900000	0	0	0	0	0
1502954	Eldorado do Carajás	PA	2021	Chuvas Intensas	Wet	8311	22671530	11772640	10898890	844680	10927960	835450	0	9230	2570	0	0	10925390	10898890	0	0	0	0	0
1503002	Faro	PA	2005	Estiagem e Seca	Droughts	0	44650	44650	0	15250	29400	15250	0	0	0	0	29400	0	0	0	0	0	0	0
1503002	Faro	PA	2009	Inundações	Wet	4601	622990	4500	618490	4500	0	0	0	4500	0	0	0	0	202740	411750	0	4000	0	0
1503002	Faro	PA	2012	Inundações	Wet	0	0	0	0	0	0	0	0	0	0	0	0	0	0	0	0	0	0	0
1503002	Faro	PA	2021	Inundações	Wet	3605	1717700	1088000	629700	888000	200000	888000	0	0	200000	0	0	0	330000	200000	8700	0	91000	0
1503002	Faro	PA	2022	Inundações	Wet	3554	1575850	1100000	475850	900000	200000	900000	0	0	200000	0	0	0	25800	345050	90000	15000	0	0
1503044	Floresta do Araguaia	PA	2009	Enxurradas	Wet	0	0	0	0	0	0	0	0	0	0	0	0	0	0	0	0	0	0	0
1503044	Floresta do Araguaia	PA	2018	Chuvas Intensas	Wet	5529	823500	252000	571500	217000	35000	217000	0	0	13000	0	22000	0	571500	0	0	0	0	0
1503077	Garrafão do Norte	PA	2009	Enxurradas	Wet	4991	3.81215e+06	2.37215e+06	1440000	1055150	1317000	1055150	0	0	0	0	87000	1230000	1440000	0	0	0	0	0
1503077	Garrafão do Norte	PA	2009	Enxurradas	Wet	4991	3.81215e+06	2.37215e+06	1440000	1055150	1317000	1055150	0	0	0	0	87000	1230000	1440000	0	0	0	0	0
1503077	Garrafão do Norte	PA	2018	Vendavais e Ciclones	Other	0	0	0	0	0	0	0	0	0	0	0	0	0	0	0	0	0	0	0
1503077	Garrafão do Norte	PA	2019	Enxurradas	Wet	24	62760	2760	60000	1000	1760	1000	0	0	300	0	0	1460	0	60000	0	0	0	0
1503093	Goianésia do Pará	PA	2009	Enxurradas	Wet	0	0	0	0	0	0	0	0	0	0	0	0	0	0	0	0	0	0	0
1503101	Gurupá	PA	2009	Inundações	Wet	1743	41900	38900	3000	13000	25900	13000	0	0	6192	0	19708	0	0	0	1500	1500	0	0
1503101	Gurupá	PA	2009	Inundações	Wet	9598	1015920	1012920	3000	656850	356070	656850	0	0	7350	0	348720	0	0	0	1500	1500	0	0
1503101	Gurupá	PA	2022	Inundações	Wet	5512	1.06463e+06	802716	261917	181766	620950	165687	0	16079.3	0	0	0	620950	261917	0	0	0	0	0
1503200	Igarapé-Açu	PA	2009	Enxurradas	Wet	2696	1011000	85100	925900	83500	1600	83500	0	0	0	0	1600	0	905000	20900	0	0	0	0
1503408	Inhangapi	PA	2009	Enxurradas	Wet	980	560300	1300	559000	0	1300	0	0	0	0	0	1300	0	538500	20500	0	0	0	0
1503457	Ipixuna do Pará	PA	2019	Chuvas Intensas	Wet	45295	1.05594e+07	231738	1.03276e+07	0	231738	0	0	0	0	0	42987.6	188750	1.02992e+07	28455.8	0	0	0	0
1503457	Ipixuna do Pará	PA	2020	Enxurradas	Wet	49	0	0	0	0	0	0	0	0	0	0	0	0	0	0	0	0	0	0
1503457	Ipixuna do Pará	PA	2020	Chuvas Intensas	Wet	2432	157336	157336	0	0	157336	0	0	0	8504	0	0	148832	0	0	0	0	0	0
1503457	Ipixuna do Pará	PA	2021	Chuvas Intensas	Wet	2220	605943	370943	235000	0	370943	0	0	0	110000	122000	0	138943	155000	80000	0	0	0	0
1503507	Irituia	PA	2006	Erosão	Landslides	1207	327900	30300	297600	0	30300	0	0	0	0	0	0	30300	297600	0	0	0	0	0
1503507	Irituia	PA	2008	Erosão	Landslides	1207	364900	30300	334600	0	30300	0	0	0	0	0	0	30300	297600	37000	0	0	0	0
1503507	Irituia	PA	2012	Vendavais e Ciclones	Other	9	0	0	0	0	0	0	0	0	0	0	0	0	0	0	0	0	0	0
1503507	Irituia	PA	2013	Erosão	Landslides	3940	5.17852e+06	3.06038e+06	2118140	177035	2.88335e+06	0	0	177035	0	651085	0	2.23226e+06	1698900	298000	82740	0	0	38500
1503507	Irituia	PA	2021	Erosão	Landslides	31	0	0	0	0	0	0	0	0	0	0	0	0	0	0	0	0	0	0
1503507	Irituia	PA	2022	Erosão	Landslides	0	0	0	0	0	0	0	0	0	0	0	0	0	0	0	0	0	0	0
1503606	Itaituba	PA	2005	Enxurradas	Wet	10350	964280	164000	800280	0	164000	0	0	0	164000	0	0	0	349280	400000	0	20000	0	31000
1503606	Itaituba	PA	2005	Estiagem e Seca	Droughts	0	703000	703000	0	534000	169000	349000	0	185000	0	150000	19000	0	0	0	0	0	0	0
1503606	Itaituba	PA	2006	Inundações	Wet	7665	1477606	961606	516000	71476	890130	9000	0	62476	6526	0	459604	424000	514000	2000	0	0	0	0
1503606	Itaituba	PA	2006	Enxurradas	Wet	3367	76000	74000	2000	56000	18000	0	0	56000	0	0	18000	0	0	2000	0	0	0	0
1503606	Itaituba	PA	2008	Inundações	Wet	1335	259300	6700	252600	0	6700	0	0	0	0	3400	0	3300	0	252600	0	0	0	0
1503606	Itaituba	PA	2008	Enxurradas	Wet	0	751700	751700	0	733700	18000	733700	0	0	0	0	18000	0	0	0	0	0	0	0
1503606	Itaituba	PA	2009	Inundações	Wet	1169	1.3147e+06	171700	1.143e+06	0	171700	0	0	0	0	3400	0	168300	887200	255800	0	0	0	0
1503606	Itaituba	PA	2011	Movimento de Massa	Landslides	913	78600	29400	49200	0	29400	0	0	0	8400	0	0	21000	0	49200	0	0	0	0
1503606	Itaituba	PA	2014	Inundações	Wet	21890	2.10446e+07	9.61347e+06	11431177	1.4491e+06	8.16437e+06	1277100	150000	22000	312382	696935	451000	6.70406e+06	9246825	1541652	191700	451000	0	0
1503606	Itaituba	PA	2015	Inundações	Wet	5000	0	0	0	0	0	0	0	0	0	0	0	0	0	0	0	0	0	0
1503606	Itaituba	PA	2016	Movimento de Massa	Landslides	0	0	0	0	0	0	0	0	0	0	0	0	0	0	0	0	0	0	0
1503606	Itaituba	PA	2017	Alagamentos	Wet	1012	940000	390000	550000	0	390000	0	0	0	0	330000	0	60000	50000	500000	0	0	0	0
1503606	Itaituba	PA	2017	Inundações	Wet	0	150000	150000	0	0	150000	0	0	0	0	0	0	150000	0	0	0	0	0	0
1503606	Itaituba	PA	2017	Inundações	Wet	53	3.1e+06	1.55e+06	1550000	0	1.55e+06	0	0	0	0	750000	0	800000	1550000	0	0	0	0	0
1503606	Itaituba	PA	2017	Chuvas Intensas	Wet	125	1312089	32089	1280000	0	32089	0	0	0	6987	7765	0	17337	1280000	0	0	0	0	0
1503606	Itaituba	PA	2017	Movimento de Massa	Landslides	0	0	0	0	0	0	0	0	0	0	0	0	0	0	0	0	0	0	0
1503606	Itaituba	PA	2017	Chuvas Intensas	Wet	0	0	0	0	0	0	0	0	0	0	0	0	0	0	0	0	0	0	0
1503606	Itaituba	PA	2018	Movimento de Massa	Landslides	0	0	0	0	0	0	0	0	0	0	0	0	0	0	0	0	0	0	0
1503606	Itaituba	PA	2019	Vendavais e Ciclones	Other	0	39625	0	39625	0	0	0	0	0	0	0	0	0	0	27625	12000	0	0	0
1503606	Itaituba	PA	2021	Vendavais e Ciclones	Other	9	0	0	0	0	0	0	0	0	0	0	0	0	0	0	0	0	0	0
1503705	Itupiranga	PA	2003	Erosão	Landslides	0	0	0	0	0	0	0	0	0	0	0	0	0	0	0	0	0	0	0
1503705	Itupiranga	PA	2006	Inundações	Wet	485	0	0	0	0	0	0	0	0	0	0	0	0	0	0	0	0	0	0
1503705	Itupiranga	PA	2009	Enxurradas	Wet	0	0	0	0	0	0	0	0	0	0	0	0	0	0	0	0	0	0	0
1503705	Itupiranga	PA	2017	Enxurradas	Wet	20069	14205000	9215000	4990000	7760000	1455000	6250000	10000	1500000	0	250000	300000	905000	4740000	250000	0	0	0	0
1503705	Itupiranga	PA	2018	Enxurradas	Wet	6300	810000	620000	190000	350000	270000	330000	0	20000	20000	200000	0	50000	150000	40000	0	0	0	0
1503705	Itupiranga	PA	2018	Enxurradas	Wet	20615	1.02717e+07	4.646e+06	5625687	2.741e+06	1905000	2541000	100000	100000	50000	405000	400000	1050000	5000000	621250	0	4437	0	0
1503705	Itupiranga	PA	2018	Alagamentos	Wet	0	0	0	0	0	0	0	0	0	0	0	0	0	0	0	0	0	0	0
1503705	Itupiranga	PA	2018	Alagamentos	Wet	1500	406145	69300	336845	10000	59300	0	0	10000	3500	50000	0	5800	250000	33345.3	50000	0	0	3500
1503705	Itupiranga	PA	2019	Enxurradas	Wet	0	0	0	0	0	0	0	0	0	0	0	0	0	0	0	0	0	0	0
1503705	Itupiranga	PA	2019	Enxurradas	Wet	18559	14893000	7893000	7000000	6600000	1293000	5000000	100000	1500000	95000	603000	104000	491000	6880000	120000	0	0	0	0
1503705	Itupiranga	PA	2020	Alagamentos	Wet	5100	1.925e+06	1055000	870000	190000	865000	160000	0	30000	0	0	0	865000	850000	20000	0	0	0	0
1503705	Itupiranga	PA	2020	Chuvas Intensas	Wet	4453	1835000	510000	1325000	460000	50000	425000	0	35000	0	15000	0	35000	1300000	25000	0	0	0	0
1503705	Itupiranga	PA	2020	Chuvas Intensas	Wet	16654	5273000	1446000	3827000	1050000	396000	885000	150000	15000	18000	313000	25000	40000	3500000	302000	0	25000	0	0
1503705	Itupiranga	PA	2021	Chuvas Intensas	Wet	15532	7.26436e+06	1998000	5.26636e+06	1805000	193000	1640000	70000	95000	120000	35000	0	38000	5000000	266359	0	0	0	0
1503705	Itupiranga	PA	2021	Alagamentos	Wet	250	35000	35000	0	0	35000	0	0	0	0	10000	0	25000	0	0	0	0	0	0
1503705	Itupiranga	PA	2022	Chuvas Intensas	Wet	18544	8391500	2111000	6280500	1900000	211000	1760000	75000	65000	85000	75000	0	51000	6000000	280500	0	0	0	0
1503705	Itupiranga	PA	2022	Chuvas Intensas	Wet	12620	0	0	0	0	0	0	0	0	0	0	0	0	0	0	0	0	0	0
1503754	Jacareacanga	PA	2005	Enxurradas	Wet	4222	554000	83000	471000	0	83000	0	0	0	83000	0	0	0	158000	303000	0	0	0	10000
1503754	Jacareacanga	PA	2008	Inundações	Wet	734	1341000	1341000	0	1341000	0	1341000	0	0	0	0	0	0	0	0	0	0	0	0
1503754	Jacareacanga	PA	2009	Inundações	Wet	0	0	0	0	0	0	0	0	0	0	0	0	0	0	0	0	0	0	0
1503754	Jacareacanga	PA	2009	Inundações	Wet	0	0	0	0	0	0	0	0	0	0	0	0	0	0	0	0	0	0	0
1503754	Jacareacanga	PA	2009	Enxurradas	Wet	0	150174	0	150174	0	0	0	0	0	0	0	0	0	150174	0	0	0	0	0
1503754	Jacareacanga	PA	2009	Vendavais e Ciclones	Other	375	471725	0	471725	0	0	0	0	0	0	0	0	0	0	79125	2600	0	0	390000
1503754	Jacareacanga	PA	2014	Inundações	Wet	0	0	0	0	0	0	0	0	0	0	0	0	0	0	0	0	0	0	0
1503754	Jacareacanga	PA	2018	Enxurradas	Wet	120	23252	0	23252	0	0	0	0	0	0	0	0	0	23252	0	0	0	0	0
1503754	Jacareacanga	PA	2019	Enxurradas	Wet	120	90000	25000	65000	0	25000	0	0	0	15000	0	10000	0	0	0	0	20000	0	45000
1503754	Jacareacanga	PA	2019	Inundações	Wet	0	150000	150000	0	150000	0	0	150000	0	0	0	0	0	0	0	0	0	0	0
1503754	Jacareacanga	PA	2020	Inundações	Wet	75	0	0	0	0	0	0	0	0	0	0	0	0	0	0	0	0	0	0
1503754	Jacareacanga	PA	2021	Chuvas Intensas	Wet	0	0	0	0	0	0	0	0	0	0	0	0	0	0	0	0	0	0	0
1503754	Jacareacanga	PA	2021	Chuvas Intensas	Wet	3792	3.37682e+06	1.7119e+06	1664916	46986.4	1664916	37810.8	0	9175.6	0	0	0	1664916	1664916	0	0	0	0	0
1503754	Jacareacanga	PA	2022	Chuvas Intensas	Wet	3983	536463	187700	348763	54997.2	132703	42688.3	0	12308.9	0	0	0	132703	348763	0	0	0	0	0
1503804	Jacundá	PA	2008	Enxurradas	Wet	5769	439222	73422	365800	47200	26222	7200	0	40000	0	15000	1222	10000	197000	168800	0	0	0	0
1503804	Jacundá	PA	2009	Inundações	Wet	30	229500	12500	217000	10500	2000.01	0	500	10000	0	1000	0	1000	1000	216000	0	0	0	0
1503804	Jacundá	PA	2009	Enxurradas	Wet	5769	17686081	8604281	9081800	50408	8.55387e+06	10408	0	40000	0	15000	73873	8465000	8913000	168800	0	0	0	0
1503804	Jacundá	PA	2017	Enxurradas	Wet	18000	3761030	1485830	2275200	1018000	467830	850000	48000	120000	0	13000	110000	344830	2275200	0	0	0	0	0
1503804	Jacundá	PA	2017	Enxurradas	Wet	18000	0	0	0	0	0	0	0	0	0	0	0	0	0	0	0	0	0	0
1503804	Jacundá	PA	2018	Enxurradas	Wet	18000	1.87223e+06	734630	1137600	449000	285630	425000	24000	0	0	13000	110000	162630	1137600	0	0	0	0	0
1503804	Jacundá	PA	2019	Erosão	Landslides	35284	1.42122e+06	1.16623e+06	254987	813561	352668	0	245212	568349	0	352668	0	0	254987	0	0	0	0	0
1503804	Jacundá	PA	2019	Alagamentos	Wet	14233	1065500	467000	598500	400000	67000	250000	0	150000	15000	22000	0	30000	542500	56000	0	0	0	0
1503804	Jacundá	PA	2021	Chuvas Intensas	Wet	0	0	0	0	0	0	0	0	0	0	0	0	0	0	0	0	0	0	0
1503903	Juruti	PA	2005	Estiagem e Seca	Droughts	0	97500	97500	0	80000	17500	80000	0	0	17500	0	0	0	0	0	0	0	0	0
1503903	Juruti	PA	2006	Inundações	Wet	9590	1402000	1399000	3000	1352000	47000	272000	0	1080000	25000	0	22000	0	0	2500	0	500	0	0
1503903	Juruti	PA	2009	Inundações	Wet	4659	358740	102000	256740	83800	18200	83800	0	0	0	1600	600	16000	22740	108000	0	126000	0	0
1503903	Juruti	PA	2012	Inundações	Wet	0	0	0	0	0	0	0	0	0	0	0	0	0	0	0	0	0	0	0
1503903	Juruti	PA	2014	Inundações	Wet	5650	9.5491e+06	2.93e+06	6619095	340000	2.59e+06	250000	0	90000	400000	1000000	410000	780000	1022095	5010000	450000	120000	0	17000
1503903	Juruti	PA	2015	Erosão	Landslides	13316	3150000	0	3150000	0	0	0	0	0	0	0	0	0	3100000	50000	0	0	0	0
1503903	Juruti	PA	2017	Inundações	Wet	0	0	0	0	0	0	0	0	0	0	0	0	0	0	0	0	0	0	0
1503903	Juruti	PA	2017	Movimento de Massa	Landslides	0	198000	198000	0	133000	65000	80000	0	53000	0	25000	0	40000	0	0	0	0	0	0
1503903	Juruti	PA	2020	Inundações	Wet	0	0	0	0	0	0	0	0	0	0	0	0	0	0	0	0	0	0	0
1503903	Juruti	PA	2020	Inundações	Wet	0	0	0	0	0	0	0	0	0	0	0	0	0	0	0	0	0	0	0
1503903	Juruti	PA	2021	Movimento de Massa	Landslides	0	0	0	0	0	0	0	0	0	0	0	0	0	0	0	0	0	0	0
1503903	Juruti	PA	2021	Movimento de Massa	Landslides	0	2000	2000	0	0	2000	0	0	0	0	0	0	2000	0	0	0	0	0	0
1503903	Juruti	PA	2021	Enxurradas	Wet	0	2000	0	2000	0	0	0	0	0	0	0	0	0	0	2000	0	0	0	0
1503903	Juruti	PA	2021	Enxurradas	Wet	11	1000	0	1000	0	0	0	0	0	0	0	0	0	0	1000	0	0	0	0
1503903	Juruti	PA	2021	Alagamentos	Wet	0	2000	2000	0	0	2000	0	0	0	0	1000	0	1000	0	0	0	0	0	0
1503903	Juruti	PA	2021	Movimento de Massa	Landslides	0	0	0	0	0	0	0	0	0	0	0	0	0	0	0	0	0	0	0
1503903	Juruti	PA	2021	Movimento de Massa	Landslides	0	0	0	0	0	0	0	0	0	0	0	0	0	0	0	0	0	0	0
1503903	Juruti	PA	2021	Inundações	Wet	0	0	0	0	0	0	0	0	0	0	0	0	0	0	0	0	0	0	0
1503903	Juruti	PA	2021	Inundações	Wet	5664	992720	275000	717720	275000	0	275000	0	0	0	0	0	0	60000	35720	72000	500000	0	50000
1503903	Juruti	PA	2021	Enxurradas	Wet	0	0	0	0	0	0	0	0	0	0	0	0	0	0	0	0	0	0	0
1503903	Juruti	PA	2021	Alagamentos	Wet	0	0	0	0	0	0	0	0	0	0	0	0	0	0	0	0	0	0	0
1503903	Juruti	PA	2021	Alagamentos	Wet	0	2000	0	2000	0	0	0	0	0	0	0	0	0	0	2000	0	0	0	0
1503903	Juruti	PA	2021	Enxurradas	Wet	0	50000	50000	0	50000	0	50000	0	0	0	0	0	0	0	0	0	0	0	0
1503903	Juruti	PA	2021	Alagamentos	Wet	0	3000	0	3000	0	0	0	0	0	0	0	0	0	0	3000	0	0	0	0
1503903	Juruti	PA	2021	Vendavais e Ciclones	Other	0	6500	4000	2500	4000	0	4000	0	0	0	0	0	0	0	2000	500	0	0	0
1503903	Juruti	PA	2021	Movimento de Massa	Landslides	0	0	0	0	0	0	0	0	0	0	0	0	0	0	0	0	0	0	0
1503903	Juruti	PA	2022	Chuvas Intensas	Wet	8430	2142742	904000	1238742	496000	408000	496000	0	0	0	95000	0	313000	370000	11470	3272	854000	0	0
1503903	Juruti	PA	2022	Inundações	Wet	9900	5326820	2365000	2961820	1582000	783000	799000	0	783000	0	0	0	783000	1620820	0	783000	483000	0	75000
1504208	Marabá	PA	2000	Inundações	Wet	0	0	0	0	0	0	0	0	0	0	0	0	0	0	0	0	0	0	0
1504208	Marabá	PA	2002	Inundações	Wet	7166	1237900	15000	1222900	15000	0	0	0	15000	0	0	0	0	250000	972900	0	0	0	0
1504208	Marabá	PA	2004	Inundações	Wet	0	0	0	0	0	0	0	0	0	0	0	0	0	0	0	0	0	0	0
1504208	Marabá	PA	2005	Inundações	Wet	10368	2416748	901748	1515000	61500	840248	0	42000	19500	248	90000	0	750000	250000	1265000	0	0	0	0
1504208	Marabá	PA	2005	Inundações	Wet	13692	0	0	0	0	0	0	0	0	0	0	0	0	0	0	0	0	0	0
1504208	Marabá	PA	2006	Inundações	Wet	40386	6006295	878295	5128000	44970	833325	0	0	44970	17325	816000	0	0	1400000	3728000	0	0	0	0
1504208	Marabá	PA	2007	Inundações	Wet	4689	6220380	442880	5777500	59880	383000	0	0	59880	0	135000	248000	0	840000	4937500	0	0	0	0
1504208	Marabá	PA	2008	Inundações	Wet	6413	4.85484e+06	249040	4.6058e+06	0	249040	0	0	0	0	1040	248000	0	840000	3765800	0	0	0	0
1504208	Marabá	PA	2010	Inundações	Wet	1276	0	0	0	0	0	0	0	0	0	0	0	0	0	0	0	0	0	0
1504208	Marabá	PA	2011	Inundações	Wet	2939	395850	119850	276000	350	119500	0	0	350	10000	41600	41400	26500	267500	8500	0	0	0	0
1504208	Marabá	PA	2012	Inundações	Wet	3785	0	0	0	0	0	0	0	0	0	0	0	0	0	0	0	0	0	0
1504208	Marabá	PA	2014	Inundações	Wet	3856	92021000	56100000	35921000	42150000	13950000	6500000	30000000	5650000	2600000	3350000	4000000	4000000	7650000	24000000	2121000	1250000	0	900000
1504208	Marabá	PA	2014	Chuvas Intensas	Wet	507	7621000	3250000	4371000	650000	2.6e+06	0	650000	0	0	1350000	0	1250000	250000	500000	121000	500000	0	3000000
1504208	Marabá	PA	2015	Movimento de Massa	Landslides	0	0	0	0	0	0	0	0	0	0	0	0	0	0	0	0	0	0	0
1504208	Marabá	PA	2017	Movimento de Massa	Landslides	9	0	0	0	0	0	0	0	0	0	0	0	0	0	0	0	0	0	0
1504208	Marabá	PA	2017	Erosão	Landslides	12	0	0	0	0	0	0	0	0	0	0	0	0	0	0	0	0	0	0
1504208	Marabá	PA	2018	Alagamentos	Wet	5641	9278040	5598040	3680000	730000	4868040	500000	0	230000	850040	828000	450000	2740000	400000	3000000	80000	200000	0	0
1504208	Marabá	PA	2018	Alagamentos	Wet	7342	3040000	2320000	720000	670000	1650000	550000	0	120000	400000	400000	70000	780000	0	700000	20000	0	0	0
1504208	Marabá	PA	2018	Inundações	Wet	7342	9279000	7279000	2000000	2150000	5129000	1900000	0	250000	600000	1700000	200000	2629000	1000000	1000000	0	0	0	0
1504208	Marabá	PA	2018	Alagamentos	Wet	0	0	0	0	0	0	0	0	0	0	0	0	0	0	0	0	0	0	0
1504208	Marabá	PA	2018	Incêndio Florestal	Fire	700	4160000	4160000	0	2250000	1910000	1800000	450000	0	700000	500000	0	710000	0	0	0	0	0	0
1504208	Marabá	PA	2019	Alagamentos	Wet	450	0	0	0	0	0	0	0	0	0	0	0	0	0	0	0	0	0	0
1504208	Marabá	PA	2019	Alagamentos	Wet	1524	178200	178200	0	100000	78200	100000	0	0	0	5000	0	73200	0	0	0	0	0	0
1504208	Marabá	PA	2019	Incêndio Florestal	Fire	233462	955000	955000	0	0	955000	0	0	0	500000	0	0	455000	0	0	0	0	0	0
1504208	Marabá	PA	2020	Inundações	Wet	2912	0	0	0	0	0	0	0	0	0	0	0	0	0	0	0	0	0	0
1504208	Marabá	PA	2020	Inundações	Wet	24206	6.83945e+06	1.83945e+06	5000000	330000	1.50945e+06	0	0	330000	32172.3	350000	200000	927275	0	5000000	0	0	0	0
1504208	Marabá	PA	2020	Vendavais e Ciclones	Other	55100	200000	200000	0	0	200000	0	0	0	0	0	0	200000	0	0	0	0	0	0
1504208	Marabá	PA	2021	Alagamentos	Wet	95	0	0	0	0	0	0	0	0	0	0	0	0	0	0	0	0	0	0
1504208	Marabá	PA	2021	Inundações	Wet	1829	133091	127136	5955	0	127136	0	0	0	43467.3	0	52661.6	31007.2	0	5955	0	0	0	0
1504208	Marabá	PA	2021	Inundações	Wet	0	0	0	0	0	0	0	0	0	0	0	0	0	0	0	0	0	0	0
1504208	Marabá	PA	2022	Inundações	Wet	5295	0	0	0	0	0	0	0	0	0	0	0	0	0	0	0	0	0	0
1504307	Maracanã	PA	2019	Erosão	Landslides	0	0	0	0	0	0	0	0	0	0	0	0	0	0	0	0	0	0	0
1504307	Maracanã	PA	2022	Movimento de Massa	Landslides	20	0	0	0	0	0	0	0	0	0	0	0	0	0	0	0	0	0	0
1504307	Maracanã	PA	2022	Erosão	Landslides	100	205000	80000	125000	10000	70000	0	0	10000	0	40000	30000	0	100000	0	0	15000	0	10000
1504406	Marapanim	PA	2009	Enxurradas	Wet	1132	602000	57300	544700	55600	1700	55600	0	0	0	0	1700	0	491700	53000	0	0	0	0
1504406	Marapanim	PA	2010	Erosão	Landslides	0	1.3585e+07	6820000	6.765e+06	65000	6755000	6000	0	59000	5000	0	0	6750000	6750000	15000	0	0	0	0
1504406	Marapanim	PA	2014	Erosão	Landslides	359	9.06189e+06	1.83544e+06	7.22645e+06	80345.7	1755095	0	0	80345.7	0	0	1131250	623845	2880670	2270670	65450	1131250	0	878411
1504406	Marapanim	PA	2016	Erosão	Landslides	500	0	0	0	0	0	0	0	0	0	0	0	0	0	0	0	0	0	0
1504406	Marapanim	PA	2016	Erosão	Landslides	500	0	0	0	0	0	0	0	0	0	0	0	0	0	0	0	0	0	0
1504406	Marapanim	PA	2017	Enxurradas	Wet	3139	277000	0	277000	0	0	0	0	0	0	0	0	0	277000	0	0	0	0	0
1504406	Marapanim	PA	2017	Erosão	Landslides	4	10000	0	10000	0	0	0	0	0	0	0	0	0	0	10000	0	0	0	0
1504406	Marapanim	PA	2017	Erosão	Landslides	0	0	0	0	0	0	0	0	0	0	0	0	0	0	0	0	0	0	0
1504406	Marapanim	PA	2018	Erosão	Landslides	11	0	0	0	0	0	0	0	0	0	0	0	0	0	0	0	0	0	0
1504406	Marapanim	PA	2018	Enxurradas	Wet	800	7000	0	7000	0	0	0	0	0	0	0	0	0	7000	0	0	0	0	0
1504406	Marapanim	PA	2018	Inundações	Wet	0	0	0	0	0	0	0	0	0	0	0	0	0	0	0	0	0	0	0
1504406	Marapanim	PA	2019	Erosão	Landslides	2000	0	0	0	0	0	0	0	0	0	0	0	0	0	0	0	0	0	0
1504406	Marapanim	PA	2019	Erosão	Landslides	500	1380000	0	1380000	0	0	0	0	0	0	0	0	0	1380000	0	0	0	0	0
1504406	Marapanim	PA	2019	Chuvas Intensas	Wet	10000	60830	46830	14000	0	46830	0	0	0	0	0	6000	40830	14000	0	0	0	0	0
1504406	Marapanim	PA	2019	Erosão	Landslides	1031	99900	11400	88500	0	11400	0	0	0	0	0	0	11400	88500	0	0	0	0	0
1504406	Marapanim	PA	2020	Erosão	Landslides	1031	179370	0	179370	0	0	0	0	0	0	0	0	0	94800	84570	0	0	0	0
1504406	Marapanim	PA	2020	Erosão	Landslides	1031	92500	0	92500	0	0	0	0	0	0	0	0	0	92500	0	0	0	0	0
1504406	Marapanim	PA	2021	Chuvas Intensas	Wet	16	0	0	0	0	0	0	0	0	0	0	0	0	0	0	0	0	0	0
1504455	Medicilândia	PA	2009	Enxurradas	Wet	1249	559740	180540	379200	23400	157140	23400	0	0	0	0	1000	156140	64200	240000	0	75000	0	0
1504455	Medicilândia	PA	2009	Enxurradas	Wet	2797	1268200	42500	1225700	41500	1000	41500	0	0	0	0	1000	0	1078200	147500	0	0	0	0
1504455	Medicilândia	PA	2010	Enxurradas	Wet	3432	0	0	0	0	0	0	0	0	0	0	0	0	0	0	0	0	0	0
1504455	Medicilândia	PA	2014	Enxurradas	Wet	5153	3.64139e+06	2.40045e+06	1240939	911775	1.48868e+06	885275	0	26500	86500	55050	36850	1310275	986452	146315	71322	36850	0	0
1504455	Medicilândia	PA	2017	Alagamentos	Wet	2283	5145100	3182800	1962300	722800	2460000	722800	0	0	250000	1600000	0	610000	1962300	0	0	0	0	0
1504505	Melgaço	PA	2002	Erosão	Landslides	0	462000	28000	434000	0	28000	0	0	0	0	28000	0	0	434000	0	0	0	0	0
1504604	Mocajuba	PA	2002	Enxurradas	Wet	0	0	0	0	0	0	0	0	0	0	0	0	0	0	0	0	0	0	0
1504604	Mocajuba	PA	2004	Inundações	Wet	596	0	0	0	0	0	0	0	0	0	0	0	0	0	0	0	0	0	0
1504604	Mocajuba	PA	2006	Inundações	Wet	0	24915	24915	0	24915	0	24915	0	0	0	0	0	0	0	0	0	0	0	0
1504604	Mocajuba	PA	2009	Enxurradas	Wet	0	824837	411837	413000	2736	409101	2736	0	0	6000	0	3101	400000	387000	26000	0	0	0	0
1504604	Mocajuba	PA	2018	Chuvas Intensas	Wet	134	2300000	100000	2200000	0	100000	0	0	0	0	0	0	100000	200000	0	2000000	0	0	0
1504703	Moju	PA	2009	Enxurradas	Wet	1977	1211900	82500	1129400	81500	1000	81500	0	0	0	0	1000	0	1083500	45900	0	0	0	0
1504703	Moju	PA	2022	Vendavais e Ciclones	Other	84364	116640	0	116640	0	0	0	0	0	0	0	0	0	0	59200	11840	33600	0	12000
1504752	Mojuí dos Campos	PA	2021	Enxurradas	Wet	25	0	0	0	0	0	0	0	0	0	0	0	0	0	0	0	0	0	0
1504752	Mojuí dos Campos	PA	2021	Chuvas Intensas	Wet	2935	4.28103e+08	425894259	2.20858e+06	425714259	180000	425654259	0	60000	180000	0	0	0	2.20858e+06	0	0	0	0	0
1504752	Mojuí dos Campos	PA	2022	Chuvas Intensas	Wet	3908	3.20951e+06	647056	2.56245e+06	647056	0	587175	0	59881.9	0	0	0	0	2.56245e+06	0	0	0	0	0
1504752	Mojuí dos Campos	PA	2022	Chuvas Intensas	Wet	2017	197570	0	197570	0	0	0	0	0	0	0	0	0	197570	0	0	0	0	0
1504802	Monte Alegre	PA	2000	Enxurradas	Wet	0	0	0	0	0	0	0	0	0	0	0	0	0	0	0	0	0	0	0
1504802	Monte Alegre	PA	2001	Inundações	Wet	309	1674580	722480	952100	17000	705480	13000	0	4000	0	9950	0	695530	914950	30100	0	7050	0	0
1504802	Monte Alegre	PA	2002	Enxurradas	Wet	0	0	0	0	0	0	0	0	0	0	0	0	0	0	0	0	0	0	0
1504802	Monte Alegre	PA	2003	Enxurradas	Wet	0	0	0	0	0	0	0	0	0	0	0	0	0	0	0	0	0	0	0
1504802	Monte Alegre	PA	2005	Movimento de Massa	Landslides	162	4.83971e+06	3.80121e+06	1038500	3004509	796700	3000509	0	4000	60000	11200	5000	720500	1038500	0	0	0	0	0
1504802	Monte Alegre	PA	2006	Inundações	Wet	253	5005975	3967475	1038500	2413275	1554200	2409275	0	4000	60000	11200	5000	1478000	1038500	0	0	0	0	0
1504802	Monte Alegre	PA	2006	Enxurradas	Wet	385	6.61364e+06	3.41514e+06	3198500	2.60822e+06	806920	2604221	0	4000	60000	12920	5000	729000	3198500	0	0	0	0	0
1504802	Monte Alegre	PA	2008	Enxurradas	Wet	50	556920	490920	66000	466920	24000	466920	0	0	0	0	2000	22000	66000	0	0	0	0	0
1504802	Monte Alegre	PA	2008	Enxurradas	Wet	50	556920	490920	66000	466920	24000	466920	0	0	0	0	2000	22000	66000	0	0	0	0	0
1504802	Monte Alegre	PA	2009	Enxurradas	Wet	0	723000	115000	608000	0	115000	0	0	0	0	0	0	115000	608000	0	0	0	0	0
1504802	Monte Alegre	pa	2011	Enxurradas	Wet	0	0	0	0	0	0	0	0	0	0	0	0	0	0	0	0	0	0	0
1504802	Monte Alegre	PA	2012	Inundações	Wet	0	0	0	0	0	0	0	0	0	0	0	0	0	0	0	0	0	0	0
1504802	Monte Alegre	PA	2013	Alagamentos	Wet	387	6.531e+06	2.37e+06	4.161e+06	1.65e+06	720000	1.25e+06	400000	0	20000	0	400000	300000	4000000	10000	150000	0	0	1000
1504802	Monte Alegre	PA	2014	Vendavais e Ciclones	Other	15	13900	9700.01	4200	5000	4700	0	0	5000	1000	450	0	3250	0	4200	0	0	0	0
1504802	Monte Alegre	PA	2014	Alagamentos	Wet	0	0	0	0	0	0	0	0	0	0	0	0	0	0	0	0	0	0	0
1504802	Monte Alegre	PA	2014	Alagamentos	Wet	2496	6.71705e+06	2.66555e+06	4051500	1750000	915548	1250000	500000	0	20000	16520	400000	479028	4000000	20000	30000	0	0	1500
1504802	Monte Alegre	PA	2014	Inundações	Wet	11470	1.70895e+07	3.89736e+06	1.31921e+07	1.2498e+06	2.64756e+06	1.2498e+06	0	0	532428	192732	490342	1.43206e+06	8.93725e+06	3.826e+06	78324.4	250328	0	100206
1504802	Monte Alegre	PA	2015	Alagamentos	Wet	278	13323898	0	13323898	0	0	0	0	0	0	0	0	0	9893548	2248355	854421	225348	0	102226
1504802	Monte Alegre	PA	2015	Erosão	Landslides	231	7114505	0	7114505	0	0	0	0	0	0	0	0	0	7064505	50000	0	0	0	0
1504802	Monte Alegre	PA	2015	Inundações	Wet	247	10411106	0	10411106	0	0	0	0	0	0	0	0	0	8937248	1045000	78324	250328	0	100206
1504802	Monte Alegre	PA	2016	Enxurradas	Wet	15265	0	0	0	0	0	0	0	0	0	0	0	0	0	0	0	0	0	0
1504802	Monte Alegre	PA	2016	Granizo	Other	138	0	0	0	0	0	0	0	0	0	0	0	0	0	0	0	0	0	0
1504802	Monte Alegre	PA	2016	Enxurradas	Wet	30	0	0	0	0	0	0	0	0	0	0	0	0	0	0	0	0	0	0
1504802	Monte Alegre	PA	2016	Enxurradas	Wet	10550	0	0	0	0	0	0	0	0	0	0	0	0	0	0	0	0	0	0
1504802	Monte Alegre	PA	2017	Enxurradas	Wet	16505	1.97519e+07	9.95318e+06	9798769	965000	8.98818e+06	150000	0	815000	0	269410	0	8718769	8535769	1263000	0	0	0	0
1504802	Monte Alegre	PA	2017	Inundações	Wet	5860	1.37152e+06	671524	700000	465000	206524	310000	0	155000	65000	0	41000	100524	78000	510000	48000	32000	0	32000
1504802	Monte Alegre	PA	2017	Vendavais e Ciclones	Other	3789	260435	30780	229655	2400	28380	0	0	2400	80	0	18500	9800	6800	171350	30475	18500	0	2530
1504802	Monte Alegre	PA	2017	Incêndio Florestal	Fire	0	0	0	0	0	0	0	0	0	0	0	0	0	0	0	0	0	0	0
1504802	Monte Alegre	PA	2018	Movimento de Massa	Landslides	0	0	0	0	0	0	0	0	0	0	0	0	0	0	0	0	0	0	0
1504802	Monte Alegre	PA	2018	Movimento de Massa	Landslides	468	280000	0	280000	0	0	0	0	0	0	0	0	0	216000	64000	0	0	0	0
1504802	Monte Alegre	PA	2018	Enxurradas	Wet	0	0	0	0	0	0	0	0	0	0	0	0	0	0	0	0	0	0	0
1504802	Monte Alegre	PA	2019	Alagamentos	Wet	0	0	0	0	0	0	0	0	0	0	0	0	0	0	0	0	0	0	0
1504802	Monte Alegre	PA	2019	Movimento de Massa	Landslides	0	260000	0	260000	0	0	0	0	0	0	0	0	0	0	260000	0	0	0	0
1504802	Monte Alegre	PA	2019	Enxurradas	Wet	4845	2.60725e+06	341249	2.266e+06	300000	41249.4	300000	0	0	0	0	0	41249.4	906000	1360000	0	0	0	0
1504802	Monte Alegre	PA	2019	Inundações	Wet	6057	638000	590000	48000	500000	90000	500000	0	0	0	30000	60000	0	48000	0	0	0	0	0
1504802	Monte Alegre	PA	2019	Enxurradas	Wet	14583	5.76114e+06	1885242	3.8759e+06	0	1885242	0	0	0	8000	860000	45000	972242	675242	3147660	0	45000	0	8000
1504802	Monte Alegre	PA	2021	Enxurradas	Wet	177	564000	90000	474000	50000	40000	0	0	50000	0	0	0	40000	150000	324000	0	0	0	0
1504802	Monte Alegre	PA	2021	Inundações	Wet	6468	1.58636e+06	653311	933045	600000	53311	600000	0	0	0	0	0	53311	519545	346500	10000	57000	0	0
1504802	Monte Alegre	PA	2021	Chuvas Intensas	Wet	2727	1.56084e+06	1.09904e+06	461800	850000	249037	850000	0	0	195000	0	0	54036.7	461800	0	0	0	0	0
1504802	Monte Alegre	PA	2022	Enxurradas	Wet	31	0	0	0	0	0	0	0	0	0	0	0	0	0	0	0	0	0	0
1504802	Monte Alegre	PA	2022	Chuvas Intensas	Wet	14191	2453080	1135000	1318080	910000	225000	780000	0	130000	0	180000	0	45000	298080	1020000	0	0	0	0
1504802	Monte Alegre	PA	2022	Inundações	Wet	8948	1937631	1280451	657180	800000	480451	800000	0	0	0	176	181775	298500	124000	533180	0	0	0	0
1504802	Monte Alegre	PA	2022	Chuvas Intensas	Wet	72	145000	0	145000	0	0	0	0	0	0	0	0	0	25000	120000	0	0	0	0
1504901	Muaná	PA	2009	Enxurradas	Wet	2035	970800	95800	875000	93800	2000	93800	0	0	0	0	2000	0	823500	51500	0	0	0	0
1504976	Nova Ipixuna	PA	2006	Inundações	Wet	559	2.6804e+06	143000	2.5374e+06	135000	8000	105000	30000	0	0	0	8000	0	2520000	17400	0	0	0	0
1504976	Nova Ipixuna	PA	2007	Inundações	Wet	837	1.2975e+06	1185000	112500	1185000	0	105000	0	1080000	0	0	0	0	60000	52500	0	0	0	0
1504976	Nova Ipixuna	PA	2009	Enxurradas	Wet	0	1006500	1006500	0	1006500	0	1006500	0	0	0	0	0	0	0	0	0	0	0	0
1504976	Nova Ipixuna	PA	2009	Enxurradas	Wet	0	3.1331e+06	1813996	1.3191e+06	831759	982237	831759	0	0	0	0	92637	889600	1287600	31500	0	0	0	0
1504976	Nova Ipixuna	PA	2018	Inundações	Wet	6000	4.95529e+06	2629000	2.32629e+06	2186000	443000	1354000	332000	500000	0	48000	0	395000	2030287	296000	0	0	0	0
1504976	Nova Ipixuna	PA	2019	Alagamentos	Wet	6065	4863300	3057300	1806000	2702300	355000	1502300	950000	250000	0	10000	300000	45000	1800000	6000	0	0	0	0
1504976	Nova Ipixuna	PA	2019	Inundações	Wet	5591	6.453e+06	3.653e+06	2800000	3.375e+06	278000	2710000	315000	350000	8000	20000	50000	200000	2750000	50000	0	0	0	0
1504976	Nova Ipixuna	PA	2020	Inundações	Wet	2000	0	0	0	0	0	0	0	0	0	0	0	0	0	0	0	0	0	0
1504976	Nova Ipixuna	PA	2020	Inundações	Wet	6700	0	0	0	0	0	0	0	0	0	0	0	0	0	0	0	0	0	0
1504976	Nova Ipixuna	PA	2020	Inundações	Wet	7012	7.22777e+06	5.42241e+06	1.80536e+06	3540000	1.88241e+06	2850000	690000	0	21625	17964	42500	1.80033e+06	1.61936e+06	186000	0	0	0	0
1504976	Nova Ipixuna	PA	2021	Inundações	Wet	0	0	0	0	0	0	0	0	0	0	0	0	0	0	0	0	0	0	0
1504976	Nova Ipixuna	PA	2021	Chuvas Intensas	Wet	7352	7.07393e+06	5.44511e+06	1.62882e+06	3566000	1.87911e+06	2872000	344000	350000	10000	22184	37500	1.80943e+06	1.61632e+06	12500	0	0	0	0
1504976	Nova Ipixuna	PA	2022	Chuvas Intensas	Wet	10948	1.04119e+07	7.02228e+06	3.38967e+06	4.37696e+06	2.64532e+06	3.58696e+06	400000	390000	10000	31242	53000	2.55108e+06	2.31467e+06	1075000	0	0	0	0
1505031	Novo Progresso	PA	2005	Enxurradas	Wet	12078	6721250	134950	6586300	61500	73450	6000	45000	10500	0	0	67200	6250	6458800	127500	0	0	0	0
1505031	Novo Progresso	PA	2006	Enxurradas	Wet	1820	6.277e+06	6.217e+06	60000	9000	6208000	7000	0	2000	3000	0	5000	6200000	57000	3000	0	0	0	0
1505031	Novo Progresso	PA	2008	Enxurradas	Wet	1091	4.872e+06	3478800	1.3932e+06	3476400	2400	3476400	0	0	0	2400	0	0	951000	442200	0	0	0	0
1505031	Novo Progresso	PA	2009	Enxurradas	Wet	8320	5201500	2671000	2530500	590000	2081000	590000	0	0	0	0	0	2081000	2512500	18000	0	0	0	0
1505031	Novo Progresso	PA	2010	Enxurradas	Wet	0	0	0	0	0	0	0	0	0	0	0	0	0	0	0	0	0	0	0
1505031	Novo Progresso	PA	2017	Alagamentos	Wet	96	3900000	1950000	1950000	0	1950000	0	0	0	0	0	0	1950000	1950000	0	0	0	0	0
1505031	Novo Progresso	PA	2018	Inundações	Wet	66	0	0	0	0	0	0	0	0	0	0	0	0	0	0	0	0	0	0
1505031	Novo Progresso	PA	2019	Enxurradas	Wet	11481	2.82923e+06	582293	2.24694e+06	484000	98292.5	124000	360000	0	0	0	98292.5	0	2.24694e+06	0	0	0	0	0
1505031	Novo Progresso	PA	2020	Inundações	Wet	10000	900000	900000	0	0	900000	0	0	0	0	0	100000	800000	0	0	0	0	0	0
1505031	Novo Progresso	PA	2021	Alagamentos	Wet	0	0	0	0	0	0	0	0	0	0	0	0	0	0	0	0	0	0	0
1505031	Novo Progresso	PA	2021	Chuvas Intensas	Wet	3754	3260234	1.87399e+06	1.38625e+06	487743	1.38625e+06	479853	0	7890	0	0	0	1.38625e+06	1.38625e+06	0	0	0	0	0
1505031	Novo Progresso	PA	2022	Chuvas Intensas	Wet	2914	3.47985e+06	1.99887e+06	1.48097e+06	517901	1.48097e+06	507865	0	10036	0	0	0	1.48097e+06	1.48097e+06	0	0	0	0	0
1505031	Novo Progresso	PA	2022	Incêndio Florestal	Fire	0	0	0	0	0	0	0	0	0	0	0	0	0	0	0	0	0	0	0
1505064	Novo Repartimento	PA	2003	Enxurradas	Wet	1565	0	0	0	0	0	0	0	0	0	0	0	0	0	0	0	0	0	0
1505064	Novo Repartimento	PA	2018	Enxurradas	Wet	32056	9.33056e+06	3.29821e+06	6032350	2711440	586771	2711440	0	0	562250	12000	0	12521	6000000	20000	0	0	0	12350
1505064	Novo Repartimento	PA	2019	Inundações	Wet	0	0	0	0	0	0	0	0	0	0	0	0	0	0	0	0	0	0	0
1505064	Novo Repartimento	PA	2019	Chuvas Intensas	Wet	39667	1.78663e+07	1.41218e+07	3.74453e+06	13089100	1.03268e+06	13089100	0	0	438720	0	250000	343962	3.74453e+06	0	0	0	0	0
1505064	Novo Repartimento	PA	2021	Chuvas Intensas	Wet	23400	8779000	2744000	6035000	2548000	196000	2320000	150000	78000	116000	42000	0	38000	6000000	0	0	15000	20000	0
1505106	Óbidos	PA	2001	Enxurradas	Wet	0	5763300	657300	5106000	0	657300	0	0	0	0	15000	51300	591000	4716000	390000	0	0	0	0
1505106	Óbidos	PA	2005	Enxurradas	Wet	0	1.64497e+06	259200	1385770	0	259200	0	0	0	0	4800	30000	224400	753770	572000	0	60000	0	0
1505106	Óbidos	PA	2005	Estiagem e Seca	Droughts	0	638000	638000	0	638000	0	638000	0	0	0	0	0	0	0	0	0	0	0	0
1505106	Óbidos	PA	2006	Inundações	Wet	7219	2876000	2856000	20000	2808000	48000	2808000	0	0	18000	0	30000	0	0	20000	0	0	0	0
1505106	Óbidos	PA	2007	Erosão	Landslides	0	536000	486000	50000	56000	430000	0	0	56000	0	0	0	430000	50000	0	0	0	0	0
1505106	Óbidos	PA	2008	Enxurradas	Wet	4100	250000	200000	50000	200000	0	200000	0	0	0	0	0	0	50000	0	0	0	0	0
1505106	Óbidos	PA	2009	Inundações	Wet	7790	1819300	1456300	363000	1454800	1500	179800	0	1275000	0	0	0	1500	78000	229500	28500	27000	0	0
1505106	Óbidos	PA	2009	Inundações	Wet	13384	3.8458e+06	2192300	1.6535e+06	2184800	7500	209800	0	1975000	0	0	0	7500	1202000	307000	28500	56000	0	60000
1505106	Óbidos	PA	2011	Erosão	Landslides	0	0	0	0	0	0	0	0	0	0	0	0	0	0	0	0	0	0	0
1505106	Óbidos	PA	2012	Inundações	Wet	0	0	0	0	0	0	0	0	0	0	0	0	0	0	0	0	0	0	0
1505106	Óbidos	PA	2013	Inundações	Wet	10095	1.05509e+07	6.47317e+06	4077710	3.90095e+06	2.57222e+06	340850	0	3.5601e+06	290670	921620	394500	965429	3762710	147000	73500	94500	0	0
1505106	Óbidos	PA	2013	Chuvas Intensas	Wet	550	4524	208	4316	0	208	0	0	0	0	0	208	0	0	3952	104	208	0	52
1505106	Óbidos	PA	2014	Inundações	Wet	10853	2.10914e+07	1.26523e+07	8.43901e+06	9.73652e+06	2.91583e+06	3.94634e+06	5.79018e+06	0	363378	314916	1.03951e+06	1.19803e+06	4.57601e+06	2.08915e+06	697424	1.03951e+06	0	36925.5
1505106	Óbidos	PA	2015	Inundações	Wet	2512	1021083	0	1021083	0	0	0	0	0	0	0	0	0	456988	232454	98765	232876	0	0
1505106	Óbidos	PA	2017	Enxurradas	Wet	330	2.28e+06	2.28e+06	0	110000	2170000	0	0	110000	20000	1050000	0	1100000	0	0	0	0	0	0
1505106	Óbidos	PA	2017	Movimento de Massa	Landslides	130	23440000	240000	23200000	90000	150000	0	30000	60000	0	100000	0	50000	23000000	200000	0	0	0	0
1505106	Óbidos	PA	2017	Enxurradas	Wet	4783	3045435	780000	2265435	280000	500000	50000	0	230000	0	265000	0	235000	1365435	900000	0	0	0	0
1505106	Óbidos	PA	2017	Inundações	Wet	8878	5.06063e+06	3146560	1.91407e+06	2503000	643560	1603000	0	900000	243900	28400	198000	173260	512074	1170000	72000	96000	0	64000
1505106	Óbidos	PA	2018	Enxurradas	Wet	6446	6.25527e+06	2.29416e+06	3.96111e+06	90000	2.20416e+06	90000	0	0	618891	1500000	30000	55269	2.26111e+06	1700000	0	0	0	0
1505106	Óbidos	PA	2019	Movimento de Massa	Landslides	45	360000	0	360000	0	0	0	0	0	0	0	0	0	0	360000	0	0	0	0
1505106	Óbidos	PA	2019	Inundações	Wet	7945	1.95174e+07	2.00896e+06	17508400	1413000	595957	1413000	0	0	49957.3	0	546000	0	17438400	0	0	70000	0	0
1505106	Óbidos	PA	2020	Enxurradas	Wet	1930	2.33916e+06	2.20416e+06	135000	0	2.20416e+06	0	0	0	618891	1500000	30000	55269	0	135000	0	0	0	0
1505106	Óbidos	PA	2020	Enxurradas	Wet	0	0	0	0	0	0	0	0	0	0	0	0	0	0	0	0	0	0	0
1505106	Óbidos	PA	2020	Enxurradas	Wet	1561	1.07289e+07	830389	9.89855e+06	0	830389	0	0	0	782000	0	0	48389	9.76355e+06	135000	0	0	0	0
1505106	Óbidos	PA	2020	Erosão	Landslides	20	0	0	0	0	0	0	0	0	0	0	0	0	0	0	0	0	0	0
1505106	Óbidos	PA	2021	Enxurradas	Wet	7424	5.64502e+06	1548590	4.09643e+06	200000	1348590	0	0	200000	0	1347960	0	630	3.94643e+06	150000	0	0	0	0
1505106	Óbidos	PA	2021	Inundações	Wet	8970	1.23576e+07	4.59772e+06	7.75984e+06	3850000	747718	3850000	0	0	0	0	0	747718	6.55984e+06	0	0	1200000	0	0
1505106	Óbidos	PA	2022	Enxurradas	Wet	1200	0	0	0	0	0	0	0	0	0	0	0	0	0	0	0	0	0	0
1505106	Óbidos	PA	2022	Chuvas Intensas	Wet	8022	9335838	4662919	4672919	200000	4462919	0	0	200000	0	0	0	4462919	4462919	210000	0	0	0	0
1505106	Óbidos	PA	2022	Chuvas Intensas	Wet	40	0	0	0	0	0	0	0	0	0	0	0	0	0	0	0	0	0	0
1505106	Óbidos	PA	2022	Enxurradas	Wet	35	0	0	0	0	0	0	0	0	0	0	0	0	0	0	0	0	0	0
1505106	Óbidos	PA	2022	Inundações	Wet	8970	1.3232e+07	4687261	8.54477e+06	3790000	897261	3790000	0	0	0	0	0	897261	7.74477e+06	0	0	800000	0	0
1505304	Oriximiná	PA	2000	Inundações	Wet	4450	0	0	0	0	0	0	0	0	0	0	0	0	0	0	0	0	0	0
1505304	Oriximiná	PA	2005	Inundações	Wet	0	2430000	2430000	0	2430000	0	2400000	30000	0	0	0	0	0	0	0	0	0	0	0
1505304	Oriximiná	PA	2005	Estiagem e Seca	Droughts	0	55000	55000	0	0	55000	0	0	0	0	0	55000	0	0	0	0	0	0	0
1505304	Oriximiná	PA	2006	Inundações	Wet	1409	309500	306500	3000	306500	0	306500	0	0	0	0	0	0	0	2000	1000	0	0	0
1505304	Oriximiná	PA	2008	Inundações	Wet	1535	2000	0	2000	0	0	0	0	0	0	0	0	0	0	2000	0	0	0	0
1505304	Oriximiná	PA	2008	Inundações	Wet	900	144600	64600	80000	11600	53000	1600	0	10000	45000	8000	0	0	0	80000	0	0	0	0
1505304	Oriximiná	PA	2009	Inundações	Wet	20375	577000	69000	508000	67200	1800	0	0	67200	0	0	0	1800	153000	345000	10000	0	0	0
1505304	Oriximiná	PA	2011	Inundações	Wet	20727	1635000	0	1635000	0	0	0	0	0	0	0	0	0	1290000	345000	0	0	0	0
1505304	Oriximiná	PA	2012	Inundações	Wet	0	0	0	0	0	0	0	0	0	0	0	0	0	0	0	0	0	0	0
1505304	Oriximiná	PA	2017	Inundações	Wet	0	0	0	0	0	0	0	0	0	0	0	0	0	0	0	0	0	0	0
1505304	Oriximiná	PA	2017	Inundações	Wet	9959	8806109	6107987	2698122	2814122	3293865	2314122	0	500000	275000	716243	1904622	398000	650122	1608000	140000	300000	0	0
1505304	Oriximiná	PA	2017	Erosão	Landslides	2	600000	0	600000	0	0	0	0	0	0	0	0	0	600000	0	0	0	0	0
1505304	Oriximiná	PA	2017	Vendavais e Ciclones	Other	0	0	0	0	0	0	0	0	0	0	0	0	0	0	0	0	0	0	0
1505304	Oriximiná	PA	2017	Vendavais e Ciclones	Other	0	0	0	0	0	0	0	0	0	0	0	0	0	0	0	0	0	0	0
1505304	Oriximiná	PA	2017	Estiagem e Seca	Droughts	0	0	0	0	0	0	0	0	0	0	0	0	0	0	0	0	0	0	0
1505304	Oriximiná	PA	2017	Chuvas Intensas	Wet	0	0	0	0	0	0	0	0	0	0	0	0	0	0	0	0	0	0	0
1505304	Oriximiná	PA	2018	Enxurradas	Wet	0	0	0	0	0	0	0	0	0	0	0	0	0	0	0	0	0	0	0
1505304	Oriximiná	PA	2018	Movimento de Massa	Landslides	0	0	0	0	0	0	0	0	0	0	0	0	0	0	0	0	0	0	0
1505304	Oriximiná	PA	2018	Erosão	Landslides	0	0	0	0	0	0	0	0	0	0	0	0	0	0	0	0	0	0	0
1505304	Oriximiná	PA	2018	Enxurradas	Wet	1830	3.94235e+07	861738	38561740	238426	623312	238426	0	0	413600	0	89712	120000	38451740	110000	0	0	0	0
1505304	Oriximiná	PA	2018	Enxurradas	Wet	0	0	0	0	0	0	0	0	0	0	0	0	0	0	0	0	0	0	0
1505304	Oriximiná	PA	2018	Movimento de Massa	Landslides	0	0	0	0	0	0	0	0	0	0	0	0	0	0	0	0	0	0	0
1505304	Oriximiná	PA	2018	Movimento de Massa	Landslides	0	0	0	0	0	0	0	0	0	0	0	0	0	0	0	0	0	0	0
1505304	Oriximiná	PA	2018	Enxurradas	Wet	0	0	0	0	0	0	0	0	0	0	0	0	0	0	0	0	0	0	0
1505304	Oriximiná	PA	2018	Enxurradas	Wet	0	0	0	0	0	0	0	0	0	0	0	0	0	0	0	0	0	0	0
1505304	Oriximiná	PA	2018	Vendavais e Ciclones	Other	0	0	0	0	0	0	0	0	0	0	0	0	0	0	0	0	0	0	0
1505304	Oriximiná	PA	2018	Movimento de Massa	Landslides	0	0	0	0	0	0	0	0	0	0	0	0	0	0	0	0	0	0	0
1505304	Oriximiná	PA	2018	Erosão	Landslides	0	0	0	0	0	0	0	0	0	0	0	0	0	0	0	0	0	0	0
1505304	Oriximiná	PA	2018	Enxurradas	Wet	0	0	0	0	0	0	0	0	0	0	0	0	0	0	0	0	0	0	0
1505304	Oriximiná	PA	2018	Erosão	Landslides	0	0	0	0	0	0	0	0	0	0	0	0	0	0	0	0	0	0	0
1505304	Oriximiná	PA	2018	Erosão	Landslides	0	0	0	0	0	0	0	0	0	0	0	0	0	0	0	0	0	0	0
1505304	Oriximiná	PA	2019	Erosão	Landslides	0	0	0	0	0	0	0	0	0	0	0	0	0	0	0	0	0	0	0
1505304	Oriximiná	PA	2019	Movimento de Massa	Landslides	0	0	0	0	0	0	0	0	0	0	0	0	0	0	0	0	0	0	0
1505304	Oriximiná	PA	2019	Enxurradas	Wet	0	0	0	0	0	0	0	0	0	0	0	0	0	0	0	0	0	0	0
1505304	Oriximiná	PA	2019	Erosão	Landslides	0	0	0	0	0	0	0	0	0	0	0	0	0	0	0	0	0	0	0
1505304	Oriximiná	PA	2019	Erosão	Landslides	0	0	0	0	0	0	0	0	0	0	0	0	0	0	0	0	0	0	0
1505304	Oriximiná	PA	2019	Movimento de Massa	Landslides	0	0	0	0	0	0	0	0	0	0	0	0	0	0	0	0	0	0	0
1505304	Oriximiná	PA	2019	Enxurradas	Wet	0	0	0	0	0	0	0	0	0	0	0	0	0	0	0	0	0	0	0
1505304	Oriximiná	PA	2019	Inundações	Wet	8350	1.87724e+06	1.10384e+06	773400	375439	728400	375439	0	0	0	0	728400	0	0	0	0	728400	0	45000
1505304	Oriximiná	PA	2019	Alagamentos	Wet	0	0	0	0	0	0	0	0	0	0	0	0	0	0	0	0	0	0	0
1505304	Oriximiná	PA	2019	Movimento de Massa	Landslides	0	0	0	0	0	0	0	0	0	0	0	0	0	0	0	0	0	0	0
1505304	Oriximiná	PA	2019	Enxurradas	Wet	0	0	0	0	0	0	0	0	0	0	0	0	0	0	0	0	0	0	0
1505304	Oriximiná	PA	2020	Erosão	Landslides	0	0	0	0	0	0	0	0	0	0	0	0	0	0	0	0	0	0	0
1505304	Oriximiná	PA	2020	Movimento de Massa	Landslides	0	0	0	0	0	0	0	0	0	0	0	0	0	0	0	0	0	0	0
1505304	Oriximiná	PA	2020	Erosão	Landslides	0	0	0	0	0	0	0	0	0	0	0	0	0	0	0	0	0	0	0
1505304	Oriximiná	PA	2020	Alagamentos	Wet	0	0	0	0	0	0	0	0	0	0	0	0	0	0	0	0	0	0	0
1505304	Oriximiná	PA	2020	Enxurradas	Wet	0	0	0	0	0	0	0	0	0	0	0	0	0	0	0	0	0	0	0
1505304	Oriximiná	PA	2020	Enxurradas	Wet	0	0	0	0	0	0	0	0	0	0	0	0	0	0	0	0	0	0	0
1505304	Oriximiná	PA	2020	Enxurradas	Wet	0	0	0	0	0	0	0	0	0	0	0	0	0	0	0	0	0	0	0
1505304	Oriximiná	PA	2020	Movimento de Massa	Landslides	0	0	0	0	0	0	0	0	0	0	0	0	0	0	0	0	0	0	0
1505304	Oriximiná	PA	2020	Enxurradas	Wet	0	0	0	0	0	0	0	0	0	0	0	0	0	0	0	0	0	0	0
1505304	Oriximiná	PA	2020	Erosão	Landslides	0	0	0	0	0	0	0	0	0	0	0	0	0	0	0	0	0	0	0
1505304	Oriximiná	PA	2020	Estiagem e Seca	Droughts	0	0	0	0	0	0	0	0	0	0	0	0	0	0	0	0	0	0	0
1505304	Oriximiná	PA	2020	Chuvas Intensas	Wet	0	0	0	0	0	0	0	0	0	0	0	0	0	0	0	0	0	0	0
1505304	Oriximiná	PA	2020	Incêndio Florestal	Fire	0	0	0	0	0	0	0	0	0	0	0	0	0	0	0	0	0	0	0
1505304	Oriximiná	PA	2021	Movimento de Massa	Landslides	0	0	0	0	0	0	0	0	0	0	0	0	0	0	0	0	0	0	0
1505304	Oriximiná	PA	2021	Enxurradas	Wet	0	0	0	0	0	0	0	0	0	0	0	0	0	0	0	0	0	0	0
1505304	Oriximiná	PA	2021	Movimento de Massa	Landslides	0	0	0	0	0	0	0	0	0	0	0	0	0	0	0	0	0	0	0
1505304	Oriximiná	PA	2021	Enxurradas	Wet	0	0	0	0	0	0	0	0	0	0	0	0	0	0	0	0	0	0	0
1505304	Oriximiná	PA	2021	Erosão	Landslides	0	0	0	0	0	0	0	0	0	0	0	0	0	0	0	0	0	0	0
1505304	Oriximiná	PA	2021	Enxurradas	Wet	0	0	0	0	0	0	0	0	0	0	0	0	0	0	0	0	0	0	0
1505304	Oriximiná	PA	2021	Inundações	Wet	0	0	0	0	0	0	0	0	0	0	0	0	0	0	0	0	0	0	0
1505304	Oriximiná	PA	2021	Inundações	Wet	14020	3.02344e+06	984439	2039000	375439	609000	375439	0	0	167000	204000	0	238000	330000	729000	980000	0	0	0
1505304	Oriximiná	PA	2021	Erosão	Landslides	0	0	0	0	0	0	0	0	0	0	0	0	0	0	0	0	0	0	0
1505304	Oriximiná	PA	2021	Inundações	Wet	0	0	0	0	0	0	0	0	0	0	0	0	0	0	0	0	0	0	0
1505304	Oriximiná	PA	2021	Erosão	Landslides	0	0	0	0	0	0	0	0	0	0	0	0	0	0	0	0	0	0	0
1505304	Oriximiná	PA	2021	Movimento de Massa	Landslides	0	0	0	0	0	0	0	0	0	0	0	0	0	0	0	0	0	0	0
1505304	Oriximiná	PA	2021	Erosão	Landslides	0	0	0	0	0	0	0	0	0	0	0	0	0	0	0	0	0	0	0
1505304	Oriximiná	PA	2021	Enxurradas	Wet	0	0	0	0	0	0	0	0	0	0	0	0	0	0	0	0	0	0	0
1505304	Oriximiná	PA	2021	Enxurradas	Wet	0	0	0	0	0	0	0	0	0	0	0	0	0	0	0	0	0	0	0
1505304	Oriximiná	PA	2022	Erosão	Landslides	0	0	0	0	0	0	0	0	0	0	0	0	0	0	0	0	0	0	0
1505304	Oriximiná	PA	2022	Chuvas Intensas	Wet	3467	1.22538e+07	6.27916e+06	5.97459e+06	484853	5.7943e+06	484853	0	0	139710	0	0	5.65459e+06	5.65459e+06	320000	0	0	0	0
1505304	Oriximiná	PA	2022	Chuvas Intensas	Wet	0	0	0	0	0	0	0	0	0	0	0	0	0	0	0	0	0	0	0
1505304	Oriximiná	PA	2022	Enxurradas	Wet	0	0	0	0	0	0	0	0	0	0	0	0	0	0	0	0	0	0	0
1505304	Oriximiná	PA	2022	Movimento de Massa	Landslides	0	0	0	0	0	0	0	0	0	0	0	0	0	0	0	0	0	0	0
1505304	Oriximiná	PA	2022	Movimento de Massa	Landslides	0	0	0	0	0	0	0	0	0	0	0	0	0	0	0	0	0	0	0
1505304	Oriximiná	PA	2022	Movimento de Massa	Landslides	0	0	0	0	0	0	0	0	0	0	0	0	0	0	0	0	0	0	0
1505304	Oriximiná	PA	2022	Inundações	Wet	0	0	0	0	0	0	0	0	0	0	0	0	0	0	0	0	0	0	0
1505304	Oriximiná	PA	2022	Inundações	Wet	0	0	0	0	0	0	0	0	0	0	0	0	0	0	0	0	0	0	0
1505304	Oriximiná	PA	2022	Inundações	Wet	18000	3.39944e+06	575439	2824000	375439	200000	375439	0	0	200000	0	0	0	370000	774000	1680000	0	0	0
1505304	Oriximiná	PA	2022	Chuvas Intensas	Wet	0	0	0	0	0	0	0	0	0	0	0	0	0	0	0	0	0	0	0
1505304	Oriximiná	PA	2022	Movimento de Massa	Landslides	0	0	0	0	0	0	0	0	0	0	0	0	0	0	0	0	0	0	0
1505304	Oriximiná	PA	2022	Movimento de Massa	Landslides	6619	970	970	0	0	970	0	0	0	0	720	0	250	0	0	0	0	0	0
1505304	Oriximiná	PA	2022	Movimento de Massa	Landslides	0	0	0	0	0	0	0	0	0	0	0	0	0	0	0	0	0	0	0
1505304	Oriximiná	PA	2022	Enxurradas	Wet	0	0	0	0	0	0	0	0	0	0	0	0	0	0	0	0	0	0	0
1505304	Oriximiná	PA	2022	Vendavais e Ciclones	Other	0	0	0	0	0	0	0	0	0	0	0	0	0	0	0	0	0	0	0
1505304	Oriximiná	PA	2022	Movimento de Massa	Landslides	0	0	0	0	0	0	0	0	0	0	0	0	0	0	0	0	0	0	0
1505304	Oriximiná	PA	2022	Vendavais e Ciclones	Other	0	0	0	0	0	0	0	0	0	0	0	0	0	0	0	0	0	0	0
1505304	Oriximiná	PA	2022	Movimento de Massa	Landslides	0	0	0	0	0	0	0	0	0	0	0	0	0	0	0	0	0	0	0
1505304	Oriximiná	PA	2022	Vendavais e Ciclones	Other	0	0	0	0	0	0	0	0	0	0	0	0	0	0	0	0	0	0	0
1505304	Oriximiná	PA	2022	Movimento de Massa	Landslides	0	0	0	0	0	0	0	0	0	0	0	0	0	0	0	0	0	0	0
1505304	Oriximiná	PA	2022	Vendavais e Ciclones	Other	0	0	0	0	0	0	0	0	0	0	0	0	0	0	0	0	0	0	0
1505304	Oriximiná	PA	2022	Vendavais e Ciclones	Other	0	0	0	0	0	0	0	0	0	0	0	0	0	0	0	0	0	0	0
1505304	Oriximiná	PA	2022	Vendavais e Ciclones	Other	0	0	0	0	0	0	0	0	0	0	0	0	0	0	0	0	0	0	0
1505304	Oriximiná	PA	2022	Vendavais e Ciclones	Other	0	0	0	0	0	0	0	0	0	0	0	0	0	0	0	0	0	0	0
1505304	Oriximiná	PA	2022	Vendavais e Ciclones	Other	0	0	0	0	0	0	0	0	0	0	0	0	0	0	0	0	0	0	0
1505304	Oriximiná	PA	2022	Erosão	Landslides	0	0	0	0	0	0	0	0	0	0	0	0	0	0	0	0	0	0	0
1505304	Oriximiná	PA	2022	Erosão	Landslides	0	0	0	0	0	0	0	0	0	0	0	0	0	0	0	0	0	0	0
1505304	Oriximiná	PA	2022	Erosão	Landslides	0	0	0	0	0	0	0	0	0	0	0	0	0	0	0	0	0	0	0
1505304	Oriximiná	PA	2022	Incêndio Florestal	Fire	0	0	0	0	0	0	0	0	0	0	0	0	0	0	0	0	0	0	0
1505304	Oriximiná	PA	2022	Enxurradas	Wet	0	0	0	0	0	0	0	0	0	0	0	0	0	0	0	0	0	0	0
1505304	Oriximiná	PA	2022	Erosão	Landslides	0	0	0	0	0	0	0	0	0	0	0	0	0	0	0	0	0	0	0
1505403	Ourém	PA	2010	Erosão	Landslides	0	1684000	871000	813000	58000	813000	0	0	58000	0	0	0	813000	813000	0	0	0	0	0
1505403	Ourém	PA	2011	Erosão	Landslides	0	871000	58000	813000	58000	0	0	0	58000	0	0	0	0	813000	0	0	0	0	0
1505403	Ourém	PA	2022	Chuvas Intensas	Wet	2781	4.74767e+06	1.71088e+06	3036788	1687885	22997.3	1687885	0	0	11145.4	0	9472	2380	3012000	0	0	23088	1700	0
1505437	Ourilândia do Norte	PA	2018	Inundações	Wet	11350	4818000	3318000	1500000	3020000	298000	1520000	1500000	0	48000	0	250000	0	1500000	0	0	0	0	0
1505437	Ourilândia do Norte	PA	2021	Chuvas Intensas	Wet	0	3027860	1960000	1067860	1450000	510000	1100000	200000	150000	30000	0	0	480000	1067860	0	0	0	0	0
1505486	Pacajá	PA	2005	Enxurradas	Wet	896	8808996	6408996	2400000	6406596	2400	6406596	0	0	0	0	0	2400	2400000	0	0	0	0	0
1505486	Pacajá	PA	2019	Chuvas Intensas	Wet	22458	9.2039e+06	1.35719e+06	7.84671e+06	1080000	277189	1000000	0	80000	99467.8	0	0	177721	7.69885e+06	147857	0	0	0	0
1505486	Pacajá	PA	2021	Chuvas Intensas	Wet	919	6353000	2800000	3553000	2800000	0	2600000	0	200000	0	0	0	0	3553000	0	0	0	0	0
1505486	Pacajá	PA	2021	Chuvas Intensas	Wet	2460	3150000	3150000	0	3150000	0	2850000	0	300000	0	0	0	0	0	0	0	0	0	0
1505486	Pacajá	PA	2022	Chuvas Intensas	Wet	3892	4.02127e+06	2.83772e+06	1.18355e+06	482056	2.35567e+06	467175	0	14881.9	0	0	0	2.35567e+06	1.18355e+06	0	0	0	0	0
1505494	Palestina do Pará	PA	2009	Enxurradas	Wet	0	1459500	1449000	10500	1216500	232500	1216500	0	0	0	0	52500	180000	10500	0	0	0	0	0
1505494	Palestina do Pará	PA	2014	Inundações	Wet	1100	1500000	890000	610000	480000	410000	400000	0	80000	0	260000	40000	110000	410000	0	200000	0	0	0
1505494	Palestina do Pará	PA	2022	Inundações	Wet	597	90650	90650	0	81150	9500	81150	0	0	0	0	0	9500	0	0	0	0	0	0
1505502	Paragominas	PA	2018	Enxurradas	Wet	8118	2.5692e+07	1.35737e+06	2.43346e+07	0	1.35737e+06	0	0	0	0	0	757375	600000	13000000	7700000	3.25819e+06	376457	0	0
1505502	Paragominas	PA	2018	Alagamentos	Wet	70	0	0	0	0	0	0	0	0	0	0	0	0	0	0	0	0	0	0
[truncated: 2,793 more rows]

## Sheet: database_GDP
geocodigo	GDP_2002	GDP_2003	GDP_2004	GDP_2005	GDP_2006	GDP_2007	GDP_2008	GDP_2009	GDP_2010	GDP_2011	GDP_2012	GDP_2013	GDP_2014	GDP_2015	GDP_2016	GDP_2017	GDP_2018	GDP_2019	GDP_2020	EconGrowth_2020_2002
1100015	111291	143222	173991	167127	168805	191364	248962	256986	262077	280510	329029	341325	377799	421300	478217	485374	498980	495775	570272	458981
1100023	449593	539636	657193	749021	790697	905203	1064822	1133095	1364694	1651885	1703642	1799853	1921532	2037799	2184346	2287910	2464704	2579278	2818049	2368456
1100031	31768	40985	43392	49130	46884	49166	60588	69776	69611	77217	99586	96365	113477	116565	133342	138110	140503	139976	167190	135422
1100049	474443	622437	622415	758960	743194	814890	928699	985479	1186494	1259024	1372705	1433254	1660650	1794478	1947283	2082761	2175840	2261930	2519353	2044910
1100056	79174	99983	121366	129107	124415	143270	167474	190902	222021	260142	357333	353270	392417	397736	408194	439245	470647	506494	600670	521496
1100064	87254	103363	114815	126534	126670	137899	157026	174168	193093	206425	222071	242767	273759	285372	306518	328377	330232	334922	366931	279677
1100072	45165	57284	67309	70936	68935	72291	95990	119226	114768	145412	175872	168681	186868	190906	236624	332804	320416	349289	268381	223216
1100080	37308	50996	53905	62986	60812	74215	90971	99854	107583	120018	134091	149739	168605	187170	206101	212879	230151	238796	261978	224670
1100098	119312	153425	180676	203257	195271	220452	265616	291491	311788	347581	376177	426546	462389	483962	543318	566361	606072	624787	666331	547019
1100106	174680	247248	302287	327643	325665	374116	491320	521104	598167	715386	516172	605131	646154	682458	740352	775195	837459	892778	984586	809906
1100114	306158	385507	420126	569682	614008	693762	708837	722047	797296	861623	1004964	1070429	1130660	1207965	1313922	1354733	1484555	1500855	1665068	1358910
1100122	657400	774035	933474	1066022	1110409	1257350	1496176	1640344	1855359	2056220	2318729	2374801	2651246	2755755	2985775	3062162	3466810	3783206	4057626	3400226
1100130	83828	129476	156743	186678	167421	183666	234494	254438	272201	301792	353071	396658	424790	451940	512904	587758	642283	632997	700317	616489
1100148	65740	89821	90569	109279	108175	139569	167221	164381	173651	188992	215982	230676	257255	272574	307760	345425	345779	359625	403370	337630
1100155	191704	243121	264994	289682	289192	319107	400931	399690	477501	507790	527990	556443	600734	633050	711121	762112	807497	834959	885193	693489
1100189	180337	227004	264273	308139	311876	336934	419978	471876	540862	602732	687732	755542	837925	906443	1000682	1050682	1129770	1164694	1361243	1180906
1100205	2325673	2765054	3388128	3801042	4093384	4474812	5267602	6841953	9093824	11139255	11970877	11699707	12793026	13970352	14751261	16974627	16655670	17906443	19448762	17123089
1100254	93482	117213	130513	146979	151891	159520	196550	216194	235589	250510	278269	292636	334713	359302	388308	410136	418683	427885	464219	370737
1100262	15549	21179	22353	24700	27237	28672	37220	40075	41934	48230	56106	63732	74698	78522	90904	105272	102476	111100	133580	118031
1100288	231270	288223	334869	388188	407840	466023	590513	570998	627848	756305	845500	926089	1024962	1082400	1197691	1304503	1291476	1281314	1397881	1166611
1100296	46045	56920	58189	62508	65969	69961	85683	89832	98818	109366	122449	125662	132906	135949	149255	153096	146269	142638	156789	110744
1100304	448260	586621	697750	802054	816425	916061	1148345	1244988	1447187	1491477	1797976	2011515	2124668	2185475	2421840	2523712	2720979	2832738	3153000	2704740
1100320	73737	108375	127354	137040	147255	158873	192747	234784	324476	311271	333933	395408	411122	454048	514606	633099	704874	616830	730695	656958
1100338	51341	69357	92732	113906	116144	134075	164807	183340	218431	249369	277775	308322	341402	379824	419534	463144	508409	529243	601910	550569
1100346	66869	87455	97391	105142	107851	107459	127593	146945	160689	174574	184427	191138	205518	220491	243599	252252	256200	260403	289533	222664
1100379	46139	60615	69091	76379	83329	90566	109773	123305	119974	135691	207365	183210	211214	212357	230030	328001	278342	288721	324544	278405
1100403	45060	69211	75144	81283	88368	107258	132015	146985	152235	176664	205906	214064	233006	258222	287145	307459	328757	358407	396377	351317
1100452	97946	137840	161804	193934	201021	225142	270880	290764	336265	380852	403805	427488	475961	519513	581699	649985	680428	726351	781624	683678
1100502	46575	69626	69497	74462	71335	69106	84764	91843	95420	100846	104873	113700	127668	134273	150378	167453	165986	165527	185100	138525
1100601	27707	38298	40031	43479	44557	49655	62609	66827	76701	84262	90742	99011	116988	125344	134084	139924	140567	144465	169164	141457
1100700	34793	46229	53262	61276	70259	67676	90328	98734	120440	150582	156228	181408	203987	223211	221141	266520	285323	274661	331933	297140
1100809	61407	71276	93368	102722	110797	120362	138875	166595	228321	253982	267393	280360	317451	399266	399703	491350	568963	548064	563100	501693
1100908	18453	24537	25834	28341	27916	28981	35845	36778	39936	44579	46868	53263	59750	66529	68661	110916	113026	103993	80415	61962
1100924	37622	53818	65399	72246	77157	92199	120566	126926	165716	179981	238955	225345	228353	235664	275131	279877	300109	304810	374880	337258
1100940	33917	41085	48781	58407	58711	82708	108397	126006	210218	218790	221003	249223	265664	288031	315494	324735	357078	385069	431849	397932
1101005	43979	62246	70768	79524	86654	82944	95028	94025	111130	112253	118735	140140	145566	154876	163293	178524	178491	177942	200590	156611
1101104	37463	42517	47321	53835	72992	64746	77624	79554	90690	117104	128141	139589	133036	143840	153760	158293	173175	184657	192783	155320
1101203	37732	52108	53368	56162	55796	67101	86018	86288	99692	116881	124807	146641	167762	170866	189597	215810	205983	216434	224922	187190
1101302	45239	63203	68871	72023	74791	81541	98424	103671	114869	119478	130632	134517	162908	178007	191943	205082	218549	216961	231692	186453
1101401	49520	66006	79488	83709	98361	96250	111323	120497	143417	176274	181390	205600	218407	229497	242608	267804	284071	291812	340951	291431
1101435	28852	40427	41278	44191	48789	49455	58312	62956	70739	76050	85014	86792	93875	103160	106656	121147	121109	117350	128839	99987
1101450	15886	21893	22876	24678	26628	31809	39928	43204	49986	56027	61508	71097	78819	84439	91389	99549	106828	107301	120834	104948
1101468	14809	21182	23158	23939	26912	29134	37347	40422	43812	53250	80775	77664	76783	79777	89278	99367	104550	116514	148849	134040
1101476	18167	25260	23638	21113	23165	25562	31804	32641	35105	38302	43790	47727	52854	53386	58681	62900	60540	61854	66483	48316
1101484	23124	30784	34179	37594	40951	44705	54757	55940	58727	61616	67923	70826	73856	78389	84807	87273	89557	89254	102297	79173
1101492	49113	70765	86683	95814	100399	107923	135322	156875	173610	200906	223069	245948	266619	293297	318965	335648	352819	353339	397791	348678
1101500	39708	62860	68072	72914	75032	76674	91524	98812	117281	134333	141930	157939	166738	180367	200123	232724	234736	236261	250607	210899
1101559	20170	28647	30438	31487	32294	34054	41414	44347	50001	56623	63277	67681	72074	79344	82670	83325	89190	92344	97364	77194
1101609	40171	56753	58647	67655	71517	72277	92540	93931	105535	104328	125796	128042	137147	153737	169717	185034	191947	191524	213026	172855
1101708	47558	67027	75804	82257	82955	83114	105172	111032	121359	129845	128811	150563	171461	183100	196242	200082	217076	215416	227801	180243
1101757	24444	36890	45244	56445	55192	60872	79440	81947	91480	89772	105600	99751	106054	118306	133118	143303	159964	166804	180730	156286
1101807	34692	55970	55792	60209	62414	67854	85349	80138	89263	92336	95927	108134	117706	124700	130588	142330	150080	146544	161268	126576
1200013	39622	49216	59175	64688	70531	77840	88512	94180	121915	142761	162199	214652	207822	212961	239610	229644	253138	253152	302445	262823
1200054	12789	14615	17655	21730	23897	27928	33614	35412	42017	46581	52805	64602	73332	77234	85322	91743	89875	92705	96920	84131
1200104	72997	86058	84638	93666	98895	115290	135316	159564	190699	203479	238704	294874	340917	388114	388521	388018	439547	454009	480142	407145
1200138	26743	35776	37349	48281	49392	52408	58876	61525	86265	102702	107914	120210	129895	147868	159696	158301	158191	159100	183818	157075
1200179	32492	39317	44898	49156	55225	63085	62790	73183	108531	116149	129649	158800	149067	160134	177480	170990	164238	152806	145318	112826
1200203	262002	292422	324891	370047	400265	490308	598083	681822	771040	758483	838657	969784	1150664	1060536	1223340	1287867	1401490	1439760	1516381	1254379
1200252	53797	63961	74137	82175	88121	106140	128588	134228	144997	159664	185761	268087	257492	276370	412261	435952	440177	422617	432928	379131
1200302	72819	85351	96864	113396	126198	127550	145960	172904	200521	205065	224521	267203	309503	322418	344518	350880	366052	362490	392931	320112
1200328	14549	16801	16035	19384	22421	29461	35573	38247	41234	45671	52136	58271	70473	72755	73737	78628	78138	82098	84908	70359
1200336	31111	37374	36445	42196	47814	56848	67172	80406	95419	104768	121766	150136	187729	179969	201077	194421	201048	205214	230863	199752
1200344	19936	23897	24246	25763	29299	33642	43863	50075	55803	59548	66179	80018	94643	118697	128845	135401	138288	131637	137420	117484
1200351	26714	31868	31589	36659	39493	58814	69574	84039	96005	94956	119709	146339	162375	159654	176112	195344	192055	194430	214547	187833
1200385	54088	62829	68906	83038	76160	90373	107307	119378	132633	152724	178793	199657	237006	252968	242578	241231	262261	276129	266954	212866
1200393	16533	19565	17920	19706	22804	33937	41812	47912	60318	60554	67807	82060	96499	97729	107298	112711	112166	118375	130247	113714
1200401	1840093	2047971	2377292	2696961	2936363	3406220	3988385	4681268	5125851	5516687	6270619	6807581	8174771	8258089	7880432	8153153	8911060	9130749	9579592	7739499
1200427	26749	31424	32610	39158	42592	55399	65175	80759	124221	114058	109581	152053	171505	166470	183719	185008	187068	190863	202691	175942
1200435	9012	11411	12231	15598	17222	22651	28788	30990	35855	35164	37657	45136	53395	57988	62132	71271	71761	79725	84137	75125
1200450	72770	87695	95070	105492	119478	141266	152766	163787	184620	228063	256395	290838	325673	337471	325553	359782	371144	360656	357580	284810
1200500	125410	145707	126488	140201	141962	163532	205498	225593	264528	282261	333671	426881	478781	462253	476246	500512	520298	539331	580935	455525
1200609	78553	89296	100169	118968	126866	149597	176203	193953	227963	264412	292548	335520	387146	398537	424497	470854	487948	482624	519834	441281
1200708	42070	55372	57394	62366	66514	82251	86555	96912	117260	130867	147390	168708	196802	202844	220428	231302	250235	274589	292045	249975
1200807	40455	49309	47999	51953	60294	73632	89846	101684	114661	124816	143464	172519	203206	211744	220840	229926	234946	226959	243737	203282
1300029	30812	31030	32142	34593	41015	45151	48675	49584	58365	81418	78121	90875	107773	102360	144685	159083	170089	196154	194568	163756
1300060	12273	13675	15319	16976	20294	23399	27894	29500	36941	47891	51061	59861	63736	66484	66265	80805	83447	95436	101978	89705
1300086	17877	19131	20538	19460	23551	29780	48130	47993	51913	71971	67764	84387	86080	83655	96390	108163	116719	125494	129932	112055
1300102	26340	26967	29177	29959	35862	40559	51885	56943	64424	180211	137499	153867	168967	154630	179711	192984	218807	200709	215147	188807
1300144	38007	42609	51888	57342	81706	73073	102637	91193	104518	129519	136498	157858	193061	206200	192352	193492	209970	252677	272114	234107
1300201	20205	21595	21852	24407	28991	36784	43654	49616	68896	78879	84683	95743	124922	143243	165713	141205	143057	150688	172761	152556
1300300	76039	83112	93773	85256	96788	96630	99638	109369	154785	173295	177215	197961	239017	265111	289804	328193	356934	388848	446910	370871
1300409	34279	42113	48313	54046	68272	65897	72054	74518	93663	113866	121659	134364	147980	151620	157854	160672	168626	189996	208512	174233
1300508	42638	44625	49308	55128	77540	74522	85630	97120	117983	136698	158179	196999	210559	200195	224109	239721	259291	286580	313543	270905
1300607	57998	61607	71803	71757	77148	88339	99144	110779	137141	170816	182718	236931	270635	245147	271447	280086	310751	347115	349342	291344
1300631	23694	26325	28561	30776	35478	40791	43560	54381	74008	88594	88502	107968	120988	125637	124199	141498	151805	169892	182220	158526
1300680	17068	19695	21744	27945	31626	32412	60824	66987	55076	69953	82357	100001	98384	101807	110655	125739	140055	146215	161512	144444
1300706	59575	75733	87539	105057	117492	117639	125583	125628	151889	189565	209052	236629	277842	286360	328570	365383	415766	444283	475900	416325
1300805	79903	66270	71896	74003	87129	88509	100248	110687	156532	212851	212496	236239	254923	260752	270980	296371	304755	330380	361504	281601
1300839	35090	27914	29346	31566	36762	42114	44360	48983	66861	91814	94805	111291	130604	135541	145057	142346	156561	168773	170630	135540
1300904	17773	18634	21200	24059	31590	43589	40008	40741	49394	64005	70361	81427	88213	88114	99109	103082	107991	121948	133412	115639
1301001	75825	71798	73245	76203	89415	89062	97770	108390	129697	169945	161914	214486	235646	251054	270919	286003	307070	336549	358947	283122
1301100	66630	70375	67763	63630	74157	88773	94912	110566	143727	164045	171485	193802	217517	247025	250074	272854	314629	340672	363553	296923
1301159	160412	163506	63423	150752	103909	125513	103169	111867	188023	240114	202958	234401	241431	269183	295991	313356	337463	318688	374141	213729
1301209	867190	1025923	1254629	1550648	1929651	1838036	2224643	1536068	1998793	3284130	4207961	4558712	3105211	2261617	1170225	1322937	2018615	2253992	1923312	1056122
1301308	62901	47249	48936	52760	81530	84208	85222	82985	120603	484044	446417	492322	651855	742360	651453	464273	501935	505889	498998	436097
1301407	59045	59180	62218	85305	110937	87343	104480	125231	151777	196566	282975	340332	382850	403200	398027	434006	518216	478814	503011	443966
1301506	29073	33834	31110	36300	40717	46675	55309	58939	71690	87440	113710	116857	124880	129131	142361	148766	157794	172414	178196	149123
1301605	66630	69977	71222	73506	86996	71916	77112	79687	95662	116023	122127	132637	151621	156442	151641	167593	180667	181680	197082	130452
1301654	26050	27219	27194	29210	34086	40540	46916	49026	51646	63044	77468	92709	100262	106588	111353	115995	123681	130114	147404	121354
1301704	63209	74487	88471	102526	112992	136975	150044	178078	217550	288715	307585	367181	422861	450582	482341	556079	621322	721855	780803	717594
1301803	24117	26487	28768	33231	42097	41618	50770	55894	69654	76808	84610	106738	112260	120605	126316	139916	152316	177141	193678	169561
1301852	107620	115480	116577	133741	148409	170675	181485	213322	306446	382724	382669	481446	529533	627693	625010	697064	678368	691801	728072	620452
1301902	253402	273672	453744	434860	481188	576409	616318	736420	849637	1123370	1310792	1440639	1591040	1762125	1891522	1979493	1882624	2070851	2273856	2020454
1301951	17240	18704	18104	20602	23612	25493	28452	29854	42985	53569	57651	73384	75976	79330	84732	93869	95522	99805	107511	90271
1302009	17608	21158	25596	31369	28419	35815	34687	37666	82029	97911	88902	68872	80542	80512	102310	107713	111075	129499	134222	116614
1302108	13798	17197	19342	22714	25694	16768	19538	20124	32590	44743	45849	50959	58162	60551	59570	61997	63038	65857	63134	49336
1302207	13437	15373	16970	19939	23859	26707	30445	29567	48747	60860	78582	84513	84834	90422	89823	99877	104579	115621	122261	108824
1302306	49342	57776	60337	62692	72952	62341	64232	68914	89745	112561	137652	180234	182212	196731	197969	218569	224322	230654	252836	203494
1302405	55950	59625	63590	75482	92165	133471	181046	203744	205325	246871	318288	380687	368576	390961	449071	495747	493720	500460	555876	499926
1302504	320547	357289	392538	293279	352530	371972	436548	520001	647440	889481	853165	1229929	1264411	1414754	1316860	1526357	1428780	1502525	1432602	1112055
1302553	29247	34425	36683	40744	46742	57657	65198	75950	124714	175844	157440	182257	206792	231559	250252	236248	275567	259773	274502	245255
1302603	17756163	21120203	25723023	28001494	32770015	36053012	39691574	42070173	50168821	55528640	55551838	63829864	67418894	67076904	70234306	73225449	78155386	84566043	91768773	74012610
1302702	85249	94968	94822	129173	126686	138509	166538	185465	251450	330199	374855	400950	459510	492408	476291	495881	529374	560803	621351	536102
1302801	30070	39080	39771	39080	47061	50333	62085	66072	65054	82098	85760	96880	117725	122658	141135	153885	129463	140342	148833	118763
1302900	71396	81436	94317	111377	128342	167198	208429	221452	271611	301987	297319	360983	389379	380954	410786	459063	502004	551175	566046	494650
1303007	28545	31226	33692	42473	49514	53949	58411	63446	69664	86306	106711	128950	121117	123219	135685	142267	152077	168137	185703	157158
1303106	41191	45946	50067	52853	63271	72219	86399	97315	128637	169383	152005	157883	187770	195941	212324	234351	247214	278282	293963	252772
1303205	17887	19153	21178	21836	23219	41027	45574	57216	73846	73078	77207	92626	112457	117037	126322	131745	136543	172501	174377	156490
1303304	33892	38993	41525	41589	167364	113608	71216	79048	78084	116017	109590	140185	149447	157337	170246	183334	200293	212575	219610	185718
1303403	271105	252505	272566	302521	370426	352385	407811	456492	578337	770401	811867	1010620	975798	949020	1027340	1092155	1123079	1225444	1320760	1049655
1303502	26925	30718	32704	37470	44324	46108	53561	59066	76686	98729	97520	108044	136558	139060	142491	150838	157104	163873	175118	148193
1303536	91287	135929	197855	185903	214652	203992	224107	251658	314535	559052	590572	722104	662828	761204	547295	445555	823936	956464	829590	738303
1303569	68626	79374	86078	96151	110636	118733	122999	141313	193863	268716	318300	326203	370897	444180	446859	384152	382992	439400	374582	305956
1303601	17829	17942	19810	18640	23314	36434	45895	50008	65376	87398	86265	104748	123219	155313	127341	122726	138110	150012	157255	139426
1303700	41918	44218	48803	54871	66047	61383	70999	79789	83501	98262	107787	126286	146110	149509	163636	172833	181771	191909	208668	166750
1303809	58797	62110	73284	87632	94560	112743	141440	166427	162583	181582	187652	216457	257234	265932	284030	314682	331771	349719	376615	317818
1303908	41157	44831	49851	53839	63397	70572	81699	91979	108879	129553	142979	172810	190870	193791	206312	235478	251748	280976	302142	260985
1303957	12602	13681	14953	16860	21461	24213	26590	29353	42613	55372	60508	73866	84210	84630	93403	101297	117748	121771	127921	115319
1304005	22617	23853	25996	26758	30821	30934	41284	48484	48370	62113	62378	83929	74699	105001	99257	96376	101823	114106	133809	111192
1304062	66997	86915	95554	107747	125564	142851	160006	197632	237078	294163	275456	327177	366628	382963	423684	463248	537079	594242	653294	586297
1304104	32676	34350	37916	41928	48124	56144	64379	72104	84359	142178	128599	152594	189775	201237	215987	338884	247785	192217	218778	186102
1304203	191904	177025	185768	229239	267434	277321	239097	255117	350169	539754	558291	540069	710995	710973	657170	746603	936724	1021258	941549	749645
1304237	21420	24462	27443	31299	39325	42061	47150	50857	58573	76576	81782	99627	107192	114685	118661	123847	133877	151465	158650	137230
1304260	22910	24942	26137	34814	41826	40787	41964	42812	78559	74985	87491	106102	121455	130831	172385	186574	188175	196338	205148	182238
1304302	44065	48267	53053	55424	69616	58845	61896	67209	102020	262260	227714	256607	302307	310200	297880	298331	330708	302863	306841	262776
1304401	27267	28242	29670	28083	32914	47258	51939	63039	73588	85446	99087	110166	119412	113917	124236	143101	166521	179336	195781	168514
1400027	22590	25024	27415	30654	33125	49815	55048	63955	76901	93573	104081	120398	106016	123154	142465	163113	169685	176954	198055	175465
1400050	68702	75447	84664	96576	109409	92505	102266	113549	134967	148197	153345	181429	190357	221320	251016	276115	280115	307361	409678	340976
1400100	1821018	1966959	2112632	2392604	2902139	3187975	3671265	4338036	5123256	5539888	5835746	6705377	7353245	7581092	8110722	8947813	10042234	10697931	11826207	10005189
1400159	47170	50715	59326	66145	74529	76965	87302	99235	108568	124340	139877	191785	185433	224232	247398	266844	281340	315224	417473	370303
1400175	38787	42192	49196	61267	67186	80479	103291	114320	124720	148512	153467	183167	200639	209781	226193	247658	268480	275046	325142	286355
1400209	73387	78049	91680	102102	110888	127163	141968	177817	174394	205883	222389	258592	267044	307049	327059	347759	347040	369912	410468	337081
1400233	24282	25782	28662	33045	37759	48301	54900	64682	73318	83313	93127	123945	132112	142421	151484	162996	178393	199851	227657	203375
1400282	21523	24317	27718	32805	42076	42502	48733	55570	76327	82427	87502	114095	119517	126537	136169	150906	159895	158894	182227	160704
1400308	51824	56433	63460	72758	79369	97150	108650	125201	147252	187539	176930	209439	205852	248327	270760	299920	309570	311626	348643	296819
1400407	30579	35210	38618	38457	43003	54959	64925	60622	74442	82347	86659	102878	110653	123235	129566	148455	153495	173355	194806	164227
1400456	47848	52784	59741	57451	63898	74824	84886	86630	102814	109556	115388	131072	139438	145930	164379	171778	204460	261537	290483	242635
1400472	77288	86086	97653	114708	135055	153638	183780	213930	241465	282703	308534	403929	436625	467660	501717	530590	547432	576395	636834	559546
1400506	23477	27445	30040	35444	36550	42852	50617	60867	66010	81867	89964	109951	116628	124280	140162	155127	177732	205385	262133	238656
1400605	24738	27692	31089	34893	40044	39102	43120	49580	59706	67668	74577	93160	94081	100434	110517	119130	139074	143844	165155	140417
1400704	18819	19945	20864	24523	27422	35073	41113	47981	55010	65905	69882	81508	86482	97451	103629	116502	111043	118912	129313	110494
1500107	224354	247947	295111	320742	362883	415535	458889	509254	583793	709884	798053	891428	1056559	1192555	1246639	1337353	1413517	1491621	1656576	1432222
1500131	32523	30115	32332	36337	37205	49544	45160	51963	53599	63785	44328	57573	69372	66599	76699	80633	82186	84902	95678	63155
1500206	197106	267707	252212	311642	357400	427526	352565	418856	440767	503716	506916	871619	577256	640890	789271	932175	913952	755091	881826	684720
1500305	85243	83129	90678	90649	93692	103796	121092	133902	161293	190906	232238	262214	301313	324962	318316	358271	357706	368873	438244	353001
1500347	60186	72754	90937	168671	222295	190861	211249	184284	180873	209295	224992	287540	320451	379314	432588	443365	422972	433939	531218	471032
1500404	100785	117489	131789	137816	144580	178153	214101	269353	361813	360713	364445	560154	531842	518610	660477	609255	566618	573058	691614	590829
1500503	333435	362606	410386	399393	429743	424198	536320	379854	576867	527859	467571	454918	502847	475344	590295	666123	591446	543380	627584	294149
1500602	284447	316440	377712	410774	444963	600500	640103	690687	842408	1288182	2206576	3094031	3948811	3201408	2497078	2501060	2723890	2776406	2556445	2271998
1500701	34141	35357	38406	48705	52570	64439	71020	85336	95376	113267	130357	154237	167161	180985	180704	204751	206730	213400	228694	194553
1500800	1356575	1509870	1956077	2242831	2694744	3045502	3346302	3539806	4100513	4631459	5114549	4900297	5772894	6222672	6718793	6980443	7522961	8163540	8141095	6784520
1500859	32829	41076	48623	54932	55121	70277	83946	87656	111551	137034	179067	209864	257292	302093	310094	351211	368823	415241	521583	488754
1500909	50500	57447	62338	71999	79482	95526	108443	111845	133308	169584	203750	253554	251669	287174	309983	332780	305707	324422	365944	315444
1500958	63534	78606	90668	110875	84864	99740	96127	109004	212961	185990	176413	230601	240324	257268	298798	277394	260752	220672	267528	203994
1501006	18399	20479	24779	32473	33157	42617	53191	59929	55948	66434	67953	87332	91998	97996	120567	144716	118032	123024	138807	120408
1501105	27952	31193	33535	38244	41018	51472	54468	63327	78845	88672	102506	141329	139405	147607	164989	176250	207731	203160	232845	204893
1501204	54812	61625	64814	77577	89625	99713	106934	123005	169274	195523	203189	258691	258860	307389	338690	356595	346675	473026	615634	560822
1501253	26641	32772	36015	30472	28920	25361	27256	27694	34215	42043	46793	51382	58625	68221	79721	76465	78125	80972	100639	73998
1501303	1146810	1152762	1563329	1608708	2043291	2288793	2313664	2076760	2227150	2460398	2006449	2658972	3902985	5513144	5014169	4818669	4737436	5364844	7437481	6290671
1501402	8004081	9106087	11024247	11514766	13137025	14368248	15803597	17294868	18801039	21426847	26362015	27139286	28687488	29215036	29466894	30244780	31479272	32372971	30835763	22831682
1501451	27740	42468	54220	65432	66569	71532	80642	97784	109871	161153	150486	268532	251577	140052	151832	158065	159132	163218	186598	158858
1501501	148879	162179	187978	227484	317338	469248	513538	492659	580847	667844	794372	921749	1050325	1202057	1291065	1394023	1589789	1558563	1675048	1526169
1501576	31131	36792	44327	45702	47184	50501	61463	66636	86836	94171	84493	106169	121145	134478	153703	164637	175982	174025	207835	176704
1501600	16822	20165	25186	25881	26298	28329	38080	45452	56788	54910	54941	79527	81445	86352	108500	136290	151768	159908	189663	172841
1501709	182841	212262	240536	255689	303425	357014	395128	433293	509272	612982	756414	978372	912212	976997	1047905	1116023	1127614	1162529	1377141	1194300
1501725	52745	61316	66701	68173	72270	80990	85319	97197	104504	129814	129297	158513	181892	208756	228905	240063	251821	276410	322210	269465
1501758	17019	21057	27284	28964	27214	26414	26272	30930	35204	39925	41223	49628	56859	64269	76450	80573	78157	81565	88614	71595
1501782	158705	171613	206434	216607	224255	257970	366328	270546	534052	615403	409761	473702	557970	518458	537286	580409	569601	600242	688187	529482
1501808	176537	197410	251985	246571	250340	295801	293398	338524	363440	425659	503024	555397	621581	653059	671417	743334	813404	806109	847225	670688
1501907	84746	105245	121914	137792	178527	157022	162683	189747	228097	238240	287636	446363	380781	394742	481727	498799	453202	413630	488391	403645
1501956	27048	30038	31352	34509	38280	46166	52168	55499	76673	93804	100614	139360	142851	151957	171922	188110	179381	182757	215678	188630
1502004	32787	35512	39235	43510	46773	48822	58367	67879	78541	100791	119908	143118	146582	159323	169530	172484	183253	199330	230427	197640
1502103	226174	237645	221070	259798	283335	325540	355218	408615	475011	555606	617316	738755	848524	987906	1138431	1183561	1131454	1137121	1332550	1106376
1502152	69857	146316	465099	581460	630993	634934	1234877	710918	2120092	2947457	3207827	3483478	2802921	3478390	2396141	4089225	7106492	10704887	22522725	22452868
1502202	231999	236666	270842	287656	347131	387578	460563	518082	601464	670998	671582	828515	914174	958387	985323	967493	1027331	1106990	1227086	995087
1502301	83007	94150	104149	115496	151525	161910	167764	189364	232622	255156	300830	369838	381023	438832	480143	454009	499285	704295	704881	621874
1502400	498849	579904	759891	860461	986967	1145325	1329184	1450564	1738923	1919931	2349756	2437327	2709860	3207269	3605674	3758255	3911556	4034041	4293180	3794331
1502509	37694	42450	46170	50289	46965	52005	62789	70785	82705	98374	114282	137769	147275	167194	178428	181414	187399	194500	218344	180650
1502608	15837	17547	21028	23750	32561	38397	40769	38810	42094	45089	48865	60813	60387	65837	72684	79044	80853	84851	93043	77206
1502707	120537	166507	172628	193029	208193	237788	250050	257802	299034	360801	426733	407473	463952	520879	543396	559420	552553	547713	621769	501232
1502756	38081	51304	57344	70495	87790	89606	91075	113693	136685	159552	194200	237892	249405	260414	256931	292381	293528	291977	322550	284469
1502764	37634	44722	58282	72088	70251	67752	70769	77689	107977	135871	154775	186290	205328	231360	267417	275438	288969	286710	408055	370421
1502772	39333	42157	50489	54946	60598	80403	84848	89052	116295	147615	197767	207669	206385	344416	593083	860118	820132	943189	644502	605169
1502806	29771	34115	38205	41294	49678	57704	65135	74846	92822	109503	121206	156926	166068	477864	651488	630978	522027	253303	266866	237095
1502855	21454	25590	29082	33436	40126	42441	56820	66154	93835	62791	71662	79091	87319	97742	108894	120943	124467	129485	140213	118759
1502905	43425	56427	59518	66322	76736	83492	100261	115146	132771	158311	166800	220401	220052	241752	266389	276241	287319	289789	330355	286930
1502939	145140	200806	227335	217886	270881	244532	268019	286165	311832	402445	372226	421272	476009	567684	656864	679845	685324	660970	783206	638066
1502954	55842	67802	90705	113126	134980	132129	134500	164883	200326	214135	237257	249470	272784	287743	318851	359402	377618	429733	520726	464884
1503002	13620	15964	17443	23751	24663	30631	33743	38909	29521	30583	41010	54288	42921	50485	52371	56499	54909	60014	63579	49959
1503044	46301	71904	80420	83739	75089	95827	134315	165812	271036	370526	314642	357379	313863	331441	315412	249651	340155	272593	414123	367822
1503077	40149	42852	57988	58533	74808	69844	86542	91024	121027	117108	141781	171830	182233	192280	216624	242307	218668	220325	256395	216246
1503093	71143	77951	102068	125019	137147	154848	147700	147618	170782	188608	226404	267741	318026	324651	374417	373555	339363	346998	371975	300832
1503101	38760	42057	46775	54461	62828	72001	79673	91356	103744	121029	133898	163913	181608	197032	201129	230596	269626	280891	294443	255683
1503200	62751	64300	75488	74906	88331	97506	106706	121151	136819	206187	212043	269984	271389	298323	334255	304516	355023	346236	379257	316506
1503309	101377	109698	125364	148407	162547	178885	193909	212937	237082	273348	321432	374543	411410	374547	353216	376753	494094	519353	627685	526308
1503408	15878	20636	26302	28361	28857	34604	39250	40161	45885	60713	63467	90811	86399	95257	112443	114682	126126	119814	155791	139913
1503457	113510	153713	191737	193796	202693	221680	281919	273022	387767	498873	440662	471202	487403	436248	485041	541030	518924	576413	607202	493692
1503507	46883	56823	67719	68000	68371	78142	82777	91725	105748	115442	121281	162191	175420	204242	219643	217124	213458	220427	249125	202242
1503606	259818	327946	419488	446156	521171	632797	681618	727726	906107	930322	929675	1165927	1433058	1601843	1597707	1770962	1814310	2041945	2626139	2366321
1503705	81756	101084	141729	159969	185987	175252	194320	218315	241334	271907	295101	381965	424197	453461	511523	560443	518941	580326	658373	576617
1503754	29805	32980	37801	41366	46686	58173	70038	81677	99660	113275	141010	159487	177849	202240	238484	327691	461440	524934	576360	546555
1503804	105151	115511	153754	172593	190310	219449	224646	254583	263119	301391	344962	377070	415245	458521	489836	489217	484129	488417	529375	424224
1503903	69605	93247	94213	87261	99397	156927	227471	316673	480752	568141	568015	868722	905205	768414	941366	1046267	996562	1204784	1366721	1297116
1504000	72760	63899	72731	94450	99020	107300	119062	153909	193960	221430	286482	392544	354747	404797	394987	453594	404797	423763	484664	411904
1504059	51481	61951	71551	84311	93943	127938	154836	166089	174972	189972	196676	235996	264507	276718	283984	293012	292918	291476	324097	272616
1504109	11322	13503	15008	17828	16426	17730	22090	26128	34471	33799	48371	59449	55540	59783	64732	75316	81723	74014	93194	81872
1504208	796211	1082505	1607770	1853901	2325295	2801172	3218405	3015985	3458625	3822998	4170451	5739901	6313839	7305741	7487235	8599354	8779878	11406386	12930110	12133899
1504307	39717	48595	56229	67167	66249	78644	86703	99066	112322	132533	133493	169509	181176	186807	205831	219106	234515	228263	255464	215747
1504406	44553	53336	61133	65666	66419	75261	85761	100933	100430	121686	148200	156194	185495	185508	213396	221402	234487	220111	247549	202996
1504422	254349	271259	381682	398743	426290	549592	596465	627214	732171	829289	923339	1112651	1418283	1592877	1732438	1788121	1901593	1941535	2082399	1828050
1504455	131860	119787	128520	154052	143706	179089	176940	225034	258218	262722	255350	318026	502350	624718	566204	580793	613954	654621	876395	744535
1504505	26881	29564	33145	36985	41825	41245	43993	49198	69232	84585	102149	124602	134299	140741	170140	169796	178066	180022	196206	169325
1504604	44924	46540	50618	61990	69420	80368	92193	106189	128841	139095	186532	224102	220289	253839	278415	306536	294911	378747	496241	451317
1504703	121463	148029	179193	199559	232012	308921	326041	349790	398706	481619	562477	657367	651287	741243	869136	892534	841663	914896	1266649	1145186
1504752												213045	228694	125707	137561	155209	153295	170177	194089	-18956
1504802	140115	169261	192189	195316	224892	258629	317743	300268	394236	371138	414857	555744	563756	612761	682044	690213	720963	621428	710162	570047
1504901	47808	49889	53568	65215	72660	82878	94276	107235	140604	175563	191396	235348	212886	232487	233425	259935	257444	292578	322133	274325
1504950	29398	33006	43825	49638	60346	66123	68760	93763	98465	122438	107024	167053	148127	179038	181541	215609	197887	208330	257345	227947
1504976	21110	24952	29817	37212	43878	47218	55690	58431	67354	80353	94782	101321	111438	133679	134878	136995	136533	158361	169151	148041
1505007	21935	24874	29655	29620	31388	36678	41130	52424	56296	65563	75151	90210	95587	100631	114442	122891	118687	115806	143695	121760
1505031	82490	100211	146353	151238	173060	195168	165952	172774	293613	296808	331148	355426	424552	467114	561084	608458	584389	698729	826542	744052
1505064	106564	139677	176300	204548	200941	219915	230659	266454	347951	410402	506001	592580	657498	736960	823582	839946	853901	831147	939786	833222
1505106	131235	149636	166467	176622	185944	208549	233861	255495	363169	322745	382378	522300	477445	533829	613189	624557	640921	977405	897155	765920
1505205	44007	46933	57058	62389	72892	87150	101987	116590	154222	174597	213065	286546	285441	359088	491096	431765	388392	365938	441527	397520
1505304	594775	671118	869847	908221	756225	807748	1164533	866141	1635545	1630765	1264242	1524677	1409485	1722278	1814316	1701190	1626475	2085534	2503141	1908366
1505403	31417	35694	42952	47005	53546	57663	61143	69461	90156	101727	113213	159882	151520	156196	176918	187883	169095	174935	203272	171855
1505437	48350	58712	67894	71042	110344	191716	288526	229986	326029	482895	479964	431090	819443	504260	542320	540548	610583	634512	775454	727104
1505486	75304	86369	97121	112736	121874	161547	176719	187315	224947	264384	326519	341269	378513	433942	510233	580576	595519	677086	723359	648055
1505494	13224	15629	19745	20625	20899	23687	26420	30037	36046	40192	39353	46089	47595	53301	63936	66032	65452	72213	82964	69740
1505502	540232	571838	581570	616187	692996	781332	937220	978028	1427239	1685588	1709396	1749020	2019305	2394332	2667465	2950442	2646845	3132989	3777292	3237060
1505536	1396407	1649253	2194271	2476363	2673716	2955019	6522232	5373091	14985170	21013984	19080395	20198715	15561713	11184354	12645409	18439322	15994405	23001043	38014863	36618456
1505551	18828	23395	27703	28630	28133	29514	32613	38500	42532	50700	47365	53562	58159	73398	86909	74387	87951	88909	97363	78535
1505601	13457	14433	15648	17446	19398	20045	22627	25290	28106	32750	37343	64775	41753	48552	60462	52915	55061	53683	65723	52266
1505635	52055	69899	67594	67715	63312	63233	68830	74865	89211	104969	115553	137234	155514	180801	200705	200788	235131	211878	274687	222632
1505650	51657	41383	47555	52584	59404	72671	75707	82925	111570	123708	130997	160850	221670	235473	260906	255862	245415	258528	309018	257361
1505700	36763	38173	47683	53127	56738	72155	74305	86614	111426	131980	141116	152436	164939	187380	208199	212571	212006	221526	246851	210088
1505809	105648	116595	149543	163830	180269	223461	213381	226067	264772	290364	378911	456736	439885	446246	682972	648015	893428	785876	880348	774700
1505908	48264	57984	60099	63563	70397	87868	81689	109927	131392	159876	178848	226304	202864	218556	240017	295945	309826	321165	348459	300195
1506005	66770	81425	101736	116099	124853	100428	106026	121695	141501	159562	197161	229100	218863	226131	275833	302521	288610	295872	342531	275761
1506104	14606	15515	16607	19555	20164	23483	26520	34581	34879	39317	44135	70680	63930	81542	120321	149269	198941	236992	295648	281042
1506112	17775	18848	21563	25219	28243	32669	36122	41614	43000	50848	55967	71116	70659	75765	84625	90640	97467	99904	111202	93427
1506138	338506	352020	424133	454204	527782	633238	659062	708068	752443	855748	965208	1096384	1317862	1467916	1645578	1700741	1802377	1866113	2028782	1690276
1506161	56190	66478	108289	119325	147111	141826	167306	174185	201449	211154	228291	266214	304399	360821	407471	476846	479389	494992	571430	515240
1506187	147374	164705	197009	217383	226993	254099	264783	290617	333880	389633	342576	394626	469637	481472	518442	520484	531514	533208	628597	481223
1506195	55189	61274	71197	74702	79215	101538	109583	124066	149745	172264	180425	229974	256946	287612	341999	359162	350270	375339	415601	360412
1506203	71502	83462	93182	113831	123309	130362	143207	166445	176749	205015	291863	277429	309296	348010	414191	425035	470323	530753	568925	497423
1506302	28341	31574	35825	40860	45847	51872	57750	67163	77018	90257	100369	113111	122809	143257	151543	165814	174926	181405	193500	165159
1506351	32703	31338	38012	43867	55558	67350	67906	64097	71545	86139	114531	102605	122116	132624	146746	165777	172320	180878	218708	186005
1506401	14456	15130	16978	19278	21014	19451	23628	27257	33698	40752	52165	50839	53013	61148	63800	68177	68942	71619	81617	67161
1506500	158815	174116	203680	220479	223551	256081	291256	340650	366698	433552	413979	506488	552910	609611	630492	718745	757809	795107	807619	648804
1506559	29103	34604	40841	44903	47401	51225	56656	64579	74135	83729	93921	112233	125055	138283	144186	164124	163193	160405	188634	159531
1506583	47841	58178	67943	82131	83130	88225	93468	97867	125316	145031	159444	195215	201980	250099	297680	375755	379801	498864	735495	687654
1506609	51026	55304	74388	64247	82503	108966	126018	137820	152534	179004	201877	283608	233693	203834	268294	310568	383844	291091	307897	256871
1506708	123461	168425	203854	214361	229536	261588	293058	327091	329767	376777	423595	515231	590433	686482	762198	803619	843465	1034821	1113883	990422
1506807	829191	1079279	1361523	1410816	1621689	1708319	1856947	2019446	2309692	2601840	3255042	3433607	3785536	3970093	4574029	4835996	4858426	5117941	5501389	4672198
1506906	11028	13109	15438	13990	14848	16909	17982	23200	24335	27872	30148	39090	38573	39878	47275	41026	45137	46772	50994	39966
1507003	66573	88966	91640	97927	107909	127503	132090	133130	136005	163692	162292	189069	247494	297319	315291	344070	366979	384943	432120	365547
1507102	28200	30514	36805	38027	39626	63618	47003	47265	57871	72578	88454	106262	106421	114215	119022	131227	142267	146313	157769	129569
1507151	41839	46047	60249	64976	75423	74063	80553	98007	113690	139066	144470	160958	177494	220134	251103	272450	280955	284573	302974	261135
1507201	39526	54523	62618	63284	83291	126450	90541	116428	151118	176546	188725	267101	229971	247892	315599	309229	273285	345699	372003	332477
1507300	173716	199085	206933	227446	242308	291066	336218	377835	495055	581855	732394	879870	1029712	1212882	1414834	1392878	1395545	1448104	1577607	1403891
1507409	27050	33746	39082	41848	43014	54686	53645	68019	96494	83691	93222	181684	168388	165795	193474	204146	234027	240284	241412	214362
1507458	69846	84525	108714	112343	114330	121256	126749	136227	166439	197005	258913	246521	290862	312905	379311	441677	490241	520359	599505	529659
1507466	11521	11376	14516	15211	14039	15733	19297	21461	23155	25948	28351	29906	35327	37866	39629	42207	44628	46428	52373	40852
1507474	25638	30561	35254	39031	47780	53037	56729	64982	74769	85850	94878	121857	127633	131343	146869	158977	164333	168796	180043	154405
1507508	20303	22461	28924	37490	48321	38741	40203	46005	54398	72682	78229	89686	91686	104666	109837	116992	122296	133441	163405	143102
1507607	123497	130520	159574	170546	180288	213276	218275	269050	338330	366872	395579	587290	557171	560272	661640	668061	676117	630231	722327	598830
1507706	35991	35481	40439	45208	50285	56506	64718	69926	98324	120634	131520	153981	164857	169416	176914	206893	209187	205414	228371	192380
1507755	28454	30475	34437	35459	37148	45340	44114	53166	54126	62948	52925	74711	80247	89659	96808	108012	99547	105981	114253	85799
1507805	29682	31838	32130	38581	43984	59516	53209	53904	57736	67804	74027	95153	98045	113430	119237	126968	135520	162893	199270	169588
1507904	44035	45391	50981	56817	59247	63710	67988	77073	86847	97767	137858	135446	146652	165410	179866	175016	188033	197182	217312	173277
1507953	145878	174394	233835	249857	255758	269941	313599	351479	422201	492292	508561	620710	744110	789823	874419	846793	897544	949052	1078409	932531
1507961	13416	14818	17545	19632	21464	24939	27573	31471	34897	40006	40539	63335	57009	63158	68169	71819	70380	71267	77117	63701
1507979	25729	29809	33666	37621	40659	40049	48418	55889	71984	76490	346022	304290	399837	484668	458707	527426	510355	470503	433192	407463
1508001	148194	155950	179081	206928	235813	259295	290824	285637	335913	397127	435061	469054	515999	557048	643689	639412	667658	710991	815232	667038
1508035	36014	43575	45127	50207	60020	74627	82601	79575	95703	116061	133834	181179	187888	187974	231943	248331	215620	231424	295648	259634
1508050	35691	47000	56693	56883	66106	77592	80252	89038	103515	133523	155088	201240	212127	226746	310251	329448	294076	286214	276380	240689
1508084	96652	113898	136001	134519	176738	220711	252732	299922	348358	395992	473134	463405	566191	664104	717362	757450	778560	826904	861823	765171
1508100	1148637	1099767	1363488	1635831	1847043	2248566	2457002	1726210	2566105	2799475	2922725	3655059	2950660	4409818	4356154	6461838	7481522	5301010	4568226	3419589
1508126	327904	360256	349519	354132	428233	454122	451127	529673	545230	803723	828084	1345826	1210198	1336059	1305409	1245238	1330085	1589798	1857313	1529409
1508159	141729	138829	159637	189362	208600	222639	243204	238511	294588	324947	334352	361319	465811	499254	504096	511969	545493	609425	717056	575327
1508209	67899	92256	93529	109079	122966	136388	142933	176414	180174	217814	252285	279435	321842	352008	365883	373305	382251	387399	418915	351016
1508308	86952	106816	115681	123969	135882	162362	178444	189994	237509	282073	322765	430260	413310	434230	664390	613446	486515	488299	619547	532595
1508357	45152	48110	52786	53937	55747	54357	62034	69652	92756	111884	154595	373869	451839	805867	966759	3088937	4375685	4092449	3834577	3789425
1508407	173508	244205	268338	304201	405756	442217	384058	448707	500256	585302	569966	710788	858796	1075410	1157432	1218114	1226364	1292069	1412815	1239307
1600055	14264	17305	21269	23502	29667	34048	36827	34540	37563	42743	49451	54042	53869	60383	64407	70831	75189	73697	81345	67081
1600105	27768	31260	36555	43571	47535	56344	63364	68873	77628	84676	108186	134479	166809	131867	144316	166941	137264	156669	157700	129932
1600154	20886	51739	37390	53678	60927	130442	119094	102005	171959	248428	263375	356398	290399	288571	297385	281064	311022	334792	469238	448352
1600204	26857	29559	34254	40375	47151	56419	65082	79371	83485	116100	130566	142502	121551	136608	146676	146932	164202	165393	181556	154699
1600212	13212	14659	16241	19390	23405	27965	31204	34743	39502	44654	51805	58181	59556	64196	68380	72796	76196	82949	87445	74233
1600238	20965	31703	22712	26796	28321	35840	51164	56734	69508	91962	106821	155000	190916	351803	347367	500103	533403	494108	519209	498244
1600253	12619	13782	16512	19615	21804	22237	26140	29845	32633	36774	43609	47989	49264	57149	64691	65752	69176	74890	80823	68204
1600279	128268	145133	158929	180813	221353	265022	301435	327665	346803	395925	468851	541838	559759	531997	791145	850713	902503	973431	1034560	906292
1600303	2171527	2303404	2628386	2876944	3604034	4020786	4711508	5072908	5503896	6196918	7450351	8279310	8882333	9126377	9337264	9996021	10949101	11422998	11735557	9564030
1600402	58295	63802	59210	73695	83646	112499	111697	117612	150946	173752	177378	214913	207104	204408	228382	244725	258113	290148	363565	305270
1600501	67038	76742	91743	105292	125826	153377	170285	194864	193371	218669	245650	288112	283458	305452	345547	394531	425562	461142	488209	421171
1600535	51967	54583	62671	115878	134077	138327	147415	163494	211985	219701	244873	267558	273181	295789	315378	332009	340180	338606	381528	329561
1600550	10627	11498	13235	16903	19040	24490	26978	31325	37126	41193	50224	57776	58148	56518	61190	62942	67289	71221	76761	66134
1600600	485573	494249	538048	608792	717323	786609	900487	982754	1075428	1274490	1476769	1819411	1883653	1936602	1758527	1910086	2071271	2128724	2341304	1855731
1600709	27465	31438	38675	44835	50416	77253	101898	102254	101676	112856	136170	194912	163100	165606	186856	202010	225342	231773	246100	218635
1600808	36012	42339	48909	56330	66299	70864	85835	91667	104285	110385	126790	151064	157186	147967	184625	184453	189394	196121	224213	188201
1700251	6246	7824	8378	9886	10287	11405	13259	14973	16234	18710	20746	26613	27178	37328	47386	56479	52413	53962	76689	70443
1700301	11949	14779	16736	19279	25709	34357	52954	58659	65256	65391	80978	107771	87868	109236	134499	127038	124948	162923	158462	146513
1700350	21298	31696	31757	31261	27788	27631	32721	41793	46764	51979	52879	63294	64887	73158	94295	116126	103526	109409	155445	134147
1700400	21592	26678	29601	33333	32621	35436	43633	52338	62942	73074	83699	93826	107424	119955	125463	151376	151823	171927	179300	157708
1700707	34057	41124	44538	50337	60946	69828	86304	121002	144372	214031	197775	218020	227896	231814	270766	331677	298510	335148	407693	373636
1701002	27699	33702	36460	37584	42090	44088	49249	54407	61771	69441	76290	85113	86109	89900	108842	124894	130713	148477	140742	113043
1701051	6794	8395	9403	10334	11818	14398	15985	25339	25223	20737	22557	28697	30646	40468	44036	35480	35666	39491	41825	35031
1701101	10268	14855	18799	16882	16677	18909	22731	30363	32141	47884	51983	59320	72660	71286	73533	91452	102337	127209	209161	198893
1701309	13940	18986	19734	21536	24535	22969	25455	30946	34844	40141	42748	49741	53289	58663	63895	63243	63206	67899	78610	64670
1701903	14299	17751	18883	20972	21321	23242	27230	32645	37094	45328	52350	58672	68914	74800	94605	133138	126470	143577	259417	245118
1702000	37189	48683	50459	52854	57389	64121	73269	84412	97398	102934	113535	121562	138334	158036	181290	186488	191651	449522	274767	237578
1702109	653464	764903	884199	974523	1114126	1201391	1466467	1695273	1980668	2139828	2434281	2887139	3038315	3442013	3799312	4140528	4363395	4718947	4761509	4108045
1702158	11990	17083	20197	20935	21046	23461	28523	33149	37212	41164	44861	50347	52971	58972	66875	64696	65019	69820	78510	66520
1702208	61993	72217	77798	82542	96553	105253	125459	141597	193361	202268	230764	286238	304914	329820	376397	390779	425144	446821	465900	403907
1702307	26482	31688	33054	34445	36438	40477	44667	51879	54103	62901	72325	78412	86911	96251	106385	99454	288208	180909	357625	331143
1702406	34443	42245	43676	45455	53779	57559	69617	105839	117229	102544	120303	157478	137001	129116	143069	159682	185540	209124	195652	161209
1702554	30577	39171	42470	48388	58804	65166	79699	88956	101686	118462	137688	165829	171729	190943	222277	235998	253207	280585	291119	260542
1702703	9294	10341	10503	10971	11630	14761	18229	20893	21789	24915	27212	31699	33875	37445	41487	40972	42076	46935	51568	42274
1702901	19739	23247	23735	24576	28049	35248	40252	47490	52291	58117	64913	79718	83505	92032	104586	103842	120410	133267	125890	106151
1703008	18001	23139	24084	26679	30202	37555	44107	55080	58612	61868	61026	84676	90440	92000	101667	102829	105060	112508	127303	109302
1703057	15497	21777	32912	24562	24627	26532	40759	40203	45296	70020	56894	83175	90901	86779	83262	68677	120322	103147	126750	111253
1703073	5803	8502	9281	11771	13439	14138	17899	20491	25458	30163	38544	44373	50601	48748	55246	46306	56230	57845	73480	67677
1703107	17119	20675	21312	22519	23844	27823	33391	36475	38099	46217	46669	53920	55472	61091	71681	84020	93834	95742	107662	90543
1703206	16741	20555	21335	21866	23518	27242	33068	37186	37848	41943	46469	50558	54142	64822	75545	77636	74696	72861	82445	65704
1703305	7850	10677	12529	13179	11688	14606	19848	25409	28849	32780	44726	45052	71087	60935	61567	63217	74023	134102	126580	118730
1703602	6948	8514	12603	14749	13888	16881	17496	20723	18970	21270	26582	31570	34646	39755	39484	38491	41060	41733	55317	48369
1703701	16971	23082	31843	25856	24960	32528	37302	45022	48612	64337	68074	77799	89374	95909	89586	154449	193570	170079	223337	206366
1703800	14286	18260	21152	20874	24435	29106	33649	39384	49310	53910	57977	66688	68182	76159	87768	94762	97737	108224	117337	103051
1703826	4494	5608	6191	6572	7672	8601	10007	11586	13097	13908	15112	17929	21664	22182	26403	25904	27219	29234	33767	29273
1703842	38548	75858	77434	83029	65849	93983	126804	147049	161233	205546	276422	286958	381718	314383	274355	290585	306171	333975	474847	436299
1703867	14760	19215	23807	36229	38660	43541	52899	56955	63927	91632	102874	127304	223167	286391	295819	345108	348251	364925	397030	382270
1703883	6980	8941	9376	9743	11375	12984	16229	18719	20878	22854	24400	30244	33225	32234	35398	35771	36922	41448	45412	38432
1703891	5839	7948	8896	9864	11361	12087	13681	16387	19058	21246	23420	27368	29129	30620	34606	37415	40010	43338	45731	39892
1703909	10781	13086	16465	16517	16454	17862	22780	27266	28715	34014	42863	56380	66646	64811	161634	132681	157639	168549	448909	438128
1704105	5164	6340	7851	8769	9475	11536	15044	14800	15279	17161	20555	20081	24603	28078	30300	33009	34345	42468	65516	60352
1704600	4009	5298	5303	5606	5749	6562	7861	9703	11127	12499	13609	15411	17096	19606	21829	26019	23899	24002	33085	29076
1705102	8495	11591	11748	13957	15087	18206	24166	27128	27637	31174	40865	43802	56449	60989	61465	66294	64165	68829	91573	83078
1705508	124418	156004	163929	182194	242367	272021	260849	271609	314491	351447	406845	472128	490489	577208	637264	688212	724137	798814	795144	670726
1705557	10986	14373	15141	15767	18119	22088	26227	27684	29499	36548	39796	47370	50251	53659	59185	66065	67201	73813	73184	62198
1705607	10372	11960	12375	16775	14776	17289	20266	22725	25437	28013	30448	35732	37662	41708	50420	49724	51985	58027	61545	51173
1706001	9214	11211	11951	13437	17976	25892	31367	37146	38466	40695	47330	55500	58614	76717	78518	95824	116343	100973	131885	122671
1706100	28139	33768	34695	34221	34671	36313	47377	52729	54393	61109	67725	82712	86668	98549	113432	106139	109220	124693	184206	156067
1706258	7148	17391	9315	9659	10444	11236	12367	15606	18920	20520	24688	25061	29517	37604	39209	41085	43546	48427	62570	55422
1706506	10055	13467	17100	21554	21239	23645	31198	36271	39959	45196	54386	66302	70302	73666	122321	135746	185654	228403	217591	207536
1707009	52785	63279	92372	89810	99394	174189	204726	191432	264357	280644	306192	312851	367369	249360	282631	305971	388672	446287	707050	654265
1707108	18523	21682	22716	25141	30754	35028	40575	46123	51343	59753	66497	73311	80648	97208	115666	120258	121986	122647	173395	154872
1707207	18327	22949	22362	22155	25392	28325	35116	43460	46594	54146	58790	69386	70479	79790	91628	102384	102542	108151	144018	125691
1707306	24026	44687	39500	32122	29659	32525	44798	51818	55729	68883	70078	78199	92607	116330	125621	120169	115335	127103	165045	141019
1707405	13710	17311	19170	23180	26394	27105	31106	37463	44966	52421	59145	68008	69604	74414	81060	85647	89004	98604	107280	93570
1707553	14830	17480	18758	19868	21073	24497	27025	30732	33906	37425	37691	43961	52263	60454	60585	59339	67162	78401	79626	64796
1707652	25709	38217	42296	44292	43280	46592	61761	59871	69695	83429	106076	118029	131493	137387	117445	157256	170208	183636	222184	196475
1707702	17982	23158	23990	27734	31225	35750	42241	50151	59687	61691	69463	78516	85224	87910	97953	98161	101689	111423	117522	99540
1708205	110456	178671	146736	127047	115789	131880	162295	188139	214558	234202	259929	325638	326870	357367	369443	396153	348253	366455	446424	335968
1708254	16637	24426	31147	32284	41980	55306	58118	64710	59252	68689	79394	104411	120635	137466	134560	151011	186819	200115	220380	203743
1708304	11701	15364	15051	15037	16263	19584	24830	30476	33663	37130	40083	46538	51234	55482	65702	79242	74752	81045	109394	97693
1709005	18235	24025	27742	36078	34319	41118	61053	61354	77204	82117	107145	111081	130264	134107	146998	150014	160693	157756	175111	156876
1709302	79277	97043	114077	126448	139492	166809	225890	248891	277727	322618	349655	414598	462139	574531	563298	603161	649211	697324	740132	660855
1709500	398586	482978	511339	586267	659979	751218	857430	944022	1234374	1259857	1468283	1616666	1661897	1842379	2033483	2236415	2196701	2327205	2543410	2144824
1709807	4119	4971	5125	6269	7447	8779	14636	16130	15536	20870	24958	27536	30945	30311	30277	36670	30786	33218	37304	33185
1710508	16443	19139	22821	23755	25400	30144	33753	42079	49459	53493	59190	71812	78295	78678	85164	98358	99047	106507	121299	104856
1710706	13798	16495	17530	18696	20523	21823	23622	30716	33169	41320	40445	42853	46278	50622	56435	59446	64384	68623	73322	59524
1710904	7245	9645	11338	13893	14878	16101	27417	30469	29689	32554	37936	48080	59216	55777	53002	70087	71024	74392	115518	108273
1711100	10120	13042	12919	12517	12954	16695	20926	24257	22390	25457	27516	30359	33729	38491	42185	43250	43133	46525	56519	46399
1711506	10566	14532	13988	14853	16760	19543	23651	25908	26878	31748	33844	38722	42368	47108	53395	58414	59576	64007	79171	68605
1711803	6210	7388	7876	8023	8750	9072	10809	13094	14853	16229	17744	20055	21243	29238	32850	35635	30537	30605	36169	29959
1711902	50091	91515	94735	72276	69804	88423	137973	153939	170220	204658	260998	329552	447045	454390	468635	527537	484425	527487	1044327	994236
1711951	5207	6341	6870	7765	9559	11712	14882	16168	17744	21864	22791	28513	30832	33124	34789	38617	39775	45693	79592	74385
1712009	13524	14553	18468	19259	21558	20253	21953	24533	29084	30949	35119	43321	47445	54901	58015	64209	67550	68531	67461	53937
1712157	9829	26246	14357	18143	16513	16532	20591	25984	29817	55197	52727	76562	15797	19121	22114	23879	23728	25764	30261	20432
1712405	6835	8133	7940	8490	9750	11242	13485	15727	18046	19597	21711	24965	26998	30967	33505	34202	42478	38793	52159	45324
1712454	7272	8744	9058	11053	12205	15502	17209	18589	20334	22805	24009	36436	29495	32511	35274	34212	33690	45672	121790	114518
1712504	12904	17719	19707	19562	20612	23402	28282	33555	34235	40835	44316	60716	66025	82552	100281	120349	126046	146974	210844	197940
1712702	9847	22179	28047	27795	24741	28451	55986	93311	49394	79636	79681	125520	168319	103507	56428	126267	135697	185919	228037	218190
1712801	5832	7239	7878	9244	11015	12209	15004	16087	16974	18698	20786	24742	26311	28407	31625	33224	36449	41940	47861	42029
1713205	227431	273513	267160	272879	230545	293315	420642	415065	411917	427505	489447	417036	394294	503060	645716	526569	525389	616822	593769	366338
1713304	39017	51209	48851	52275	57283	63384	68479	83657	109323	116524	120793	146539	168699	203125	219094	227744	262097	287048	307638	268621
1713601	16016	18020	25200	26149	23818	28961	46733	56031	54331	67588	72954	81918	118735	118830	129412	159484	175204	158477	231215	215199
1713700	5669	8113	7834	7805	8354	9097	12180	13386	15467	18725	20538	24667	27866	30087	38972	36573	35924	38168	53321	47652
1713809	10239	13631	14304	14622	17460	18456	24489	32947	44504	64961	43085	56546	53348	58073	66647	64569	68797	73873	81304	71065
1713957	9471	11920	12065	12496	12965	15754	19040	21882	24677	27275	28936	31596	35035	38245	41399	43100	43009	47556	57389	47918
1714203	26073	30918	32547	37898	43626	46596	59939	61416	66308	80042	81544	112952	109595	121955	124821	116917	174044	156646	184105	158032
1714302	10408	12937	13757	15123	16873	16823	17748	22084	23850	26190	30431	36246	39152	43100	45338	45013	44079	48645	54968	44560
1714880	37035	49697	54776	80009	109376	126175	105223	127587	146027	175356	195961	216544	219929	253617	259523	282734	264063	312195	293155	256120
1715002	9812	12634	11715	11277	12887	15319	18450	22358	22874	24674	27753	30301	38696	40683	49939	49384	55200	56586	87844	78032
1715101	7324	9208	10032	10821	12697	16581	17940	20961	21270	27493	28888	32819	37529	40814	42275	46483	52047	61684	70272	62948
1715150	6194	7099	7598	7879	8867	9609	11386	12785	14875	16543	18076	20958	21607	23634	26527	27054	27366	29354	31256	25062
1715259	6684	8119	19227	9900	10298	12285	15920	38284	53714	50037	51584	26038	26960	26534	29159	28933	29371	30854	36881	30197
1715507	3818	5370	5034	6026	6406	7092	8661	9714	11238	12234	14045	17283	18136	18408	18501	19655	19230	20801	23767	19949
1715705	10189	12187	11902	13657	16283	65892	39256	32885	32944	44212	47091	60370	69504	74792	77747	81984	95877	88644	104577	94388
1715754	23336	28412	26257	29710	31532	43291	54982	58499	60013	66062	72530	85374	92595	104183	111851	114168	118347	124955	140922	117586
1716109	187686	250261	274870	306759	358025	419492	430255	479138	570080	643407	764693	841620	902190	1011003	1221528	1237455	1221785	1392220	1451084	1263398
1716208	20717	27154	27104	31145	34316	41222	49489	88611	199268	199032	301799	255093	172785	195055	193913	214242	215390	243193	336319	315602
1716307	11201	15075	14845	15842	16944	20281	25386	28770	37199	37629	43027	48368	50441	55419	60717	75161	68989	70372	81527	70326
1716505	59114	79645	89202	81253	70682	90376	140356	162402	175468	323050	345733	420242	691776	586469	609813	672379	532347	464444	634546	575432
1716604	45086	125284	262705	143023	120957	308586	362103	349530	421892	445361	506273	511246	389475	545343	512102	540632	527357	754188	681614	636528
1716653	12959	17330	17525	18176	20185	22131	26948	32132	35158	39594	43244	49021	56681	70727	73133	75486	75367	78649	92147	79188
1716703	32659	36760	38783	37913	44580	49176	53616	62863	65867	77873	81906	96698	101468	109809	132725	145267	143770	151939	168076	135417
1717008	13238	16124	12885	12729	14313	16208	19824	25079	27275	30903	33522	38520	41958	44280	48551	48958	52805	58412	62849	49611
1717206	10040	12973	12941	14714	15662	15088	19324	22973	22920	27347	28910	34205	39985	46092	49329	45451	51544	57087	69175	59135
1717503	25342	33579	29275	28756	27795	36911	44025	50913	58395	63949	74048	80496	99345	115757	150980	140566	157306	196685	313968	288626
1717800	8810	11013	11460	12817	14835	18519	20576	21808	22416	24842	29495	34672	35812	40987	45973	45255	47242	53293	59017	50207
1717909	16554	19913	22042	21955	24373	28527	32085	38362	41895	47511	52354	59151	65874	68534	76131	79547	83936	91647	101004	84450
1718006	5933	7316	8395	8885	9232	11362	13217	14747	16061	17526	19965	22536	24470	27128	29803	29027	31095	34867	39850	33917
1718204	200201	220450	237238	252884	329803	334917	401109	448791	550115	699645	866502	923421	1118548	1372034	1528242	1851639	1677032	1869765	2622812	2422611
1718303	11030	13124	14502	16514	20022	22264	26487	31243	35356	41503	47479	52995	55103	59264	63806	68762	72318	80923	83996	72966
1718402	12360	14486	17681	19495	19102	24344	35723	38039	40119	51185	54359	72122	41814	45711	50389	51416	49036	52487	58049	45689
1718451	11744	15018	16355	18058	19158	20870	24498	36109	45687	31467	30238	38344	49120	44426	53839	50651	56569	63502	81841	70097
1718501	6558	7904	8544	9464	11426	13493	16633	19256	21002	25618	27466	30677	32904	38136	41728	41157	43088	47723	52800	46242
1718550	7831	10572	11132	12296	13419	14970	17494	20243	24035	28411	30563	36388	37748	40528	44173	45192	47088	51901	56266	48435
1718659	3988	6152	6323	7601	7700	8243	11056	12064	11848	11549	12816	15267	16901	16807	18055	19034	21080	23178	25558	21570
1718709	7930	10705	11532	13337	11951	12986	24652	27765	25884	23276	25289	27165	41325	37085	36742	44369	50590	54777	63404	55474
1718758	10186	12908	15346	15227	17392	21786	24272	28816	31834	36775	40344	46332	49708	53285	59488	61639	65490	78833	88086	77900
1718808	5344	7043	5833	8621	9505	14563	16739	18165	19061	21395	23910	27399	28599	31457	35342	37328	39168	44546	85225	79881
1718840	12627	16781	17654	17387	18456	20745	27050	29798	32763	37931	41454	47504	52197	60076	67607	69821	70318	79229	96212	83585
1718865	18431	23991	25629	28253	31085	32955	39459	50542	54764	59584	65355	77117	85252	91519	114983	114858	113608	124634	148488	130057
1718881	5387	6725	10123	12969	12308	15678	21169	17086	19746	21850	24538	32539	36471	45500	44226	40216	52509	58063	113734	108347
1718899	11382	47548	18599	12652	15406	18395	22505	22751	22946	24764	28556	32596	41867	46003	49724	85461	90895	120898	134894	123512
1718907	11686	17778	23349	23005	21139	23643	30467	40615	42419	55331	65131	76075	93431	109430	87265	146869	149228	144887	216268	204582
1719004	6559	7278	7904	8995	8780	9989	11638	17870	16502	18038	19935	22415	23102	24716	27732	32280	32086	36100	38138	31579
1720002	5165	6426	7235	7695	8927	9417	11524	13286	14703	15326	16197	22676	25455	26833	31571	30733	28803	32733	37358	32193
1720101	6392	7416	8853	8306	9290	14431	16795	19574	22708	25060	31224	34669	38508	43047	48259	49687	53133	57703	64820	58428
1720150	3655	6849	5100	6866	6352	6931	8104	10505	11117	12082	12647	14055	14151	15009	17951	18482	20810	23269	27544	23889
1720200	12691	15194	16868	19045	22718	27901	37109	41375	45731	51247	56486	69378	74569	81610	97206	102465	105834	221633	165704	153013
1720259	7199	12300	19824	13479	68129	108549	45322	31726	31646	20839	22803	25810	26710	28872	32548	33926	36683	36449	42539	35340
1720309	7053	8304	9580	10563	13653	15564	16456	18680	21422	25113	28432	33802	36404	37170	41213	44264	46328	50359	55536	48483
1720499	14002	18476	19246	22078	24267	26569	34414	37865	36556	37138	40926	54167	74912	89407	69729	137087	91623	94803	135130	121128
1720655	12394	17504	29330	25678	21053	28576	45654	46790	46900	73931	81055	78217	104922	114823	115055	148305	155351	173876	201761	189367
1720804	16750	19695	20401	23611	29702	32386	35806	40878	43776	51216	56060	65038	67937	74661	87252	89596	102291	105549	114072	97322
1720853	6587	10285	14221	13071	10470	13358	17953	20314	20788	27023	34936	37139	46224	54742	36642	58862	64195	63642	110576	103989
1720903	40177	50916	55672	58395	66978	74874	89836	97398	110350	144029	153236	193306	208493	265931	218948	230434	242038	236755	240600	200423
1720937	4544	5451	5407	5825	6286	8752	10021	10800	12508	13390	14720	17366	18739	20313	23378	21997	22975	27882	31071	26527
1720978	11260	17049	16482	16802	18068	18759	25708	29032	36606	36234	42917	48192	59776	66286	65840	83396	82298	89557	124224	112964
1721000	1303585	1401497	1511958	1721828	2036252	2336093	2770087	3149045	4102952	4407184	4886729	5794789	6593224	7394463	8100689	8503493	9430360	10455116	9940091	8636506
1721109	11168	13010	13182	16076	19107	22246	25207	29117	31115	37154	43215	47927	49172	58998	61070	67831	71807	129131	135159	123991
1721208	59738	68051	72807	77672	89276	96123	107123	121206	140542	163002	180524	210670	225046	242602	270686	300131	294325	325690	347255	287517
1721257	5982	11821	18416	16460	11161	13461	21256	27155	26071	27997	50327	79472	68282	47485	46019	46142	49166	55980	94549	88567
1721307	4439	5688	6820	7906	8718	25824	26049	16080	21176	16959	26538	21891	25998	24533	28051	28582	29772	29993	33798	29359
1722081	30184	38163	51353	55857	73112	88048	97617	64711	80223	99374	99233	125772	134428	138573	154098	161897	140641	134885	149907	119723
1722107	35746	42606	45867	49782	53329	58862	75644	123774	230192	274785	245287	286393	318805	313481	296638	341493	289815	281272	324086	288340
2100055	676329	836471	920588	1061040	1415190	1245953	1130193	1064802	1012037	1118520	1299490	1567270	1780203	2015260	2001694	2202738	2598977	2354544	2679069	2002740
2100204	24161	26158	27827	33925	39360	43774	48397	55314	59900	79659	140051	87866	100009	104435	117713	116313	129607	125437	132298	108137
2100402	10577	14290	15147	17265	19188	20621	28808	26062	30450	36217	39630	45859	54920	60097	62801	56338	56419	58607	61521	50944
2100436	30338	37689	36753	40152	56385	52730	72529	83590	97105	109427	143848	164804	201197	202298	217380	219945	268639	262247	244329	213991
2100477	46237	51032	61126	63381	73057	78298	95502	98626	97762	117278	125138	134434	135088	145518	176299	181816	190348	205207	230685	184448
2100501	25309	54139	54222	61077	49173	56080	104734	134310	131202	152707	212652	248823	285924	310911	185156	287616	349328	338856	491956	466647
2100550	8860	9718	11100	11037	12684	14761	18990	21646	21934	24680	29018	31556	35409	39113	48117	49035	51419	51820	54930	46070
2100600	48789	64255	72299	73909	88282	100579	118469	114390	129545	142057	171111	195083	224895	251507	285791	273621	313670	305979	334262	285473
2100709	27897	34945	38253	44254	49264	52758	69075	73849	82435	98864	110149	127903	141744	149010	174490	176950	177517	175340	183645	155748
2100832	12407	14554	16923	19907	23970	26169	28666	37002	38630	48608	56628	74032	87963	90648	104176	104064	108770	117366	122394	109987
2100873	16632	18384	18186	17696	19344	21869	25413	28313	35983	41284	44634	56314	62165	64860	77821	77795	81055	79382	90854	74222
2100956	45029	52950	54226	55225	59439	68196	84939	88156	104208	127550	146794	160678	178201	180057	222822	211969	233246	236073	251920	206891
2101004	38218	45082	51863	54748	63200	66410	94417	97889	111985	143259	149321	169379	199156	210033	234978	229583	253435	252088	272595	234377
2101103	12405	14618	14439	16341	19760	20522	29210	35456	31826	38824	43875	53566	58074	61582	70310	68771	73856	78489	84442	72037
2101202	241230	289526	327862	366836	418398	455592	567238	604030	607057	649420	753544	880682	1061251	1017126	1129029	1133533	1210810	1254485	1348569	1107339
2101251	50204	68305	87010	103140	96696	119508	178274	103447	166513	292099	283607	264817	383232	281332	344801	339375	306817	253682	314205	264001
2101301	14884	16530	18803	20533	25401	28933	35984	41783	43405	52360	61878	77107	85835	84818	90823	96548	98271	107986	111700	96816
2101350	6779	7806	8631	8874	10430	11338	12650	14883	15538	22711	23978	22438	27241	28661	33776	35101	35065	35553	38251	31472
2101400	475359	656999	834838	952726	805671	839914	1290209	1412163	1438810	1538704	2083184	2525749	2914003	2627847	2387268	3045948	3493484	3493570	4775980	4300621
2101608	130722	143810	166120	181857	208751	214259	298783	312330	309790	381460	443741	495957	577228	551109	602676	649249	722264	710346	747968	617246
2101772	11235	12881	13980	17799	21833	23675	28820	30004	41186	41650	45710	52078	62480	59913	75614	79653	84589	82340	85486	74251
2101806	9649	12654	14732	13231	12583	13953	19763	16624	18881	20978	21380	25677	28652	34438	35771	39728	42785	42519	58941	49292
2101905	18221	22120	31884	34575	37897	41278	49853	55902	56247	69456	69568	76447	84630	98839	111637	119026	129085	122644	133368	115147
2101939	9905	11283	12674	13029	15909	17794	21679	23696	26190	30869	33048	39099	45944	45301	49820	49165	49354	51133	54326	44421
2101970	9242	16537	13750	13318	14108	16505	21110	24577	27914	31868	35768	38061	47093	55211	56189	61457	62701	59532	60022	50780
2102002	48320	62179	72453	88442	102592	109977	132004	138857	156660	178925	183727	219672	241659	244297	278985	302628	314773	317567	339839	291519
2102036	31339	40565	45004	51314	56032	66693	94785	100041	123547	150370	178860	206777	227339	234594	253730	261959	289674	277738	328978	297639
2102077	17427	21933	24622	25647	29939	33315	47825	43085	46840	53226	61182	65701	73250	79867	87120	85887	89704	93589	102259	84832
2102150	13892	16470	19332	16339	25078	27466	46672	32204	38643	43509	38258	44160	44315	52915	62470	52039	56880	62743	63037	49145
2102309	28830	34425	40566	42508	47083	47715	59078	68164	70059	79162	87180	97853	121819	130033	152613	153791	169172	172871	188947	160117
2102325	77762	96715	100963	121036	149200	179645	207251	224031	244982	308585	345258	386281	434365	473539	491265	496161	560128	547038	668740	590978
2102358	19484	25017	27894	27875	31243	32643	40387	42453	44970	50177	51500	64214	69985	75849	91869	89418	99237	95937	113957	94473
2102374	7632	10027	11465	12300	14734	16124	20263	23183	25260	29894	32748	37388	46185	49531	56397	56990	55037	55800	57107	49475
2102408	10928	12167	13637	14989	17481	17774	17527	22941	27959	34073	35275	39246	40994	43933	51030	53269	55239	59442	63027	52099
2102507	17258	20408	23479	24835	27514	31899	37242	41327	51233	64956	70557	76248	83745	89360	98377	98950	103119	109247	111816	94558
2102556	26695	29523	31357	47966	48272	47647	54408	53080	57290	61207	67745	78196	100175	133814	148854	173647	165206	197437	194761	168066
2102606	22468	27694	31543	34110	36719	39524	52556	49693	61637	65530	72530	87383	101963	103628	125762	121929	129672	135409	149159	126691
2102705	21284	24595	29770	35161	39844	41194	49456	56337	62812	76988	81370	84009	100487	109901	121757	120067	124232	130391	136162	114878
2102754	15115	19473	22824	26711	29730	30344	33318	40578	49600	56048	57777	63005	79946	82744	111711	131076	143555	165605	188533	173418
2102804	57611	69470	78162	88506	85498	96012	139901	148381	144282	148504	193846	230350	259590	285178	242848	308131	322563	352797	493139	435528
2102903	25060	29421	32553	33916	41393	46371	55539	69188	76066	90337	107454	128702	138625	144879	166659	155306	165981	166572	205404	180344
2103109	11208	12996	14524	16230	19227	19091	22954	26933	29268	35342	41841	47178	53501	54388	57317	63704	67404	68655	70739	59531
2103125	7346	8590	10207	11944	15032	16801	17907	21089	21147	25404	26780	31287	35450	36429	43625	43714	48115	46821	46940	39594
2103158	10325	13492	14629	15463	17676	20854	24583	25069	34139	42291	49248	55391	61620	62216	70008	71079	80630	86071	85836	75511
2103174	17087	24733	29310	31141	37049	47040	53082	54136	62407	85312	94072	98971	111449	117381	141450	140870	146351	137811	155375	138288
2103257	22985	30449	34474	40567	47249	49666	61426	62414	68517	74779	92215	98141	127598	129559	134004	128191	130210	144682	175253	152268
2103307	261772	385250	378730	423802	545003	552919	598724	574952	593908	646580	757330	777227	884863	880433	1025608	954063	961571	1033416	1104557	842785
2103505	59094	74328	76569	79482	95414	100080	130767	153325	155748	196933	225424	247566	287907	304072	300140	321582	383083	402481	458646	399552
2103554	16764	17418	17304	24401	26094	30502	41776	48100	52305	62918	68837	81131	88724	95176	108033	97202	109203	122809	133598	116834
2103604	91652	104085	118597	123938	138986	146870	180160	204164	213302	252313	267998	290776	342553	354079	402038	397738	456535	443384	479651	387999
2103703	47198	54671	55883	62286	74851	76404	87614	105114	109156	123850	137037	157226	179723	183721	202342	215857	233826	230005	230587	183389
2103752	22604	25938	27014	27765	30000	35059	42211	42957	55056	60377	56091	64720	120416	418091	717649	623860	475511	435822	155081	132477
2103802	41487	51559	54219	58544	88801	78186	93089	106060	124434	150743	156383	160229	183301	206382	212374	223561	229483	234858	245123	203636
2104008	27871	35249	34499	38831	44213	45694	53724	61794	62978	77549	83184	102600	122123	119781	132049	124108	140249	143256	147476	119605
2104057	70929	81468	96156	122824	138803	233262	352886	599632	443751	493343	875989	854344	614838	686504	686367	793960	982492	944775	982443	911514
2104073	13796	16261	16418	16827	17740	19615	28663	30093	32777	40729	44425	47726	52927	82182	67412	65115	75600	81424	88347	74551
2104081	9320	10031	13614	12923	17413	22104	27117	24766	28155	34078	36714	38217	46157	46982	52509	54846	70161	68857	84219	74899
2104099	26520	32014	34549	37098	39140	41238	58428	63781	75038	81979	87003	102543	108304	113576	130364	131833	139835	145391	161152	134632
2104107	31721	52542	57027	61795	55872	59580	104817	100682	87270	89733	114620	122809	126136	125562	128291	141838	158398	160426	230519	198798
2104206	20318	26127	33128	31557	35539	37364	47414	57130	60073	67520	67412	87269	99915	89291	97851	102699	108006	110910	126393	106075
2104305	11744	14786	12837	12058	13483	20597	25043	39515	45675	138965	244591	132739	147847	122213	68685	75766	114843	415681	1324434	1312690
2104404	22522	26844	29080	30133	34067	36214	42667	47262	52988	65541	70495	82285	96628	107551	111169	114542	120683	127000	132738	110216
2104503	20201	20476	16713	17813	22689	22069	26117	28819	30208	37623	38609	48625	58287	64251	71788	67241	77554	67993	82825	62624
2104552	25247	53539	75808	82333	121695	99427	83670	93636	141233	157832	198222	221052	310524	272121	309553	262396	256702	265820	322582	297335
2104602	18399	23545	28216	27541	27147	32110	40230	46689	52650	59550	55971	70032	74407	88280	93957	95062	97604	102441	113539	95140
2104628	9149	10742	13341	12593	13518	15618	19698	25008	24655	28538	26969	37175	40358	44583	46819	50910	55414	56922	65768	56619
2104651	15820	18958	20317	21880	25333	26381	30566	35514	35209	39644	43651	46505	45262	52381	62546	60912	67248	66964	74807	58987
2104677	35311	40207	45221	50846	55482	59152	79371	99881	106540	124712	148442	154639	166049	168186	188534	181561	214645	220002	226006	190695
2104701	9089	10979	12598	13343	14958	15330	17970	20552	21452	22731	24163	31417	32712	36882	39114	42154	38686	41006	44799	35710
2104800	95449	120697	140979	147257	162740	183492	239796	284611	313698	380704	435058	480883	537013	530213	571181	669769	750825	738529	834600	739151
2104909	13587	16642	20901	23119	25850	25427	31243	35409	35762	43799	49135	56402	61284	62826	71858	81860	84478	82500	86849	73262
2105104	20880	23193	24677	29168	34831	40724	52938	58397	64494	78925	82948	94255	110440	118202	134071	133765	155840	161612	172388	151508
2105153	12922	15214	17783	19929	90192	103780	125708	69835	81142	110557	133508	164831	119678	122983	157526	159422	186081	197734	231505	218583
2105203	17175	19442	20553	22038	25840	29027	35495	44080	40758	46890	49738	57979	71327	71854	86374	81835	88857	93195	103997	86822
2105302	1024661	1258695	1388734	1632026	1879737	1879750	2284948	2532274	2936194	3262096	4393312	5071532	5741926	6010806	6977204	6609422	7141379	7450113	7230564	6205903
2105351	20033	22759	27287	24619	25540	27477	37648	48584	51698	50516	48720	70736	70906	64866	76743	78569	84230	88326	88913	68880
2105401	87605	113396	124296	146169	182098	192862	220396	243908	286118	327850	370356	394836	463974	482128	551510	594081	562978	552351	652801	565196
2105427	72469	93497	105289	107844	130660	163639	149755	135449	136049	148965	158235	193587	220161	230848	270001	283493	316903	327257	407084	334615
2105450	12479	13526	16914	14622	14870	18626	22382	19915	29201	35167	35133	36581	48842	48820	55949	59925	64818	66656	73253	60774
2105476	18474	20723	28197	27324	32079	34556	42309	45878	47531	55439	60486	66392	76935	80687	87026	89203	93561	101454	107192	88718
2105500	67045	97084	84108	82459	70332	69389	83637	87269	105512	120227	132906	136927	173203	179947	201514	190145	216440	213700	234411	167366
2105609	19779	23794	25515	29371	32482	36783	45383	50744	55489	67054	64635	73540	88532	81379	96828	97469	86452	93649	114014	94235
2105658	8039	10243	10072	12597	12691	12976	15806	18326	20676	23667	27071	29663	30113	33135	39593	42330	45724	43483	52291	44252
2105708	78140	77885	103020	96420	124768	130481	178665	176619	175720	197408	231898	254077	282883	325781	362458	366466	395324	414224	421587	343447
2105807	13470	15470	16104	17226	19505	20844	24654	29363	33639	40200	41462	44187	52022	56901	67200	65710	69138	70008	69067	55597
2105906	20037	25653	26203	28218	32564	36531	48486	48061	49217	64574	70015	76420	84645	88235	97400	99231	105373	116404	130886	110849
2105948	14087	16569	18481	20863	24083	24386	30405	33230	35398	42197	40393	49179	59715	59923	68917	72046	79571	74692	104481	90394
2105963	18511	16796	21822	17281	26620	28378	55379	37523	40643	50026	55303	62387	64206	71234	68528	72172	78590	76992	85935	67424
2105989	10652	12624	15698	16304	18794	19903	24652	29459	30679	34548	38834	40869	48905	53484	67218	70457	75197	73879	84191	73539
2106003	23449	21784	21432	23189	26783	29730	32559	42730	39256	48215	55297	65479	72821	156075	132766	150518	171367	147935	139218	115769
2106102	20034	33753	36488	38884	34761	40513	67292	89647	86918	71357	104265	130094	142560	154107	116043	191936	221203	193254	351289	331255
2106201	6799	7920	8949	10680	11635	13357	15410	18125	19312	22023	26495	31729	34848	33374	37812	48059	49725	46049	51817	45018
2106326	23085	28658	30966	32388	39291	44766	57389	74682	83635	83324	96020	104023	123837	136500	155858	160111	178486	171965	182084	158999
2106359	15561	20508	22779	15028	23783	24359	56327	32790	35697	40843	43583	51208	50608	47346	49531	50490	59419	60958	66390	50829
2106375	13944	13912	14848	17523	21134	25620	32161	34413	42660	48957	56672	67798	77260	81647	90160	94054	98638	101067	104115	90171
2106508	26804	31931	35695	36014	43994	51623	58556	62835	69502	82360	92110	100868	119190	129416	140440	155135	161407	165288	178058	151254
2106631	11743	13100	15879	17247	20007	23176	29770	35056	42200	46762	49503	54844	65965	68371	80019	79297	78611	74937	83871	72128
2106706	31106	34485	41703	37384	44194	46113	59950	71214	83775	91431	104756	114832	136370	156196	149750	179763	205687	181018	237626	206520
2106755	25168	28209	31110	36588	42705	43293	52428	96533	219999	223644	252519	251009	332715	462700	470001	487752	535702	481591	523808	498640
2106805	15631	18396	17162	21214	26902	29745	35162	42938	41328	48842	52402	56916	64734	77271	85265	90901	101529	102602	104861	89230
2106904	35974	42846	47433	50747	55588	62599	79051	86475	94648	112189	122351	146662	157706	168448	188452	199130	216890	234000	237988	202014
2107001	16640	20167	21019	22516	25556	25686	31624	31811	33158	36556	40163	44586	50027	53958	60034	61797	65983	62778	71944	55304
2107100	15736	17874	20405	21606	26811	30041	38693	46000	52781	64652	72251	76106	95827	96239	110899	117045	124207	134789	130641	114905
2107258	11687	15936	22302	14253	14031	15234	22504	23724	28563	30209	37190	44078	45688	49458	47981	55841	57190	56551	73670	61983
2107308	8263	10287	11144	10820	12249	13083	14633	16545	16823	17719	21016	23110	27409	31025	32761	36821	38640	38293	45555	37292
2107357	25846	28580	32754	33126	38139	45226	56683	61496	69728	81968	97672	111643	125447	121396	127573	132416	132901	140927	155021	129175
2107407	29884	36070	39601	45397	47907	51821	68689	74123	72604	78923	93150	105181	121956	129896	144871	136943	150361	148315	165879	135995
2107456	14282	16821	18755	19871	22588	26033	33294	33185	39152	47698	51546	61015	70109	75958	91439	84615	90140	88906	93825	79543
2107506	129881	156925	184166	195952	238774	253129	298627	351282	378482	438017	498921	577554	694752	715408	793261	864315	930720	990949	1075716	945835
2107605	22737	25856	29649	33961	36562	41597	56378	59021	56150	70773	76578	90958	104910	108542	122394	124598	123618	124816	129099	106362
2107704	31564	39727	44565	44963	51337	52356	63348	71313	70948	79041	84780	93677	116964	130239	135583	138187	154748	165163	171307	139743
2108009	28357	39300	39852	35558	38331	41282	61896	66361	70835	81205	100178	114058	152816	161158	157982	190276	196795	198118	253347	224990
2108108	31379	37841	40369	39536	50659	50467	86156	81938	81446	92371	101281	114725	130188	134938	151229	145685	150252	162104	159826	128447
2108207	106642	131923	138295	168049	198373	205049	213892	263159	275078	289416	312573	343869	411536	426639	496028	562492	600883	582332	602168	495526
2108256	19095	22393	26932	32122	35775	40094	52711	55895	62169	75851	88826	101084	117531	124442	139323	131169	139964	146378	154363	135268
2108306	35647	41860	48436	52269	57676	66232	78317	86261	96071	112979	122661	133268	146410	153678	168072	187584	213768	216609	236306	200659
2108405	15069	17454	20995	21157	23562	24604	29247	33729	35129	42851	46617	54562	61976	64421	71696	76885	78299	77349	81451	66382
2108454	31182	41754	37704	41700	44044	47477	59405	84273	76276	92633	99555	115698	140073	142182	169907	182687	217463	202702	204592	173410
2108504	47996	71869	74950	73198	83358	103294	138484	109085	111629	134212	162127	178341	200653	372214	314266	282566	259739	269157	319989	271993
2108603	127857	145511	170816	203637	236789	252718	295806	367102	447266	432657	484710	560518	668712	680963	796279	828267	825423	895654	913800	785943
2108702	33895	39686	42779	45568	55658	58657	77003	78856	77716	91608	100368	107714	124587	135501	159968	147358	159009	161318	172935	139040
2108801	19492	23110	25487	28562	33884	36503	43010	44611	56477	65098	66946	72358	94160	92782	110636	110406	116249	115792	125637	106145
2108900	35696	42276	49179	50628	58915	60292	71201	71714	90905	99762	101673	106072	124232	118846	140071	135541	148815	152205	142727	107031
2109007	41927	56841	65712	74094	95418	256085	292165	279947	224762	249945	439339	495838	413748	426117	499853	470765	522458	517130	698222	656295
2109056	8355	9610	10100	10855	12831	14659	17274	20142	20590	24064	25838	27095	31056	33940	38471	41899	40386	44516	43635	35280
2109106	89874	103208	120555	143258	165852	169922	196482	231782	279253	288677	330662	384182	467735	452610	519290	550957	586820	584910	652279	562405
2109205	13924	17701	19622	22776	26520	29154	37413	38986	44091	51963	63823	72309	83422	81490	91862	92250	86920	81889	84285	70361
2109239	9850	12192	12503	12528	15418	17079	20853	23679	26412	29508	29974	34208	37936	40755	47911	47715	48710	48017	55248	45398
2109270	22156	27859	31881	35084	36656	45541	58698	64217	69129	83660	93468	118089	125214	125989	142663	136039	127983	128890	136674	114518
2109304	10913	12712	14871	18260	20254	20105	24462	28209	32278	36550	39643	46141	54205	55083	57701	58277	69710	68336	72710	61797
2109452	61134	44120	42694	48462	70438	59084	72164	89869	87152	111750	126575	179037	196914	179273	210757	213007	237393	246828	260325	199191
2109502	64784	91808	96375	100966	87021	110786	165345	173615	147762	161641	216374	251429	264995	267004	216189	309885	352488	335046	550748	485964
2109551	11804	15876	18623	20407	23467	24756	33053	34539	37881	44382	46636	51527	54956	66202	71755	77430	82556	94143	108710	96906
2109601	65741	69925	76486	94178	119489	116759	146917	171757	159325	195500	222973	218141	290933	276763	306654	310641	357498	371096	404233	338492
2109700	33481	52276	65471	71701	45416	72574	126533	116803	95540	98828	158816	184390	184388	217161	88567	216552	252217	187125	405814	372333
2109759	10927	12765	14774	13021	14425	17116	20801	22797	25993	29078	31815	37283	44642	40179	40929	47169	49914	51008	54626	43699
2109809	39046	46813	50894	60359	70627	79453	96296	106824	113287	143936	168690	192086	217598	222823	261400	279040	286056	268495	286084	247038
2109908	208670	270606	285809	326844	390826	411612	499909	589718	670908	693055	785259	887122	1071450	1142442	1223196	1229422	1289379	1243982	1322445	1113775
2110005	119428	142931	165130	182915	207379	215616	250609	279994	336588	420137	409903	466942	506893	466994	559546	546589	569221	601881	616120	496692
2110039	38170	41060	41773	51985	55772	69576	92918	105960	126756	145228	147563	242749	197218	210468	222390	201655	213777	209575	241093	202923
2110203	27795	38168	35443	47266	69233	74050	87388	105371	104005	131841	148458	161435	200996	240548	267724	268458	269843	297588	291182	263387
2110302	22412	25354	28445	33051	38894	40905	52439	63725	72776	86264	149341	1805433	814806	921936	1276244	1613800	1913636	1864002	2389821	2367409
2110500	40132	48019	54206	67026	76371	86917	96195	130212	121744	139758	163687	179096	204817	228873	437281	257121	273716	270449	284362	244230
2110658	30961	40962	36717	39828	40756	40503	73555	82643	94272	77423	120585	169252	155148	155677	110603	173390	217053	174047	243224	212263
2110708	58877	68363	73814	79220	86541	91639	113839	128280	163486	182077	188235	213510	239706	267462	252237	269082	290536	291086	325941	267064
2110807	7551	10559	12526	10268	11453	11618	14754	16878	18090	22273	26130	32058	33904	36323	38941	47926	46637	44361	64059	56508
2110856	18859	23013	26148	28123	29970	30509	36911	38036	43952	55350	51055	63837	74350	84776	95909	95613	102383	99405	104319	85460
2111003	26334	30687	32917	33507	40133	44831	53199	40473	45052	65200	75851	89157	98722	102406	115818	123443	122744	122792	130589	104255
2111029	26039	30980	35000	34820	37559	41548	51096	48484	51101	67795	72556	76968	84124	83392	90484	85452	91001	93428	103677	77638
2111052	24227	30840	31553	31424	34827	38060	46868	53351	52090	62973	62871	70790	83036	108561	149853	116892	123541	121012	125000	100773
2111078	17852	22917	28708	28508	30817	31129	37937	41329	45480	56943	61084	65766	78760	79645	95422	94708	101575	108805	124973	107121
2111201	262646	287660	299359	344156	456131	518576	570258	645369	752813	933629	1159754	1364988	1583683	1712555	1914649	2005253	2176258	2122860	2165447	1902801
2111250	13662	13924	16059	15271	17247	18045	22603	25295	27147	30199	27235	35292	44174	42025	42868	52235	50427	53288	56941	43279
2111300	5744808	6763404	7902078	9276732	11487645	11395641	13932770	14775476	18211488	19952970	22677841	23134440	27308046	26798107	28350665	29846794	33577348	32102448	33074010	27329202
2111409	35541	41965	49273	51730	69231	59026	93907	79850	82149	93936	102249	121434	138079	134251	129486	126874	137921	139377	143632	108091
2111508	54960	63743	65365	67209	81254	78913	124397	133257	130919	161845	181654	207011	241195	264211	309701	370150	344744	321124	352405	297445
2111532	17664	20812	22011	24540	29105	30750	35451	42578	46991	53463	56593	71771	69903	76059	89560	95127	97210	106482	105277	87613
2111573	10970	15819	14688	15205	16200	17048	31549	27308	28392	31273	37191	39948	45964	46755	50757	51780	53531	53162	70871	59901
2111607	64763	103713	101702	121430	130096	143412	260836	252348	220286	229592	208102	258214	303795	352517	395668	385799	415658	516311	610965	546202
2111631	9715	10567	10687	11554	12857	12944	15034	16732	21307	25703	23904	26724	33069	32047	36779	35472	38355	36066	40213	30498
2111672	6571	7856	8256	9668	10293	11589	14233	17229	20768	28042	25392	28614	33351	34346	38453	43145	40971	40813	46237	39666
2111706	25105	30504	34610	36770	45994	48125	60734	63638	67873	78415	85271	104997	115749	114836	129701	132105	137053	132101	137319	112214
2111722	10227	13369	14490	14616	18041	18672	28248	25619	28400	34378	40191	45409	53462	57617	65731	66342	71238	77630	80218	69991
2111748	11663	13757	17177	16782	19615	25180	27813	32770	34141	38673	42112	46222	61261	58882	62427	74199	81105	88625	94649	82986
2111763	29325	42051	47473	49072	54701	62159	77668	82731	88131	96026	99978	113834	122135	124350	147948	150237	145160	145954	172360	143035
2111789	7795	8607	9111	14465	14648	20419	26791	30330	29262	33455	35208	40994	51386	55541	63907	67263	68692	53399	61924	54129
2111805	27610	32493	36284	35132	39044	45037	49560	54870	61374	74757	86578	91022	101624	117132	135654	142734	152355	167190	190001	162391
2111904	16833	22623	22539	19953	20031	19343	28369	30857	32483	38336	43516	51498	60190	65303	64585	74318	77581	79527	105365	88532
2112001	94166	240048	198593	228573	145862	156707	426760	387188	411130	529461	644581	721635	796586	725163	489842	984288	1164254	1206681	2231497	2137331
2112100	28997	35663	39299	40723	46159	49386	62452	67467	69646	84427	89242	103234	114838	125579	138486	150305	167532	170039	173302	144305
2112233	40858	52588	44183	46367	52951	59370	71781	80328	83853	93696	102445	118577	147036	147005	174197	192364	281096	331756	274625	233767
2112274	7409	10268	11622	11820	15605	14333	18113	26868	22282	23757	26731	29728	34779	37214	39929	46794	48447	49165	50833	43424
2112308	58751	64732	73827	81685	94375	93383	117916	141359	141342	177433	172944	213052	250545	249474	278201	276483	312736	324287	346650	287899
2112407	59548	71715	80826	84560	93185	103823	136873	132150	150954	182150	191239	244136	263803	253073	291015	286312	254502	236491	263249	203701
2112456	27004	33258	36779	41494	42405	52656	63374	70971	73777	94535	96808	110074	132254	130669	144991	156656	158752	162115	181677	154673
2112704	47755	57350	61436	76180	89595	100541	114289	139138	160640	176135	194752	222025	269691	266645	283886	307783	325136	342665	379050	331295
2112803	71910	83196	87003	99154	116400	120829	153715	174086	184402	204787	239596	281491	326604	350885	403374	408001	411808	405850	456151	384241
2112852	13395	17421	22971	30152	26949	31887	35751	36178	41433	52245	54608	64973	87085	90852	218505	108215	110401	117401	137405	124010
2112902	44114	50589	58662	70909	77334	83964	103016	110260	110723	145108	157082	175928	203131	280310	283009	255535	257389	243495	259456	215342
2113009	56799	63992	75285	81358	92375	88636	102568	133135	120494	143708	153154	176572	186211	197841	212606	224540	256624	252931	266177	209378
2114007	76647	94565	96929	114164	127433	143991	176153	194921	224586	278765	298244	342145	378564	352275	381227	386206	433279	441978	456162	379515
5100102	15243	16063	16944	19906	23185	28260	25201	26281	32559	37612	37471	42309	48578	56856	68623	71751	78294	84967	105339	90096
5100201	99729	149053	201709	176902	168784	193120	286425	298657	354550	451482	519542	633017	776215	798770	900270	985660	1095690	1080644	1487514	1387785
5100250	258007	302054	350791	371748	374289	434522	514903	555086	682974	746770	794392	902606	1058489	1261982	1582973	1491733	1450016	1559471	1814183	1556176
5100300	91149	173341	222674	254217	323219	395587	573010	561780	565690	522574	601317	750764	775473	790544	894849	839473	917804	850937	944431	853282
5100359	13084	18126	21851	20570	22512	26093	37327	37619	40553	50173	60231	60692	68585	84442	106344	108881	110056	123442	177349	164265
5100409	122831	164694	203133	213140	115836	169614	241190	226786	269635	319593	420172	453716	452070	455574	586305	535501	616540	662565	849523	726692
5100508	21036	24100	29845	27280	26600	33807	43264	48257	55183	63915	63132	72557	78989	89430	108678	115527	122782	122240	136202	115166
5100607	104463	219925	273535	328379	223949	275757	337564	309905	392611	480875	650530	666965	893652	943581	1038526	969014	893602	857896	975103	870640
5100805	24997	28278	34919	35521	37443	49479	66491	76035	94705	109898	106943	106960	119879	134280	132341	141799	154785	167075	182613	157616
5101001	16853	22459	24748	24519	22301	25653	32569	37556	41693	50321	49097	51606	56061	63034	72961	69030	68809	69007	93876	77023
5101209	5739	6385	6564	6894	7812	8293	9348	10328	11609	13125	12975	13950	14233	16712	18427	19543	19197	21087	22954	17215
5101258	115781	165847	177154	190467	193243	202637	225081	234390	286282	291842	263756	303229	338641	370702	414556	417617	455328	472557	560812	445031
5101308	45088	56434	60319	55714	57416	59038	69910	77699	87149	102365	113576	130380	137903	170542	165166	169760	168815	177353	201556	156468
5101407	76876	108629	146381	141573	139279	195482	249154	246591	267864	458313	516674	501608	458594	593821	688044	709642	818804	940223	1303488	1226612
5101605	19771	23413	24686	25153	24514	30837	38925	43265	52974	60123	62114	64794	69568	76919	87186	84816	91492	92669	104314	84543
5101704	265423	326440	338845	328651	327401	437660	490059	512652	703562	710174	802789	996915	919526	1037398	1184546	1309168	1319981	1293546	1414084	1148661
5101803	303743	419475	474180	526394	562196	619584	779885	813094	882331	1049686	1105505	1222005	1387252	1551060	1747894	1754791	1954926	2114457	2289561	1985818
5101852	11655	23178	24157	36564	23993	35090	68738	69356	61478	123728	163993	182055	177376	207660	259929	268564	302798	319587	551675	540020
5101902	113082	167142	259336	224910	144300	208328	337712	327691	265710	403591	533601	577509	617613	639517	814528	771303	964774	948734	1483670	1370588
5102504	341182	421612	468269	545448	572576	648355	778678	809092	895992	1014693	1116230	1196781	1420410	1554182	1714991	1816340	1887468	1912039	2045497	1704315
5102603	40082	48278	53227	57364	60656	70653	93814	111085	118097	132199	131285	163224	173965	198852	257972	254736	288267	295714	371177	331095
5102637	427809	621609	820210	762935	539865	769626	1069033	1083259	1026351	1386565	1746356	1952483	2021100	2110797	2842410	2934609	3535872	3403076	4609961	4182152
5102678	395425	562869	761821	926193	495187	673053	836324	888291	937129	1221787	1474008	1628896	1820645	1919639	2352312	2427577	2536929	2367716	3601120	3205695
5102686	132262	214035	309278	288476	213963	291583	431515	434313	302203	538636	829428	880790	942326	973369	1281902	1239254	1386685	1335662	1913968	1781706
5102694	19473	28190	36349	35702	30651	31055	42084	39747	43746	55463	58688	82748	87876	91185	145777	111307	135016	128847	171495	152022
5102702	133337	164125	236773	202817	173939	213924	323141	292494	327535	490270	614692	724484	908595	967866	1034517	1162158	1270257	1283629	1814641	1681304
5102793	33181	44698	47798	46977	45688	58238	68162	73141	76697	95524	88388	105927	121842	137590	158960	162902	166217	179931	220409	187228
5102850	30683	36668	41478	41174	41153	48046	63012	68181	82162	97192	94165	100764	110672	121861	136695	135723	135896	134976	163008	132325
5103007	59335	71113	82291	86771	91498	109119	131743	142241	155976	188793	207841	239693	356018	472027	619691	693668	742828	717207	853797	794462
5103056	57690	76463	106684	104445	90583	93962	123488	127979	140844	185565	227710	246661	274168	306659	375183	409208	426502	451071	866520	808830
5103106	30341	46409	56901	49433	41589	46258	61113	65835	75429	101328	87474	97993	112847	125255	142639	137949	151404	165840	215446	185105
5103205	158495	174242	204374	209006	235239	277446	313796	336202	426300	443481	464880	607386	685776	775577	871390	850349	940286	902384	1020448	861953
5103254	43092	66267	105680	113854	110702	156481	174023	182534	223793	254527	268827	297411	360480	400759	462162	528780	544979	559129	706023	662931
5103304	77581	114243	141066	151243	142322	177457	253631	212854	241723	286275	341610	391576	394398	453524	553731	561040	698993	734179	952578	874997
5103353	65008	79580	99124	106601	119154	134753	167388	169666	191367	255307	262640	331519	449083	518075	700921	724955	845337	883663	1108428	1043420
5103361	10224	15823	22690	22871	24488	27287	39551	47283	51062	53355	50472	52686	59931	71161	83952	88292	94741	98046	112790	102566
5103379	43749	53854	64804	69252	71851	77324	98638	97328	118342	127375	135238	144311	158792	172147	191020	201119	215304	226905	268019	224270
5103403	4202756	5498641	6910785	7531110	7638874	8534809	9915326	11059165	12541779	13440075	15956715	17459008	20512665	21226684	22215196	23307786	24039567	24615163	26528839	22326083
5103437	12085	15066	18080	20365	20431	20408	29333	32950	42022	47890	56122	67076	77030	111488	110800	104924	105069	121497	115401	103316
5103452	78918	121450	105288	77708	79722	102060	125965	144548	225806	279736	294641	393485	319304	386380	421584	474873	541952	558319	643677	564759
5103502	351053	533903	721436	746857	441741	616143	850289	872613	729471	1066262	1285520	1409851	1727319	1588858	2204767	1957561	2295182	2451237	3358066	3007013
5103601	71002	115603	156742	161204	115603	135584	158377	173113	186656	196151	236894	299426	265292	283956	339232	336308	368640	320232	440422	369420
5103700	41749	64275	93740	209594	100940	97125	122202	145131	134529	181695	265420	257697	293414	355579	371407	393885	435233	522507	797334	755585
5103809	14426	18729	19793	21096	20011	23009	30017	34614	41463	47600	44819	49168	49772	54370	60030	58207	61851	59449	69894	55468
5103858	17245	38449	53938	52113	42552	57828	96233	120441	89439	195318	246604	256207	337420	311741	357145	407268	333748	539769	856082	838837
5103908	39841	50213	78187	69791	32001	54198	103597	89991	86282	121831	160412	168655	185937	184734	244257	197328	220121	227531	339311	299470
5103957	12874	16780	17917	18863	18865	22707	29449	32531	37056	42584	40284	54497	51016	68793	70824	68123	69601	80581	78824	65950
5104104	118475	147925	158653	160253	172089	197311	236864	250137	301442	388727	410287	481138	543448	607059	675697	740740	838327	880823	1016510	898035
5104203	93909	146436	177988	163097	105712	149226	167249	169440	189014	242278	264067	257644	314454	278845	374959	326071	378135	419305	490860	396951
5104500	8341	11026	11373	14765	26696	15401	18598	22261	27796	45427	46267	36515	37075	47320	60483	57092	57346	73525	77568	69227
5104526	...	...	...	146150	86867	146561	281335	285369	209738	321258	442402	426976	500953	493767	620569	691925	845385	734445	1327142	1180992
5104542	...	...	...	58634	40817	65217	88123	100330	85976	125280	154282	166656	177427	193177	211751	241219	286608	286973	506250	447616
5104559	32942	42182	50969	52415	47053	54265	61292	65366	63834	76365	124775	104300	113978	156443	170261	177019	185763	188606	326139	293197
5104609	238788	374915	529843	417061	294416	349420	468787	516827	549109	807103	1058793	990947	935751	917427	1150244	1093849	1172095	1292899	1503256	1264468
5104807	197434	257294	268152	295829	291069	301891	380061	412901	446475	524616	616848	718045	808820	814401	892676	937450	948875	964778	1086699	889265
5104906	25344	32656	33450	37891	46789	70288	83744	74169	103526	131147	163380	216052	255926	228149	223642	264704	204230	181285	167361	142017
5105002	49475	97733	181698	192925	130995	147043	180327	213299	205786	214494	223825	188414	199523	239767	262590	273732	271241	292610	319478	270003
5105101	148408	188818	226577	245912	229040	255419	322858	367860	462097	503126	487307	548857	625346	698917	780532	787301	841113	878532	1086042	937634
5105150	170696	216213	250606	325084	333214	392863	430156	400794	475733	592069	591325	665644	777168	853014	955478	1020955	1031085	1090852	1180935	1010239
5105176	37881	47068	56992	53268	51766	64482	74023	81838	99338	120226	134140	136167	150274	156872	170067	188748	185216	212902	264368	226487
5105200	58586	78920	101952	87441	101014	118027	123960	138506	124899	187230	226104	243262	236639	241505	304467	292113	336225	317383	417591	359005
5105234	38233	51866	56653	51806	66845	69080	77488	81414	154767	142377	152318	168494	181929	196830	175697	219432	189868	256054	225241	187008
5105259	340723	579878	611209	598622	504556	835434	1364302	1456477	1371530	1887403	2141387	2435209	2744250	2978993	3697418	3721722	4392108	4470107	5815154	5474431
5105309	7880	7656	10745	10730	10335	12230	13963	15615	17234	19333	18419	19951	21640	24633	28183	29646	31024	31003	34953	27073
5105507	53535	76920	84742	91336	159067	144273	182520	154194	214806	285559	270484	316595	365851	385178	423949	321398	317012	337238	459254	405719
5105580	67777	89938	106661	100885	90783	108185	127285	128488	134980	148201	168380	188252	211970	229334	267693	288470	313544	336521	471376	403599
5105606	68451	89174	109280	119211	129865	150357	186122	203701	235413	278159	260262	359622	417754	564413	610779	609651	753804	1007002	1042452	974001
5105622	88623	117751	166181	180625	164718	188392	239340	245639	344011	449077	453611	502771	564612	588846	613672	667642	746099	784147	800532	711909
5105903	116969	195734	211455	176814	156469	195644	250470	260224	335279	435935	473325	443259	571088	462459	532683	526852	626430	614303	821231	704262
5106000	24350	30394	37484	30407	29353	34008	49481	59661	54170	70771	82128	85399	103935	94702	115788	118630	122332	145161	213099	188749
5106109	28168	38018	45696	48741	45439	51434	65543	73068	82874	96524	102080	117940	141361	158092	214300	256235	292512	300885	351426	323258
5106158	28356	41141	46230	47404	51133	69506	92390	101612	118400	148394	146770	156052	169465	189469	190473	201794	220900	224200	259002	230646
5106174	8145	12255	15758	13313	12819	15011	20345	22249	24228	29585	33232	36823	45888	55335	60898	68837	73104	77138	100665	92520
5106182	16650	28281	31164	51053	43904	44006	56318	71650	113331	154110	130789	121834	119109	115830	166963	178510	180974	199783	289660	273010
5106190	14477	19137	19648	20343	19745	22854	31793	32876	35765	43604	53652	58363	66031	91534	132238	146299	174168	166418	233146	218669
5106208	16357	19247	24932	22678	21085	23925	31089	34037	38250	43583	42852	48032	53125	59941	74801	73313	67848	77525	88525	72168
5106216	37375	50435	56726	63507	70656	90547	114061	137485	142908	195566	325162	311585	294700	335345	365154	355232	389551	491320	714629	677254
5106224	290029	534988	684230	641209	427157	705323	1097886	1040227	1112453	1711033	1819113	2172228	2501527	2565532	2928447	2785199	3188129	3160477	4647666	4357637
5106232	253527	279542	271359	247174	245165	326175	407441	354464	464083	386652	454214	430018	409036	463486	618947	682535	722454	688308	741657	488130
5106240	117501	160277	291556	207738	131498	209289	363823	380339	265204	494296	635472	646982	684292	700562	1278646	1026965	1082306	1297574	2270078	2152577
5106257	81338	109238	128763	128688	116688	152605	226060	211445	230237	261728	291986	352676	448895	480845	529101	582344	648219	658290	884656	803318
5106265	22772	37414	41291	36548	34433	43562	60180	64245	73475	90426	93485	99261	115547	138600	171384	186199	200355	224053	329354	306582
5106273	13067	15488	16200	15404	15914	20075	23285	25918	28464	34803	36244	38560	44656	52478	60072	64383	59381	59155	81032	67965
5106281	91898	135587	173343	164933	78451	111947	146298	164803	154568	216183	267867	296748	276913	281695	360218	289227	302221	350808	584313	492415
5106299	39894	48053	57777	57379	53548	75507	94700	96704	106421	247844	494107	845839	881036	709921	405489	597149	635103	757363	673515	633621
5106307	73139	113399	168461	147807	124934	167940	234758	303901	304703	391505	461853	644692	703596	647342	754234	770017	665661	1067825	1498532	1425393
5106315	3701	4616	5327	6319	7775	10073	11643	13178	17284	20875	20324	22991	25270	30422	35147	34560	37886	41407	49025	45324
5106372	186009	243810	341415	403297	219214	281977	320573	317638	416554	438820	458894	494281	572321	667421	734541	716620	844556	840482	1112880	926871
5106422	71665	85441	92280	94275	95122	129448	158130	177475	205351	241681	274975	320140	345117	390659	467818	499935	542521	609045	722838	651173
5106455	13643	20911	25106	18204	15971	16286	23426	27501	27364	36887	43030	50566	61657	53456	70903	69898	67987	88849	171896	158253
5106505	90158	113165	119843	126455	155246	164373	187467	224415	270747	278211	294914	356889	395699	436510	508951	502975	539396	565203	625851	535693
5106653	13183	16094	17723	19541	19653	23234	29454	32615	40230	49099	50246	54836	64327	71351	91851	85707	86453	79887	94397	81214
5106703	6305	7701	8798	9114	10384	11076	13516	14668	14257	16282	17644	21813	23415	28584	25252	22756	25008	24669	27260	20955
5106752	208224	222717	242739	295231	321568	359060	442014	494593	497065	586827	713146	854044	895912	1153713	1193119	1189255	1340557	1535829	2003192	1794968
5106778	20528	25025	31595	34929	41497	45029	61239	68342	74346	89649	133161	130687	165311	173983	211683	195993	231641	253174	323188	302660
5106802	36818	50577	92611	90934	58406	66055	103776	69877	83928	166231	198871	207939	231036	271597	352975	404714	388191	511317	948485	911667
5106828	37346	57050	63002	64719	71257	79613	98640	112160	125697	130518	137257	144578	157389	174940	198088	190909	223000	218698	239045	201699
5106851	13908	15350	17739	17463	19245	20503	25914	28910	30714	35793	37150	39128	42996	49319	55604	53825	53539	55182	64826	50918
5107008	110256	166182	188988	188050	132054	179559	248006	256867	265120	345652	367554	402816	415818	483287	532215	500488	519294	532145	786497	676241
5107040	506422	783376	969411	979927	651190	957153	1362621	1476632	1522291	2153805	2350169	2610483	2944475	3146999	3578118	3491841	3970461	3922519	5180124	4673702
5107065	54762	82789	172986	138331	122923	204525	305266	382588	322215	570532	760776	867731	1009928	1173552	1207354	1612129	1651442	1553732	2795905	2741143
5107107	96961	106325	104724	109737	110207	127824	150592	160295	216185	258857	257170	301412	343086	333888	351266	365858	380243	377996	396243	299282
5107156	13621	17603	18262	17979	19301	24939	28254	64730	70594	102469	165420	170478	219781	199720	38160	38634	38304	38501	44089	30468
5107180	32841	49337	60082	61226	56751	66084	86453	93843	96613	130378	142261	205612	228659	243453	252810	290093	354572	355891	487232	454391
5107198	10738	15844	22579	18622	18034	19682	25882	28093	26779	39573	49214	62017	82725	82742	72595	73595	79010	89358	112637	101899
5107206	20346	23066	23646	25063	35084	59080	55552	39208	46747	50170	49784	54645	62552	70934	79476	82333	89351	91847	109800	89454
5107248	33045	62453	81234	66792	46195	56710	91892	110475	73059	146795	180393	192371	202323	219033	339020	310661	406353	408673	670035	636990
5107263	12593	16579	16987	16266	14825	18311	22023	24513	24623	31745	29559	47872	50348	58456	71288	67846	75956	82619	114156	101563
5107297	10020	12216	12978	14809	14841	18616	20731	22118	24340	27918	29505	31401	33597	37633	43540	42887	44533	45551	51902	41882
5107305	117577	148330	197546	198020	152291	181741	289013	277646	324972	361326	433174	458117	553768	530874	656677	683673	788608	797208	1113751	996174
5107354	26959	34915	50617	43365	38555	42169	63325	68955	75128	106293	144589	142235	182225	193217	299158	238638	293582	315289	584396	557437
5107404	16283	17875	18630	18364	22182	25033	24243	27995	30569	29131	36106	51630	51616	43247	49567	51622	54438	65721	66929	50646
5107578	18906	24793	30886	32676	28217	36405	43535	45971	50717	59529	53333	53339	58501	65054	69346	64110	66689	68538	84627	65721
5107602	1351282	2020840	2422682	2523171	2395459	3126404	4185361	4516572	4826132	5510459	5526301	6737444	7643026	8327436	9488929	9603781	10782272	11355239	12850052	11498770
5107701	52729	67266	82607	84106	74207	93186	105461	114925	140042	140535	167209	172273	226716	264068	305970	282569	315296	306079	385091	332362
5107743	6143	11429	14932	16624	18214	19828	28159	26859	25215	33447	34953	43487	82101	72358	95122	83504	109273	125088	165888	159745
5107750	16524	21944	22191	20684	18856	21786	26889	30537	34875	41863	39680	43738	51089	55069	61560	56863	58077	59481	65545	49021
5107768	62021	99004	165370	134337	72430	138687	228372	215983	170788	260335	360073	370870	389030	379498	526537	572772	589915	515850	898335	836314
5107776	17431	23323	26088	30036	26542	33066	41215	44437	46853	57964	68600	74961	85447	98161	134291	111814	159217	150327	195491	178060
5107792	100523	159845	193704	187232	78372	152279	187896	203069	141735	253494	308669	335866	324203	300432	371383	371172	397087	390898	694988	594465
5107800	71958	105596	137325	131751	101020	129060	183225	190020	176621	249067	279561	339227	480875	454226	513592	482726	495052	429900	480664	408706
5107859	43663	51808	66512	70969	63837	81304	97381	125936	116930	160977	229652	270017	352265	470082	611678	559905	668728	718189	1191725	1148062
5107875	417784	569481	745139	787563	483898	699304	896826	952249	827963	1226043	1689727	1636951	1771550	1911734	2673060	2517356	2923289	2590391	3738443	3320659
5107883	3748	4210	8434	10306	6684	7842	10928	11430	13758	15921	15819	18165	19619	23955	36431	36068	39364	38980	55191	51443
5107909	612929	904483	1178941	1169733	1132525	1440471	1870701	1987329	2240641	2639100	3003368	3597150	4284919	4428309	5108280	5628209	6319577	6605143	8075614	7462685
5107925	643436	988993	1340592	1002231	859410	1319845	2035329	2157485	1834499	2766495	3330662	3681325	4436209	4657120	5640162	5733764	5921233	6239123	9117204	8473768
5107941	38112	57945	98674	93475	93695	96432	184234	157787	132178	230390	342831	349415	355083	336958	369969	386267	417586	478024	793229	755117
5107958	445617	563324	666815	695731	735191	903055	1115748	1356319	1464263	1657354	1789297	2076941	2285691	2483259	2968739	3015954	3239502	3426316	4078549	3632932
5108006	175412	297098	405435	189671	111438	185671	291440	278178	254163	422246	512001	571406	642699	664534	784822	777242	894547	876375	1382669	1207257
5108055	52073	64713	72608	75597	73297	89978	109414	116769	127005	148536	151910	177120	188684	210189	238680	225796	261423	285152	350959	298886
5108105	23031	35182	62800	43872	27687	41089	62653	63891	50405	75411	94664	94677	100302	99832	137976	112169	120178	149522	208892	185861
5108204	23505	30050	35229	29958	29351	34421	44772	48088	46757	56885	54521	63464	78646	83737	99695	87277	93979	109742	154910	131405
5108303	25009	26361	38704	39236	34102	39892	43658	47581	56270	61202	81837	87572	86616	107855	123123	140899	155576	184450	336691	311682
5108352	8470	11526	13159	13531	14059	18872	23624	25219	30648	34985	36356	38634	44884	50534	60348	48836	60001	56517	62735	54265
5108402	1191017	1564871	1854047	2067770	2154486	2455152	2954058	3321003	3908580	4443679	4903061	5285654	5904942	6268147	7311889	7895656	8167611	8542481	9049418	7858401
5108501	61000	83730	139857	135080	105602	120571	200182	221283	179085	292641	364022	370829	360360	390018	526476	515430	523728	511175	849830	788830
5108600	79062	104787	122474	145977	147079	166732	203025	228138	248343	256100	291689	349788	390279	385506	451564	420614	508448	528135	663817	584755
5108808	16189	21324	25428	27143	25054	28925	38029	39031	45253	53101	58272	62691	64609	71476	87351	89165	83145	95641	120877	104688
5108857	17626	25537	46680	37127	20974	21826	30976	32623	49542	75880	97459	115397	153769	171530	164951	161511	186260	242898	311084	293458
5108907	39032	69933	88184	73309	56864	88518	184456	198643	138359	228002	274741	310853	340332	333214	406279	431411	497913	507471	799376	760344
5108956	27549	37132	44036	48277	49634	56768	94315	101545	99885	121160	111964	115107	128947	151055	170663	175209	205826	201774	248326	220777

## Sheet: database_SPI_indigenous_people
geocodigo	Name of municipality	uf	SPI_2021	indigenous population 2022
1100015	Alta Floresta D'Oeste	RO	54.7554	750
1100023	Ariquemes	RO	56.5777	98
1100031	Cabixi	RO	57.5349	10
1100049	Cacoal	RO	63.154	1688
1100056	Cerejeiras	RO	61.2195	23
1100064	Colorado do Oeste	RO	62.5392	13
1100072	Corumbiara	RO	54.6139	87
1100080	Costa Marques	RO	53.8961	1217
1100098	Espigão D'Oeste	RO	61.0713	720
1100106	Guajará-Mirim	RO	58.8488	5482
1100114	Jaru	RO	57.2045	67
1100122	Ji-Paraná	RO	62.8023	1573
1100130	Machadinho D'Oeste	RO	57.5436	41
1100148	Nova Brasilândia D'Oeste	RO	57.5902	13
1100155	Ouro Preto do Oeste	RO	61.0861	44
1100189	Pimenta Bueno	RO	61.3248	546
1100205	Porto Velho	RO	62.6141	4112
1100254	Presidente Médici (Rondônia)	RO	58.6008	7
1100262	Rio Crespo	RO	56.641	11
1100288	Rolim de Moura	RO	61.1039	98
1100296	Santa Luzia D'Oeste	RO	56.2424	2
1100304	Vilhena	RO	62.1722	1225
1100320	São Miguel do Guaporé	RO	57.1035	237
1100338	Nova Mamoré	RO	54.1051	1067
1100346	Alvorada D'Oeste	RO	62.4964	9
1100379	Alto Alegre dos Parecis	RO	55.8113	109
1100403	Alto Paraíso	RO	52.6597	10
1100452	Buritis	RO	51.36	47
1100502	Novo Horizonte do Oeste	RO	57.0275	2
1100601	Cacaulândia	RO	55.3209	4
1100700	Campo Novo de Rondônia	RO	54.1147	3
1100809	Candeias do Jamari	RO	57.0183	138
1100908	Castanheiras	RO	55.8317	8
1100924	Chupinguaia	RO	59.2088	319
1100940	Cujubim	RO	52.1136	37
1101005	Governador Jorge Teixeira	RO	52.3388	92
1101104	Itapuã do Oeste	RO	58.4692	15
1101203	Ministro Andreazza	RO	56.8071	3
1101302	Mirante da Serra	RO	54.9944	152
1101401	Monte Negro	RO	49.7498	24
1101435	Nova União	RO	54.5799	9
1101450	Parecis	RO	54.2029	78
1101468	Pimenteiras do Oeste	RO	60.1836	170
1101476	Primavera de Rondônia	RO	58.7492	1
1101484	São Felipe D'Oeste	RO	57.0941	2
1101492	São Francisco do Guaporé	RO	55.077	671
1101500	Seringueiras	RO	58.8821	79
1101559	Teixeirópolis	RO	56.856	3
1101609	Theobroma	RO	54.6121	8
1101708	Urupá	RO	58.6837	11
1101757	Vale do Anari	RO	55.9759	11
1101807	Vale do Paraíso	RO	53.9122	7
1200013	Acrelândia	AC	53.7041	30
1200054	Assis Brasil	AC	51.9574	1207
1200104	Brasiléia	AC	51.453	282
1200138	Bujari	AC	54.5681	30
1200179	Capixaba	AC	49.6719	7
1200203	Cruzeiro do Sul	AC	54.3204	1678
1200252	Epitaciolândia	AC	62.2648	26
1200302	Feijó	AC	47.4794	4436
1200328	Jordão	AC	47.2879	4115
1200336	Mâncio Lima	AC	57.4536	2827
1200344	Manoel Urbano	AC	54.7501	962
1200351	Marechal Thaumaturgo	AC	57.2276	3355
1200385	Plácido de Castro	AC	54.8177	52
1200393	Porto Walter	AC	55.0225	868
1200401	Rio Branco (Acre)	AC	61.164	1827
1200427	Rodrigues Alves	AC	54.758	85
1200435	Santa Rosa do Purus	AC	48.3991	4297
1200450	Senador Guiomard	AC	53.4682	34
1200500	Sena Madureira	AC	55.2158	1681
1200609	Tarauacá	AC	47.845	3775
1200708	Xapuri	AC	52.6118	43
1200807	Porto Acre	AC	52.5605	82
1300029	Alvarães	AM	49.2406	5589
1300060	Amaturá	AM	52.3164	9948
1300086	Anamã	AM	56.874	971
1300102	Anori	AM	60.5179	511
1300144	Apuí	AM	47.4935	579
1300201	Atalaia do Norte	AM	51.9499	7774
1300300	Autazes	AM	51.8157	20442
1300409	Barcelos	AM	54.2936	14175
1300508	Barreirinha	AM	53.88	8283
1300607	Benjamin Constant	AM	51.7477	17811
1300631	Beruri	AM	54.8773	2734
1300680	Boa Vista do Ramos	AM	53.7544	1546
1300706	Boca do Acre	AM	56.9622	3145
1300805	Borba	AM	53.6375	9389
1300839	Caapiranga	AM	51.8641	748
1300904	Canutama	AM	54.3424	2625
1301001	Carauari	AM	57.7905	1639
1301100	Careiro	AM	52.5955	3351
1301159	Careiro da Várzea	AM	54.6043	2453
1301209	Coari	AM	52.5759	9578
1301308	Codajás	AM	56.3721	76
1301407	Eirunepé	AM	47.427	2796
1301506	Envira	AM	46.8409	1263
1301605	Fonte Boa	AM	54.6217	7796
1301654	Guajará	AM	54.5425	331
1301704	Humaitá	AM	54.2914	4749
1301803	Ipixuna	AM	51.2702	2337
1301852	Iranduba	AM	55.3696	2490
1301902	Itacoatiara	AM	55.0201	8010
1301951	Itamarati	AM	50.5676	1953
1302009	Itapiranga	AM	54.7658	327
1302108	Japurá	AM	50.115	2608
1302207	Juruá	AM	53.0472	1211
1302306	Jutaí	AM	53.1344	8171
1302405	Lábrea	AM	54.0145	12045
1302504	Manacapuru	AM	52.8701	3825
1302553	Manaquiri	AM	55.9836	2120
1302603	Manaus	AM	65.2961	71713
1302702	Manicoré	AM	55.3394	8285
1302801	Maraã	AM	55.2489	3034
1302900	Maués	AM	55.5368	11399
1303007	Nhamundá	AM	57.9899	1070
1303106	Nova Olinda do Norte	AM	52.2726	7107
1303205	Novo Airão	AM	56.0603	4875
1303304	Novo Aripuanã	AM	54.4905	1154
1303403	Parintins	AM	59.2526	5653
1303502	Pauini	AM	49.2374	3973
1303536	Presidente Figueiredo	AM	59.4818	1291
1303569	Rio Preto da Eva	AM	54.0655	1456
1303601	Santa Isabel do Rio Negro	AM	57.4694	13622
1303700	Santo Antônio do Içá	AM	50.1733	18882
1303809	São Gabriel da Cachoeira	AM	47.2319	48256
1303908	São Paulo de Olivença	AM	53.8441	26619
1303957	São Sebastião do Uatumã	AM	62.4255	308
1304005	Silves	AM	57.4722	1066
1304062	Tabatinga	AM	51.6632	34497
1304104	Tapauá	AM	51.0985	3652
1304203	Tefé	AM	50.8835	20394
1304237	Tonantins	AM	58.2729	10656
1304260	Uarini	AM	53.6167	3627
1304302	Urucará	AM	61.7039	1140
1304401	Urucurituba	AM	58.4167	1726
1400027	Amajari	RR	47.4438	9681
1400050	Alto Alegre	RR	47.8671	12705
1400100	Boa Vista	RR	63.6876	20410
1400159	Bonfim	RR	48.1963	6463
1400175	Cantá	RR	52.8899	5234
1400209	Caracaraí	RR	50.1507	1273
1400233	Caroebe	RR	54.3102	810
1400282	Iracema	RR	53.8013	1745
1400308	Mucajaí	RR	53.7414	739
1400407	Normandia	RR	50.828	12144
1400456	Pacaraima	RR	52.3022	11430
1400472	Rorainópolis	RR	51.7906	833
1400506	São João da Baliza	RR	55.2682	539
1400605	São Luiz	RR	55.0153	31
1400704	Uiramutã	RR	48.2497	13283
1500107	Abaetetuba	PA	51.8862	93
1500131	Abel Figueiredo	PA	55.7546	10
1500206	Acará	PA	47.939	23
1500305	Afuá	PA	50.3989	29
1500347	Água Azul do Norte	PA	57.427	176
1500404	Alenquer	PA	55.6606	36
1500503	Almeirim	PA	57.1341	1088
1500602	Altamira	PA	52.9527	6194
1500701	Anajás	PA	45.5536	5
1500800	Ananindeua	PA	55.5783	508
1500859	Anapu	PA	49.9509	944
1500909	Augusto Corrêa	PA	51.5488	20
1500958	Aurora do Pará	PA	53.7959	59
1501006	Aveiro	PA	55.0541	3208
1501105	Bagre	PA	51.1808	1
1501204	Baião	PA	51.1955	52
1501253	Bannach	PA	48.888	216
1501303	Barcarena	PA	51.6728	292
1501402	Belém	PA	62.8217	2125
1501451	Belterra	PA	58.2633	1795
1501501	Benevides	PA	61.8108	68
1501576	Bom Jesus do Tocantins (Pará)	PA	52.4478	1130
1501600	Bonito	PA	54.2248	2
1501709	Bragança	PA	52.7281	100
1501725	Brasil Novo	PA	56.4579	395
1501758	Brejo Grande do Araguaia	PA	55.2217	82
1501782	Breu Branco	PA	52.0405	107
1501808	Breves	PA	47.5543	823
1501907	Bujaru	PA	49.9772	26
1501956	Cachoeira do Piriá	PA	48.4072	34
1502004	Cachoeira do Arari	PA	51.445	17
1502103	Cametá	PA	52.946	125
1502152	Canaã dos Carajás	PA	65.2904	120
1502202	Capanema	PA	52.1817	106
1502301	Capitão Poço	PA	52.163	71
1502400	Castanhal	PA	53.1858	144
1502509	Chaves	PA	49.5576	26
1502608	Colares	PA	57.81	55
1502707	Conceição do Araguaia	PA	56.6457	107
1502756	Concórdia do Pará	PA	50.3949	33
1502764	Cumaru do Norte	PA	54.135	2487
1502772	Curionópolis	PA	57.0012	31
1502806	Curralinho	PA	53.7866	13
1502855	Curuá	PA	58.1212	35
1502905	Curuçá	PA	54.6728	23
1502939	Dom Eliseu	PA	55.8456	47
1502954	Eldorado dos Carajás	PA	51.7818	37
1503002	Faro	PA	60.8465	83
1503044	Floresta do Araguaia	PA	53.1203	30
1503077	Garrafão do Norte	PA	49.9731	9
1503093	Goianésia do Pará	PA	49.6719	116
1503101	Gurupá	PA	51.968	61
1503200	Igarapé-Açu	PA	50.8443	25
1503309	Igarapé-Miri	PA	49.5465	23
1503408	Inhangapi	PA	51.1141	7
1503457	Ipixuna do Pará	PA	55.6176	37
1503507	Irituia	PA	52.008	12
1503606	Itaituba	PA	52.9965	2720
1503705	Itupiranga	PA	51.094	449
1503754	Jacareacanga	PA	46.8348	14216
1503804	Jacundá	PA	51.1662	47
1503903	Juruti	PA	58.4559	128
1504000	Limoeiro do Ajuru	PA	52.8279	13
1504059	Mãe do Rio	PA	50.9911	13
1504109	Magalhães Barata	PA	54.0682	1
1504208	Marabá	PA	56.7757	580
1504307	Maracanã	PA	54.7588	16
1504406	Marapanim	PA	52.219	10
1504422	Marituba	PA	56.357	94
1504455	Medicilândia	PA	51.796	18
1504505	Melgaço	PA	48.9393	11
1504604	Mocajuba	PA	53.1135	47
1504703	Moju	PA	48.9555	258
1504752	Mojuí dos Campos	PA	55.2642	231
1504802	Monte Alegre	PA	56.1394	65
1504901	Muaná	PA	54.1362	7
1504950	Nova Esperança do Piriá	PA	47.0537	80
1504976	Nova Ipixuna	PA	46.2579	8
1505007	Nova Timboteua	PA	56.1703	3
1505031	Novo Progresso	PA	51.6043	71
1505064	Novo Repartimento	PA	49.7082	1122
1505106	Óbidos	PA	54.5988	872
1505205	Oeiras do Pará	PA	46.0716	15
1505304	Oriximiná	PA	57.0339	3805
1505403	Ourém	PA	53.0141	39
1505437	Ourilândia do Norte	PA	56.1784	1468
1505486	Pacajá	PA	44.3413	33
1505494	Palestina do Pará	PA	53.4234	5
1505502	Paragominas	PA	56.6669	1422
1505536	Parauapebas	PA	62.0285	1971
1505551	Pau D'Arco	PA	46.7874	460
1505601	Peixe-Boi	PA	51.4643	35
1505635	Piçarra	PA	48.0293	5
1505650	Placas	PA	49.1558	22
1505700	Ponta de Pedras	PA	57.3623	131
1505809	Portel	PA	46.2483	25
1505908	Porto de Moz	PA	51.5741	108
1506005	Prainha	PA	53.0339	41
1506104	Primavera	PA	54.2674	3
1506112	Quatipuru	PA	50.3318	12
1506138	Redenção	PA	53.2517	306
1506161	Rio Maria	PA	54.3982	36
1506187	Rondon do Pará	PA	54.498	109
1506195	Rurópolis	PA	50.5242	299
1506203	Salinópolis	PA	54.4115	71
1506302	Salvaterra	PA	54.5459	21
1506351	Santa Bárbara do Pará	PA	56.3896	288
1506401	Santa Cruz do Arari	PA	58.1504	4
1506500	Santa Isabel do Pará	PA	54.2639	86
1506559	Santa Luzia do Pará	PA	51.0468	897
1506583	Santa Maria das Barreiras	PA	49.9878	122
1506609	Santa Maria do Pará	PA	52.4197	400
1506708	Santana do Araguaia	PA	47.6268	145
1506807	Santarém	PA	59.586	16955
1506906	Santarém Novo	PA	55.5224	4
1507003	Santo Antônio do Tauá	PA	55.4534	39
1507102	São Caetano de Odivelas	PA	54.4871	6
1507151	São Domingos do Araguaia	PA	50.5725	61
1507201	São Domingos do Capim	PA	46.0907	49
1507300	São Félix do Xingu	PA	52.9358	2451
1507409	São Francisco do Pará	PA	53.4362	24
1507458	São Geraldo do Araguaia	PA	52.2329	483
1507466	São João da Ponta	PA	54.8788	1
1507474	São João de Pirabas	PA	51.8455	4
1507508	São João do Araguaia	PA	49.8687	23
1507607	São Miguel do Guamá	PA	50.5299	33
1507706	São Sebastião da Boa Vista	PA	54.2337	62
1507755	Sapucaia	PA	52.2842	5
1507805	Senador José Porfírio	PA	49.2569	852
1507904	Soure	PA	58.8449	26
1507953	Tailândia	PA	47.0673	85
1507961	Terra Alta	PA	53.4338	2
1507979	Terra Santa	PA	59.9732	26
1508001	Tomé-Açu	PA	53.0789	583
1508035	Tracuateua	PA	49.0586	19
1508050	Trairão	PA	48.8124	471
1508084	Tucumã	PA	55.7289	39
1508100	Tucuruí	PA	49.8655	813
1508126	Ulianópolis	PA	53.0813	35
1508159	Uruará	PA	49.8374	118
1508209	Vigia	PA	52.5722	28
1508308	Viseu	PA	51.6122	66
1508357	Vitória do Xingu	PA	53.7985	570
1508407	Xinguara	PA	55.4057	56
1600055	Serra do Navio	AP	60.4502	3
1600105	Amapá	AP	55.6817	7
1600154	Pedra Branca do Amaparí	AP	54.2232	1676
1600204	Calçoene	AP	52.5129	17
1600212	Cutias	AP	54.9592	0
1600238	Ferreira Gomes	AP	55.2621	1
1600253	Itaubal	AP	54.3484	3
1600279	Laranjal do Jari	AP	55.1881	145
1600303	Macapá	AP	62.9272	1245
1600402	Mazagão	AP	51.6075	24
1600501	Oiapoque	AP	54.0268	8088
1600535	Porto Grande	AP	51.4832	28
1600550	Pracuúba	AP	52.5722	3
1600600	Santana	AP	56.2315	80
1600709	Tartarugalzinho	AP	52.0571	11
1600808	Vitória do Jari	AP	55.8803	3
1700251	Abreulândia	TO	55.1552	1
1700301	Aguiarnópolis	TO	56.0102	4
1700350	Aliança do Tocantins	TO	54.2023	7
1700400	Almas	TO	55.8156	2
1700707	Alvorada	TO	58.4324	9
1701002	Ananás	TO	57.2625	9
1701051	Angico	TO	52.6291	5
1701101	Aparecida do Rio Negro	TO	54.9524	22
1701309	Aragominas	TO	49.2549	21
1701903	Araguacema	TO	54.387	16
1702000	Araguaçu	TO	52.2885	40
1702109	Araguaína	TO	53.3751	359
1702158	Araguanã (Tocantins)	TO	53.8762	5
1702208	Araguatins	TO	52.3813	42
1702307	Arapoema	TO	52.3909	2
1702406	Arraias	TO	52.3647	10
1702554	Augustinópolis	TO	50.188	21
1702703	Aurora do Tocantins	TO	56.1681	1
1702901	Axixá do Tocantins	TO	53.9738	4
1703008	Babaçulândia	TO	54.4625	13
1703057	Bandeirantes do Tocantins	TO	50.3352	4
1703073	Barra do Ouro	TO	54.5631	18
1703107	Barrolândia	TO	54.5187	19
1703206	Bernardo Sayão	TO	52.3183	2
1703305	Bom Jesus do Tocantins (Tocantins)	TO	51.219	17
1703602	Brasilândia do Tocantins	TO	55.8286	3
1703701	Brejinho de Nazaré	TO	55.1766	7
1703800	Buriti do Tocantins	TO	55.6638	21
1703826	Cachoeirinha	TO	53.8663	44
1703842	Campos Lindos	TO	52.6357	6
1703867	Cariri do Tocantins	TO	51.9216	5
1703883	Carmolândia	TO	56.4124	7
1703891	Carrasco Bonito	TO	52.6747	4
1703909	Caseara	TO	55.5478	16
1704105	Centenário	TO	53.1925	2
1704600	Chapada de Areia	TO	52.0065	3
1705102	Chapada da Natividade	TO	55.0207	0
1705508	Colinas do Tocantins	TO	56.0948	76
1705557	Combinado	TO	58.0366	2
1705607	Conceição do Tocantins	TO	47.9735	0
1706001	Couto de Magalhães	TO	57.5012	3
1706100	Cristalândia	TO	53.7623	9
1706258	Crixás do Tocantins	TO	59.7641	1
1706506	Darcinópolis	TO	50.7497	2
1707009	Dianópolis	TO	53.9405	7
1707108	Divinópolis do Tocantins	TO	53.0119	10
1707207	Dois Irmãos do Tocantins	TO	51.0078	29
1707306	Dueré	TO	55.9791	19
1707405	Esperantina	TO	51.6824	33
1707553	Fátima	TO	63.2964	4
1707652	Figueirópolis	TO	59.8298	14
1707702	Filadélfia	TO	56.1446	9
1708205	Formoso do Araguaia	TO	53.3509	1633
1708254	Fortaleza do Tabocão	TO	52.9926	7
1708304	Goianorte	TO	52.6705	7
1709005	Goiatins	TO	47.3052	2650
1709302	Guaraí	TO	53.7383	38
1709500	Gurupi	TO	58.6694	802
1709807	Ipueiras	TO	55.5506	3
1710508	Itacajá	TO	54.8194	1195
1710706	Itaguatins	TO	54.8915	36
1710904	Itapiratins	TO	49.9738	8
1711100	Itaporã do Tocantins	TO	53.5096	6
1711506	Jaú do Tocantins	TO	52.1292	1
1711803	Juarina	TO	53.5635	1
1711902	Lagoa da Confusão	TO	52.9948	2340
1711951	Lagoa do Tocantins	TO	49.1355	4
1712009	Lajeado	TO	58.828	13
1712157	Lavandeira	TO	59.0504	0
1712405	Lizarda	TO	50.5112	2
1712454	Luzinópolis	TO	55.0363	3
1712504	Marianópolis do Tocantins	TO	54.445	3
1712702	Mateiros	TO	52.3491	0
1712801	Maurilândia do Tocantins	TO	50.5431	483
1713205	Miracema do Tocantins	TO	51.7591	119
1713304	Miranorte	TO	57.2726	7
1713601	Monte do Carmo	TO	53.5685	40
1713700	Monte Santo do Tocantins	TO	49.2422	1
1713809	Palmeiras do Tocantins	TO	53.3059	3
1713957	Muricilândia	TO	49.3802	6
1714203	Natividade	TO	54.1966	6
1714302	Nazaré	TO	54.1286	42
1714880	Nova Olinda	TO	53.0654	1
1715002	Nova Rosalândia	TO	55.4764	13
1715101	Novo Acordo	TO	54.7536	20
1715150	Novo Alegre	TO	55.1794	0
1715259	Novo Jardim	TO	52.2246	3
1715507	Oliveira de Fátima	TO	52.5913	0
1715705	Palmeirante	TO	50.4946	21
1715754	Palmeirópolis	TO	56.8911	7
1716109	Paraíso do Tocantins	TO	58.8516	120
1716208	Paranã	TO	50.0415	17
1716307	Pau D'Arco	TO	52.3239	0
1716505	Pedro Afonso	TO	57.3474	99
1716604	Peixe	TO	54.7543	22
1716653	Pequizeiro	TO	57.1889	0
1716703	Colméia	TO	57.6177	9
1717008	Pindorama do Tocantins	TO	58.4408	8
1717206	Piraquê	TO	52.9342	2
1717503	Pium	TO	53.0635	983
1717800	Ponte Alta do Bom Jesus	TO	49.2677	0
1717909	Ponte Alta do Tocantins	TO	53.0921	9
1718006	Porto Alegre do Tocantins	TO	47.4095	1
1718204	Porto Nacional	TO	61.4356	171
1718303	Praia Norte	TO	51.9326	1
1718402	Presidente Kennedy	TO	55.4259	3
1718451	Pugmil	TO	53.0603	2
1718501	Recursolândia	TO	45.3347	5
1718550	Riachinho	TO	54.8739	1
1718659	Rio da Conceição	TO	56.3683	0
1718709	Rio dos Bois	TO	54.1006	2
1718758	Rio Sono	TO	52.7767	16
1718808	Sampaio	TO	54.6293	8
1718840	Sandolândia	TO	50.69	257
1718865	Santa Fé do Araguaia	TO	55.1964	405
1718881	Santa Maria do Tocantins	TO	54.6671	40
1718899	Santa Rita do Tocantins	TO	53.7686	3
1718907	Santa Rosa do Tocantins	TO	50.763	6
1719004	Santa Tereza do Tocantins	TO	54.3815	2
1720002	Santa Terezinha do Tocantins	TO	56.4033	0
1720101	São Bento do Tocantins	TO	50.8406	115
1720150	São Félix do Tocantins	TO	56.6139	5
1720200	São Miguel do Tocantins	TO	50.3745	41
1720259	São Salvador do Tocantins	TO	51.3445	1
1720309	São Sebastião do Tocantins	TO	54.0262	1
1720499	São Valério da Natividade	TO	57.6448	0
1720655	Silvanópolis	TO	51.7302	25
1720804	Sítio Novo do Tocantins	TO	49.9136	9
1720853	Sucupira	TO	56.1311	0
1720903	Taguatinga	TO	56.7146	0
1720937	Taipas do Tocantins	TO	59.4102	2
1720978	Talismã	TO	55.6993	4
1721000	Palmas	TO	70.2256	645
1721109	Tocantínia	TO	52.9901	4086
1721208	Tocantinópolis	TO	53.7645	2352
1721257	Tupirama	TO	53.1422	9
1721307	Tupiratins	TO	60.3721	7
1722081	Wanderlândia	TO	54.3074	8
1722107	Xambioá	TO	53.4601	8
2100055	Açailândia	MA	57.4381	220
2100204	Alcântara	MA	55.7645	27
2100402	Altamira do Maranhão	MA	52.6088	7
2100436	Alto Alegre do Maranhão	MA	53.9949	53
2100477	Alto Alegre do Pindaré	MA	56.3818	65
2100501	Alto Parnaíba	MA	54.6968	5
2100550	Amapá do Maranhão	MA	52.7389	1
2100600	Amarante do Maranhão	MA	49.962	8210
2100709	Anajatuba	MA	52.4473	19
2100832	Apicum-Açu	MA	53.9108	23
2100873	Araguanã (Maranhão)	MA	55.4817	241
2100956	Arame	MA	47.4817	3522
2101004	Arari	MA	57.3792	46
2101103	Axixá	MA	57.3698	16
2101202	Bacabal	MA	54.6585	171
2101251	Bacabeira	MA	57.3131	7
2101301	Bacuri	MA	52.9493	10
2101350	Bacurituba	MA	53.2446	6
2101400	Balsas	MA	54.8922	216
2101608	Barra do Corda	MA	50.7989	5552
2101772	Bela Vista do Maranhão	MA	52.9457	8
2101806	Benedito Leite	MA	58.1414	14
2101905	Bequimão	MA	50.4225	30
2101939	Bernardo do Mearim	MA	57.0712	4
2101970	Boa Vista do Gurupi	MA	52.6649	39
2102002	Bom Jardim	MA	52.0286	2159
2102036	Bom Jesus das Selvas	MA	52.1577	502
2102077	Bom Lugar	MA	53.6176	7
2102150	Brejo de Areia	MA	52.1004	1
2102309	Buriti Bravo	MA	54.9292	5
2102325	Buriticupu	MA	52.2317	248
2102358	Buritirana	MA	53.2424	20
2102374	Cachoeira Grande	MA	51.2064	4
2102408	Cajapió	MA	52.2391	4
2102507	Cajari	MA	48.1476	42
2102556	Campestre do Maranhão	MA	56.2849	31
2102606	Cândido Mendes	MA	53.4256	16
2102705	Cantanhede	MA	52.4491	26
2102754	Capinzal do Norte	MA	54.2194	9
2102804	Carolina	MA	56.8225	68
2102903	Carutapera	MA	55.125	56
2103109	Cedral	MA	60.6448	10
2103125	Central do Maranhão	MA	51.1501	21
2103158	Centro do Guilherme	MA	53.5734	835
2103174	Centro Novo do Maranhão	MA	53.4621	468
2103257	Cidelândia	MA	53.0712	9
2103307	Codó	MA	55.3295	114
2103505	Colinas	MA	52.991	121
2103554	Conceição do Lago-Açu	MA	51.683	8
2103604	Coroatá	MA	53.4116	26
2103703	Cururupu	MA	51.2591	27
2103752	Davinópolis	MA	54.4805	20
2103802	Dom Pedro	MA	57.2211	13
2104008	Esperantinópolis	MA	53.4786	10
2104057	Estreito	MA	57.538	61
2104073	Feira Nova do Maranhão	MA	53.0057	1
2104081	Fernando Falcão	MA	51.6687	3478
2104099	Formosa da Serra Negra	MA	53.6129	26
2104107	Fortaleza dos Nogueiras	MA	51.1091	7
2104206	Fortuna	MA	52.0904	7
2104305	Godofredo Viana	MA	55.3172	30
2104404	Gonçalves Dias	MA	53.6358	12
2104503	Governador Archer	MA	53.4705	1
2104552	Governador Edison Lobão	MA	55.603	24
2104602	Governador Eugênio Barros	MA	55.3174	10
2104628	Governador Luiz Rocha	MA	58.6633	2
2104651	Governador Newton Bello	MA	51.3954	13
2104677	Governador Nunes Freire	MA	54.0625	20
2104701	Graça Aranha	MA	52.1641	34
2104800	Grajaú	MA	52.9218	7927
2104909	Guimarães	MA	54.6855	125
2105104	Icatu	MA	50.5763	19
2105153	Igarapé do Meio	MA	52.2347	25
2105203	Igarapé Grande	MA	51.1814	1
2105302	Imperatriz	MA	60.1451	536
2105351	Itaipava do Grajaú	MA	52.3198	1296
2105401	Itapecuru Mirim	MA	56.1825	52
2105427	Itinga do Maranhão	MA	55.4048	22
2105450	Jatobá	MA	56.7936	1
2105476	Jenipapo dos Vieiras	MA	49.5267	7880
2105500	João Lisboa	MA	52.8932	25
2105609	Joselândia	MA	54.023	7
2105658	Junco do Maranhão	MA	56.5859	2
2105708	Lago da Pedra	MA	51.2844	27
2105807	Lago do Junco	MA	52.9028	8
2105906	Lago Verde	MA	50.4564	6
2105948	Lago dos Rodrigues	MA	55.2316	0
2105963	Lagoa Grande do Maranhão	MA	47.5506	8
2105989	Lajeado Novo	MA	54.3686	175
2106003	Lima Campos	MA	54.3527	13
2106102	Loreto	MA	58.247	4
2106201	Luís Domingues	MA	51.0091	0
2106326	Maracaçumé	MA	51.8103	2
2106359	Marajá do Sena	MA	45.4895	6
2106375	Maranhãozinho	MA	56.9403	2056
2106508	Matinha	MA	52.1551	50
2106631	Matões do Norte	MA	50.1087	1
2106706	Mirador	MA	53.9612	7
2106755	Miranda do Norte	MA	56.397	3
2106805	Mirinzal	MA	53.3906	11
2106904	Monção	MA	48.6296	80
2107001	Montes Altos	MA	49.2489	1099
2107100	Morros	MA	51.4458	26
2107258	Nova Colinas	MA	54.4608	8
2107308	Nova Iorque	MA	51.0223	0
2107357	Nova Olinda do Maranhão	MA	53.2605	364
2107407	Olho d'Água das Cunhãs	MA	52.3159	19
2107456	Olinda Nova do Maranhão	MA	51.5133	10
2107506	Paço do Lumiar	MA	60.1999	232
2107605	Palmeirândia	MA	53.6914	7
2107704	Paraibano	MA	51.3925	4
2108009	Pastos Bons	MA	58.0895	21
2108108	Paulo Ramos	MA	50.2467	13
2108207	Pedreiras	MA	56.174	92
2108256	Pedro do Rosário	MA	49.2678	33
2108306	Penalva	MA	47.9775	175
2108405	Peri Mirim	MA	54.0962	2
2108454	Peritoró	MA	47.0084	8
2108504	Pindaré-Mirim	MA	53.2641	72
2108603	Pinheiro	MA	54.112	117
2108702	Pio XII	MA	52.7193	12
2108801	Pirapemas	MA	50.1805	5
2108900	Poção de Pedras	MA	52.0351	9
2109007	Porto Franco	MA	55.8368	46
2109056	Porto Rico do Maranhão	MA	59.1988	4
2109106	Presidente Dutra	MA	48.0401	61
2109205	Presidente Juscelino	MA	53.439	8
2109239	Presidente Médici (Maranhão)	MA	53.5165	21
2109270	Presidente Sarney	MA	50.8867	12
2109304	Presidente Vargas	MA	51.7448	0
2109452	Raposa	MA	53.3231	566
2109502	Riachão	MA	55.0148	12
2109551	Ribamar Fiquene	MA	54.4416	8
2109601	Rosário	MA	55.4154	66
2109700	Sambaíba	MA	51.9275	8
2109759	Santa Filomena do Maranhão	MA	55.5066	0
2109809	Santa Helena	MA	49.6656	7
2109908	Santa Inês	MA	55.9565	229
2110005	Santa Luzia	MA	53.274	211
2110039	Santa Luzia do Paruá	MA	55.4014	17
2110203	Santa Rita	MA	55.3283	27
2110302	Santo Antônio dos Lopes	MA	51.6291	13
2110500	São Bento	MA	53.0783	10
2110658	São Domingos do Azeitão	MA	54.7299	16
2110708	São Domingos do Maranhão	MA	55.6656	32
2110807	São Félix de Balsas	MA	43.5979	1
2110856	São Francisco do Brejão	MA	52.2747	7
2111003	São João Batista	MA	52.0616	15
2111029	São João do Carú	MA	49.7261	133
2111052	São João do Paraíso	MA	53.885	1
2111078	São João do Soter	MA	52.3724	8
2111201	São José de Ribamar	MA	60.7271	516
2111250	São José dos Basílios	MA	54.2169	2
2111300	São Luís	MA	65.9438	1616
2111409	São Luís Gonzaga do Maranhão	MA	51.5175	17
2111508	São Mateus do Maranhão	MA	52.2578	14
2111532	São Pedro da Água Branca	MA	53.9722	10
2111573	São Pedro dos Crentes	MA	53.7267	0
2111607	São Raimundo das Mangabeiras	MA	54.9016	17
2111631	São Raimundo do Doca Bezerra	MA	50.7825	3
2111672	São Roberto	MA	51.257	2
2111706	São Vicente Ferrer	MA	51.0149	22
2111722	Satubinha	MA	53.5765	9
2111748	Senador Alexandre Costa	MA	51.0259	20
2111763	Senador La Rocque	MA	51.8868	17
2111789	Serrano do Maranhão	MA	51.287	17
2111805	Sítio Novo	MA	54.1463	37
2111904	Sucupira do Norte	MA	56.0922	8
2112001	Tasso Fragoso	MA	51.165	2
2112100	Timbiras	MA	52.8111	7
2112233	Trizidela do Vale	MA	54.5352	32
2112274	Tufilândia	MA	54.3097	14
2112308	Tuntum	MA	52.6498	189
2112407	Turiaçu	MA	50.0306	20
2112456	Turilândia	MA	50.0512	26
2112704	Vargem Grande	MA	50.7914	19
2112803	Viana	MA	51.0913	1819
2112852	Vila Nova dos Martírios	MA	53.9824	14
2112902	Vitória do Mearim	MA	56.2556	75
2113009	Vitorino Freire	MA	51.0997	17
2114007	Zé Doca	MA	50.4208	410
5100102	Acorizal	MT	57.4623	12
5100201	Água Boa	MT	61.9095	363
5100250	Alta Floresta	MT	53.7823	122
5100300	Alto Araguaia	MT	59.9662	15
5100359	Alto Boa Vista	MT	62.6277	983
5100409	Alto Garças	MT	60.7782	13
5100508	Alto Paraguai	MT	57.1653	9
5100607	Alto Taquari	MT	59.7114	3
5100805	Apiacás	MT	54.2097	463
5101001	Araguaiana	MT	55.9012	2
5101209	Araguainha	MT	56.6848	1
5101258	Araputanga	MT	59.8995	9
5101308	Arenápolis	MT	57.3899	9
5101407	Aripuanã	MT	53.1944	768
5101605	Barão de Melgaço	MT	56.6323	247
5101704	Barra do Bugres	MT	59.3336	530
5101803	Barra do Garças	MT	63.3503	4082
5101852	Bom Jesus do Araguaia	MT	56.2421	83
5101902	Brasnorte	MT	57.2634	1637
5102504	Cáceres	MT	62.5597	202
5102603	Campinápolis	MT	47.3557	8453
5102637	Campo Novo do Parecis	MT	64.2344	648
5102678	Campo Verde	MT	59.3988	50
5102686	Campos de Júlio	MT	60.3845	49
5102694	Canabrava do Norte	MT	55.5115	72
5102702	Canarana	MT	54.4255	2234
5102793	Carlinda	MT	53.9992	8
5102850	Castanheira	MT	50.5289	22
5103007	Chapada dos Guimarães	MT	55.9584	60
5103056	Cláudia	MT	57.0278	7
5103106	Cocalinho	MT	55.5427	36
5103205	Colíder	MT	57.307	199
5103254	Colniza	MT	55.746	57
5103304	Comodoro	MT	59.1069	1838
5103353	Confresa	MT	53.0522	184
5103361	Conquista D'Oeste	MT	61.9161	295
5103379	Cotriguaçu	MT	55.6738	85
5103403	Cuiabá	MT	74.4163	1472
5103437	Curvelândia	MT	58.5034	2
5103452	Denise	MT	58.7811	2
5103502	Diamantino	MT	60.8122	80
5103601	Dom Aquino	MT	59.0594	2
5103700	Feliz Natal	MT	54.4888	1352
5103809	Figueirópolis D'Oeste	MT	55.6357	0
5103858	Gaúcha do Norte	MT	54.7699	2492
5103908	General Carneiro	MT	50.1875	2281
5103957	Glória D'Oeste	MT	58.2487	3
5104104	Guarantã do Norte	MT	55.0596	215
5104203	Guiratinga	MT	61.9652	12
5104500	Indiavaí	MT	58.1407	1
5104526	Ipiranga do Norte	MT	62.3323	5
5104542	Itanhangá	MT	57.9307	7
5104559	Itaúba	MT	54.3815	2
5104609	Itiquira	MT	60.8456	21
5104807	Jaciara	MT	59.0767	25
5104906	Jangada	MT	57.3554	0
5105002	Jauru	MT	63.0075	10
5105101	Juara	MT	55.0186	1552
5105150	Juína	MT	51.1079	1572
5105176	Juruena	MT	55.0617	43
5105200	Juscimeira	MT	58.9003	10
5105234	Lambari D'Oeste	MT	61.4248	0
5105259	Lucas do Rio Verde	MT	62.9985	58
5105309	Luciára	MT	56.2331	726
5105507	Vila Bela da Santíssima Trindade	MT	55.5121	379
5105580	Marcelândia	MT	51.7004	466
5105606	Matupá	MT	54.8902	261
5105622	Mirassol d'Oeste	MT	60.7224	27
5105903	Nobres	MT	61.385	213
5106000	Nortelândia	MT	59.3212	5
5106109	Nossa Senhora do Livramento	MT	55.2876	30
5106158	Nova Bandeirantes	MT	51.5742	33
5106174	Nova Nazaré	MT	54.838	1725
5106182	Nova Lacerda	MT	59.3698	314
5106190	Nova Santa Helena	MT	57.2687	7
5106208	Nova Brasilândia	MT	58.901	2
5106216	Nova Canaã do Norte	MT	59.4387	7
5106224	Nova Mutum	MT	57.7328	94
5106232	Nova Olímpia	MT	59.6705	13
5106240	Nova Ubiratã	MT	56.2153	89
5106257	Nova Xavantina	MT	59.5766	171
5106265	Novo Mundo	MT	57.5648	14
5106273	Novo Horizonte do Norte	MT	54.7956	6
5106281	Novo São Joaquim	MT	58.7116	191
5106299	Paranaíta	MT	55.2797	7
5106307	Paranatinga	MT	57.832	2003
5106315	Novo Santo Antônio	MT	56.2698	42
5106372	Pedra Preta	MT	61.3671	131
5106422	Peixoto de Azevedo	MT	54.8666	1484
5106455	Planalto da Serra	MT	57.5948	40
5106505	Poconé	MT	56.0067	110
5106653	Pontal do Araguaia	MT	61.1658	25
5106703	Ponte Branca	MT	55.0782	6
5106752	Pontes e Lacerda	MT	61.224	110
5106778	Porto Alegre do Norte	MT	55.4779	310
5106802	Porto dos Gaúchos	MT	58.9672	16
5106828	Porto Esperidião	MT	57.5262	297
5106851	Porto Estrela	MT	56.3538	0
5107008	Poxoréo	MT	58.8754	1057
5107040	Primavera do Leste	MT	65.5035	175
5107065	Querência	MT	60.5746	2038
5107107	São José dos Quatro Marcos	MT	60.2207	8
5107156	Reserva do Cabaçal	MT	55.4889	0
5107180	Ribeirão Cascalheira	MT	58.1874	938
5107198	Ribeirãozinho	MT	62.0238	1
5107206	Rio Branco (Mato Grosso)	MT	58.4112	0
5107248	Santa Carmem	MT	57.2702	1
5107263	Santo Afonso	MT	54.325	9
5107297	São José do Povo	MT	59.0721	6
5107305	São José do Rio Claro	MT	59.2988	14
5107354	São José do Xingu	MT	53.6577	541
5107404	São Pedro da Cipa	MT	57.5088	4
5107578	Rondolândia	MT	54.6254	1018
5107602	Rondonópolis	MT	65.0498	1080
5107701	Rosário Oeste	MT	58.9332	17
5107743	Santa Cruz do Xingu	MT	55.7136	24
5107750	Salto do Céu	MT	57.4979	0
5107768	Santa Rita do Trivelato	MT	64.0622	3
5107776	Santa Terezinha	MT	54.7995	1613
5107792	Santo Antônio do Leste	MT	59.3496	647
5107800	Santo Antônio do Leverger	MT	56.2365	435
5107859	São Félix do Araguaia	MT	58.3196	1100
5107875	Sapezal	MT	67.441	434
5107883	Serra Nova Dourada	MT	57.5985	13
5107909	Sinop	MT	60.109	188
5107925	Sorriso	MT	61.9263	60
5107941	Tabaporã	MT	57.6053	21
5107958	Tangará da Serra	MT	64.8113	1785
5108006	Tapurah	MT	60.1324	5
5108055	Terra Nova do Norte	MT	57.4506	6
5108105	Tesouro	MT	52.4638	0
5108204	Torixoréu	MT	63.3341	0
5108303	União do Sul	MT	51.9743	2
5108352	Vale de São Domingos	MT	58.8804	0
5108402	Várzea Grande	MT	62.3463	460
5108501	Vera	MT	58.2461	15
5108600	Vila Rica	MT	55.7329	42
5108808	Nova Guarita	MT	60.0912	7
5108857	Nova Marilândia	MT	56.7372	29
5108907	Nova Maringá	MT	58.243	5
5108956	Nova Monte Verde	MT	50.8662	7

## Sheet: calc_loss_econ_growth
Geocode	Total_loss_2002-2020 (R$)	ecn_growth(PIB_2020-PIB_2002) thousand reais	loss/ecn_growth	Pop_class
1100015	5.89353e+06	458981	0.0128405	20a50mil
1100023	270000	2368456	0.000113998	50a300mil
1100031	0	135422	0	menor20mil
1100049	20128749	2044910	0.00984334	50a300mil
1100080	1.0122e+07	224670	0.0450526	menor20mil
1100098	9.005e+06	547019	0.016462	20a50mil
1100106	1.09371e+08	809906	0.135041	20a50mil
1100114	55363.7	1358910	4.07413e-05	50a300mil
1100122	4.87004e+06	3400226	0.00143227	50a300mil
1100130	8.0692e+06	616489	0.013089	20a50mil
1100148	3499012	337630	0.0103635	menor20mil
1100155	0	693489	0	20a50mil
1100189	1.30644e+07	1180906	0.011063	20a50mil
1100205	5.89171e+08	17123089	0.034408	acima300mil
1100288	2.93255e+07	1166611	0.0251373	50a300mil
1100296	3436000	110744	0.0310265	menor20mil
1100304	20000	2704740	7.39443e-06	50a300mil
1100320	228214	656958	0.00034738	20a50mil
1100338	1.60031e+08	550569	0.290665	20a50mil
1100452	9551469	683678	0.0139707	20a50mil
1100700	2259085	297140	0.00760276	menor20mil
1100809	1179400	501693	0.00235084	20a50mil
1100924	0	337258	0	menor20mil
1101104	279708	155320	0.00180085	menor20mil
1101401	1092597	291431	0.00374908	menor20mil
1101468	1703430	134040	0.0127084	menor20mil
1101757	0	156286	0	menor20mil
1101807	1846740	126576	0.01459	menor20mil
1200013	0	262823	0	menor20mil
1200054	3374000	84131	0.0401041	menor20mil
1200104	3.43533e+07	407145	0.0843762	20a50mil
1200138	0	157075	0	menor20mil
1200179	1.02135e+06	112826	0.00905248	menor20mil
1200203	18660836	1254379	0.0148766	50a300mil
1200252	5.50125e+06	379131	0.0145102	menor20mil
1200302	0	320112	0	20a50mil
1200328	337404	70359	0.00479546	menor20mil
1200336	450335	199752	0.00225447	menor20mil
1200344	0	117484	0	menor20mil
1200351	1061990	187833	0.00565391	menor20mil
1200385	0	212866	0	menor20mil
1200393	0	113714	0	menor20mil
1200401	3.3921e+08	7739499	0.0438284	acima300mil
1200427	3.5808e+06	175942	0.0203522	menor20mil
1200435	0	75125	0	menor20mil
1200450	0	284810	0	20a50mil
1200500	5.14796e+07	455525	0.113012	20a50mil
1200609	5.70286e+07	441281	0.129234	20a50mil
1200708	35981500	249975	0.14394	menor20mil
1200807	3.79039e+06	203282	0.018646	menor20mil
1300029	1.75981e+07	163756	0.107465	menor20mil
1300060	8.33682e+06	89705	0.092936	menor20mil
1300086	6.50635e+07	112055	0.580639	menor20mil
1300102	7.08454e+07	188807	0.375227	menor20mil
1300144	3.9958e+06	234107	0.0170683	20a50mil
1300201	5.3837e+07	152556	0.3529	menor20mil
1300300	8.66362e+07	370871	0.233602	20a50mil
1300409	3656663	174233	0.0209872	menor20mil
1300508	1.03687e+08	270905	0.382742	20a50mil
1300607	7.71391e+07	291344	0.26477	20a50mil
1300631	3.89268e+07	158526	0.245554	20a50mil
1300680	2.2613e+08	144444	1.56552	20a50mil
1300706	1.15905e+08	416325	0.278401	20a50mil
1300805	2.46218e+07	281601	0.0874351	20a50mil
1300839	1.40931e+08	135540	1.03978	menor20mil
1300904	4.03751e+07	115639	0.349148	menor20mil
1301001	1.0536e+07	283122	0.0372136	20a50mil
1301100	3.64552e+07	296923	0.122776	20a50mil
1301159	1.18842e+08	213729	0.556039	menor20mil
1301209	9.03901e+07	1056122	0.0855868	50a300mil
1301308	2.06583e+07	436097	0.0473709	20a50mil
1301407	2.47469e+07	443966	0.0557406	20a50mil
1301506	4.58687e+07	149123	0.30759	menor20mil
1301605	1.86303e+07	130452	0.142813	20a50mil
1301654	2.04219e+07	121354	0.168284	menor20mil
1301704	6.56456e+07	717594	0.0914801	50a300mil
1301803	2.09483e+07	169561	0.123544	20a50mil
1301852	9.01831e+07	620452	0.145351	50a300mil
1301902	2.9305e+07	2020454	0.0145042	50a300mil
1301951	9.72847e+06	90271	0.10777	menor20mil
1302009	3.88944e+06	116614	0.0333532	menor20mil
1302108	1.83051e+07	49336	0.371029	menor20mil
1302207	5.58004e+07	108824	0.512758	menor20mil
1302306	3.526e+07	203494	0.173273	20a50mil
1302405	2.08171e+07	499926	0.0416403	20a50mil
1302504	1.49391e+08	1112055	0.134338	50a300mil
1302553	5.67612e+07	245255	0.231438	menor20mil
1302603	5.6775e+08	74012610	0.00767099	acima300mil
1302702	9.58167e+07	536102	0.178728	50a300mil
1302801	2.69681e+07	118763	0.227075	menor20mil
1302900	9.79736e+07	494650	0.198067	50a300mil
1303007	9.4485e+07	157158	0.60121	20a50mil
1303106	1.28124e+07	252772	0.0506877	20a50mil
1303205	946979	156490	0.00605137	menor20mil
1303304	4.15886e+07	185718	0.223934	20a50mil
1303403	8.20546e+07	1049655	0.0781729	50a300mil
1303502	1.82932e+07	148193	0.123442	menor20mil
1303536	4274088	738303	0.00578907	20a50mil
1303569	1.38847e+08	305956	0.453815	20a50mil
1303601	1.26872e+06	139426	0.00909963	menor20mil
1303700	2.32087e+07	166750	0.139182	20a50mil
1303809	855153	317818	0.0026907	50a300mil
1303908	37938945	260985	0.145368	20a50mil
1303957	1.05723e+06	115319	0.00916787	menor20mil
1304005	6.31806e+06	111192	0.0568212	menor20mil
1304062	3.16071e+07	586297	0.0539096	50a300mil
1304104	1.40933e+07	186102	0.075729	menor20mil
1304203	4.48246e+07	749645	0.0597944	50a300mil
1304237	1.35149e+07	137230	0.0984832	menor20mil
1304260	7.20603e+07	182238	0.395419	menor20mil
1304302	2.04353e+07	262776	0.0777671	menor20mil
1304401	3.32531e+07	168514	0.197331	20a50mil
1400027	3.79511e+07	175465	0.216289	menor20mil
1400050	12576785	340976	0.0368847	20a50mil
1400100	22705584	10005189	0.00226938	acima300mil
1400159	29054367	370303	0.0784611	menor20mil
1400175	2.82395e+07	286355	0.098617	menor20mil
1400209	1.98114e+07	337081	0.0587734	20a50mil
1400233	2.66291e+07	203375	0.130936	menor20mil
1400282	10056390	160704	0.0625771	menor20mil
1400308	37146617	296819	0.125149	menor20mil
1400407	10211425	164227	0.0621787	menor20mil
1400456	3.17339e+07	242635	0.130789	menor20mil
1400472	14763359	559546	0.0263845	20a50mil
1400506	9932030	238656	0.0416165	menor20mil
1400605	33222880	140417	0.236602	menor20mil
1400704	2.72339e+07	110494	0.246474	menor20mil
1500107	2.92193e+07	1432222	0.0204014	50a300mil
1500131	3.51311e+06	63155	0.0556268	menor20mil
1500206	1.13415e+07	684720	0.0165638	50a300mil
1500347	3.71594e+07	471032	0.0788894	menor20mil
1500404	9.64262e+07	590829	0.163205	50a300mil
1500503	1.47232e+07	294149	0.0500536	20a50mil
1500602	7.65167e+07	2271998	0.0336781	50a300mil
1500859	3449000	488754	0.00705672	20a50mil
1500909	1.21913e+07	315444	0.0386481	20a50mil
1500958	8944400	203994	0.0438464	20a50mil
1501006	4.07192e+07	120408	0.338177	menor20mil
1501105	0	204893	0	20a50mil
1501204	2297148	560822	0.00409604	50a300mil
1501253	3.88397e+07	73998	0.524876	menor20mil
1501303	0	6290671	0	50a300mil
1501402	4.20237e+08	22831682	0.0184059	acima300mil
1501451	1.26635e+07	158858	0.0797161	menor20mil
1501501	1.03305e+07	1526169	0.00676889	50a300mil
1501576	3.1968e+07	176704	0.180913	menor20mil
1501600	249000	172841	0.00144063	menor20mil
1501709	4.53531e+07	1194300	0.0379746	50a300mil
1501725	1.64212e+07	269465	0.0609398	20a50mil
1501758	2656000	71595	0.0370976	menor20mil
1501782	0	529482	0	20a50mil
1501808	515533	670688	0.000768663	50a300mil
1501956	13388276	188630	0.0709764	menor20mil
1502004	3.44747e+06	197640	0.0174432	20a50mil
1502103	2064000	1106376	0.00186555	50a300mil
1502301	1.98808e+07	621874	0.0319692	50a300mil
1502509	7.65042e+06	180650	0.0423494	20a50mil
1502707	4.54008e+07	501232	0.0905785	20a50mil
1502756	0	284469	0	20a50mil
1502764	1.01358e+07	370421	0.0273629	menor20mil
1502772	0	605169	0	menor20mil
1502806	10190164	237095	0.0429792	20a50mil
1502855	1.12499e+07	118759	0.0947288	menor20mil
1502905	1.14249e+07	286930	0.0398179	20a50mil
1502939	2609700	638066	0.00409002	50a300mil
1502954	4.41956e+07	464884	0.095068	20a50mil
1503002	667640	49959	0.0133638	menor20mil
1503044	823500	367822	0.00223885	menor20mil
1503077	7.68706e+06	216246	0.0355478	20a50mil
1503093	0	300832	0	20a50mil
1503101	1057820	255683	0.00413723	20a50mil
1503200	1011000	316506	0.00319425	20a50mil
1503408	560300	139913	0.00400463	menor20mil
1503457	1.07167e+07	493692	0.0217072	20a50mil
1503507	5.87132e+06	202242	0.0290312	20a50mil
1503606	3.22115e+07	2366321	0.0136125	50a300mil
1503705	4.96188e+07	576617	0.0860516	20a50mil
1503754	2780151	546555	0.00508668	20a50mil
1503804	2.64748e+07	424224	0.0624075	20a50mil
1503903	14755335	1297116	0.0113755	50a300mil
1504208	1.54704e+08	12133899	0.0127497	50a300mil
1504307	0	215747	0	20a50mil
1504406	2.53555e+07	202996	0.124906	20a50mil
1504455	1.06144e+07	744535	0.0142565	20a50mil
1504505	462000	169325	0.00272848	20a50mil
1504604	3.14975e+06	451317	0.00697902	20a50mil
1504703	1211900	1145186	0.00105826	50a300mil
1504802	1.10427e+08	570047	0.193716	50a300mil
1504901	970800	274325	0.00353887	20a50mil
1504976	3.16169e+07	148041	0.213568	menor20mil
1505031	3.0701e+07	744052	0.0412619	20a50mil
1505064	2.71969e+07	833222	0.0326406	50a300mil
1505106	1.17305e+08	765920	0.153155	50a300mil
1505304	5.58599e+07	1908366	0.0292711	50a300mil
1505403	2555000	171855	0.0148672	menor20mil
1505437	4818000	727104	0.00662629	20a50mil
1505486	1.80129e+07	648055	0.0277953	20a50mil
1505494	2959500	69740	0.0424362	menor20mil
1505502	7.78102e+07	3237060	0.0240373	50a300mil
1505536	1.64568e+07	36618456	0.000449414	50a300mil
1505551	2.25311e+07	78535	0.286892	menor20mil
1505635	4.68947e+07	222632	0.210638	menor20mil
1505650	5.44103e+07	257361	0.211416	menor20mil
1505700	3.26724e+06	210088	0.0155518	20a50mil
1505908	1.42583e+07	300195	0.0474968	20a50mil
1506005	1.20219e+07	275761	0.0435955	20a50mil
1506104	3261664	281042	0.0116056	menor20mil
1506112	4.46188e+06	93427	0.0477579	menor20mil
1506138	5.73322e+06	1690276	0.00339188	50a300mil
1506161	1.90464e+07	515240	0.0369661	menor20mil
1506187	3.9159e+07	481223	0.0813738	50a300mil
1506195	4.79565e+07	360412	0.13306	20a50mil
1506203	20000000	497423	0.0402072	20a50mil
1506401	852245	67161	0.0126896	menor20mil
1506559	1050300	159531	0.00658367	20a50mil
1506583	8305670	687654	0.0120783	menor20mil
1506609	315000	256871	0.0012263	20a50mil
1506708	2.21706e+07	990422	0.022385	20a50mil
1506807	7.5282e+07	4672198	0.0161128	acima300mil
1507003	987700	365547	0.00270198	20a50mil
1507102	191000	129569	0.00147412	menor20mil
1507151	16078410	261135	0.0615713	20a50mil
1507201	5.10599e+06	332477	0.0153574	20a50mil
1507300	6.45452e+07	1403891	0.0459759	50a300mil
1507458	3.23227e+07	529659	0.0610254	20a50mil
1507474	1.25925e+06	154405	0.0081555	20a50mil
1507508	2.95138e+06	143102	0.0206243	menor20mil
1507607	1311830	598830	0.00219066	50a300mil
1507755	1550000	85799	0.0180655	menor20mil
1507805	1.08573e+06	169588	0.00640218	20a50mil
1507904	1.01332e+07	173277	0.0584801	20a50mil
1507953	0	932531	0	50a300mil
1507979	4.19818e+07	407463	0.103032	menor20mil
1508001	1.78733e+07	667038	0.0267951	50a300mil
1508050	5.75739e+07	240689	0.239205	menor20mil
1508084	2.57307e+07	765171	0.0336274	20a50mil
1508100	1.44246e+07	3419589	0.00421822	50a300mil
1508159	5.03301e+07	575327	0.0874808	20a50mil
1508308	1.94196e+07	532595	0.0364622	50a300mil
1508357	2.94458e+06	3789425	0.000777051	menor20mil
1508407	8.45065e+07	1239307	0.0681885	50a300mil
1600055	20000	67081	0.000298147	menor20mil
1600105	600000	129932	0.0046178	menor20mil
1600154	0	448352	0	menor20mil
1600204	683000	154699	0.00441503	menor20mil
1600212	0	74233	0	menor20mil
1600238	578000	498244	0.00116007	menor20mil
1600253	620000	68204	0.00909038	menor20mil
1600279	2399416	906292	0.00264751	20a50mil
1600303	2.66048e+07	9564030	0.00278176	acima300mil
1600402	0	305270	0	20a50mil
1600501	160000	421171	0.000379893	20a50mil
1600535	312000	329561	0.000946714	menor20mil
1600550	0	66134	0	menor20mil
1600600	1.85022e+06	1855731	0.000997029	50a300mil
1600709	624000	218635	0.00285407	menor20mil
1600808	1.04468e+07	188201	0.055509	menor20mil
1700400	159560	157708	0.00101174	menor20mil
1701903	0	245118	0	menor20mil
1702109	3.62264e+07	4108045	0.00881841	50a300mil
1702158	1.064e+06	66520	0.0159952	menor20mil
1702208	4261299	403907	0.0105502	20a50mil
1702406	15411870	161209	0.0956018	menor20mil
1702703	2.34579e+06	42274	0.0554901	menor20mil
1703206	551460	65704	0.0083931	menor20mil
1703305	0	118730	0	menor20mil
1703701	0	206366	0	menor20mil
1703891	136800	39892	0.00342926	menor20mil
1703909	0	438128	0	menor20mil
1705102	4000	83078	4.81475e-05	menor20mil
1705557	350000	62198	0.00562719	menor20mil
1705607	8958320	51173	0.17506	menor20mil
1706100	1.36615e+07	156067	0.0875364	menor20mil
1707009	0	654265	0	menor20mil
1707108	14700000	154872	0.0949171	menor20mil
1707306	7300000	141019	0.0517661	menor20mil
1707405	446226	93570	0.0047689	menor20mil
1708205	4781333	335968	0.0142315	menor20mil
1709005	1.07332e+06	156876	0.00684186	menor20mil
1709807	356080	33185	0.0107301	menor20mil
1710508	0	104856	0	menor20mil
1711506	3754730	68605	0.0547297	menor20mil
1711902	368069	994236	0.000370202	menor20mil
1712157	0	20432	0	menor20mil
1712405	0	45324	0	menor20mil
1712702	161200	218190	0.000738806	menor20mil
1713205	0	366338	0	menor20mil
1713304	0	268621	0	menor20mil
1713601	0	215199	0	menor20mil
1714203	0	158032	0	menor20mil
1715150	0	25062	0	menor20mil
1715259	1.01671e+06	30197	0.0336692	menor20mil
1715705	3.005e+08	94388	3.18367	menor20mil
1715754	34300	117586	0.000291701	menor20mil
1716208	2.10149e+07	315602	0.0665868	menor20mil
1716505	9553000	575432	0.0166014	menor20mil
1717008	0	49611	0	menor20mil
1717503	7.32015e+07	288626	0.253621	menor20mil
1717800	844480	50207	0.01682	menor20mil
1717909	0	84450	0	menor20mil
1718006	648940	33917	0.0191332	menor20mil
1718204	0	2422611	0	50a300mil
1718501	1020000	46242	0.0220579	menor20mil
1718659	0	21570	0	menor20mil
1718758	5875000	77900	0.0754172	menor20mil
1718840	0	83585	0	menor20mil
1718899	2078390	123512	0.0168274	menor20mil
1718907	11224000	204582	0.0548631	menor20mil
1720150	0	23889	0	menor20mil
1720200	1.8081e+06	153013	0.0118166	menor20mil
1720259	1.76e+06	35340	0.0498019	menor20mil
1720309	1232999	48483	0.0254316	menor20mil
1720499	1.24848e+06	121128	0.0103071	menor20mil
1720655	1368000	189367	0.00722407	menor20mil
1720804	1.08e+06	97322	0.0110972	menor20mil
1720903	4575100	200423	0.0228272	menor20mil
1720937	1.76378e+06	26527	0.06649	menor20mil
1721000	1.71991e+06	8636506	0.000199144	acima300mil
1722107	944000	288340	0.00327391	menor20mil
2100055	2.58218e+07	2002740	0.0128932	50a300mil
2100204	1.25e+07	108137	0.115594	menor20mil
2100436	1.78867e+07	213991	0.0835862	20a50mil
2100477	6.04469e+06	184448	0.0327718	20a50mil
2100501	1.7095e+07	466647	0.0366337	menor20mil
2100550	7999127	46070	0.17363	menor20mil
2100600	1.59666e+07	285473	0.0559304	20a50mil
2100709	0	155748	0	20a50mil
2100832	6.42681e+06	109987	0.0584325	menor20mil
2100873	1.77862e+07	74222	0.239636	menor20mil
2100956	2.50709e+07	206891	0.121179	20a50mil
2101004	4.35396e+07	234377	0.185767	20a50mil
2101103	639588	72037	0.0088786	menor20mil
2101202	3.39685e+07	1107339	0.0306758	50a300mil
2101301	4.22878e+06	96816	0.0436785	menor20mil
2101400	1.70656e+07	4300621	0.00396818	50a300mil
2101608	6.47034e+06	617246	0.0104826	50a300mil
2101772	2.53622e+06	74251	0.0341573	menor20mil
2101806	7.23011e+06	49292	0.146679	menor20mil
2101905	2080000	115147	0.0180639	menor20mil
2101939	1.53735e+06	44421	0.0346086	menor20mil
2101970	5.5176e+06	50780	0.108657	menor20mil
2102002	4.58877e+07	291519	0.157409	20a50mil
2102036	4.51586e+06	297639	0.0151723	20a50mil
2102077	1.88698e+06	84832	0.0222437	menor20mil
2102150	3804370	49145	0.0774111	menor20mil
2102309	210050	160117	0.00131185	20a50mil
2102325	5.46726e+06	590978	0.00925121	50a300mil
2102374	7.47686e+06	49475	0.151124	menor20mil
2102507	3.90602e+07	94558	0.413082	menor20mil
2102556	2.47728e+06	168066	0.0147399	menor20mil
2102705	1.36677e+07	114878	0.118976	20a50mil
2102754	3.65211e+06	173418	0.0210596	menor20mil
2102903	7.3535e+06	180344	0.0407749	20a50mil
2103109	1.90582e+06	59531	0.0320139	menor20mil
2103158	1.01358e+07	75511	0.13423	menor20mil
2103257	0	152268	0	menor20mil
2103307	2.27909e+07	842785	0.0270423	50a300mil
2103505	1.65513e+07	399552	0.0414248	20a50mil
2103554	1.77149e+07	116834	0.151625	menor20mil
2103604	2.39542e+07	387999	0.0617378	50a300mil
2103703	7.04763e+06	183389	0.0384299	20a50mil
2103752	906470	132477	0.00684247	menor20mil
2103802	1.80985e+07	203636	0.0888769	20a50mil
2104008	1.92487e+07	119605	0.160936	menor20mil
2104057	1.53993e+06	911514	0.00168942	20a50mil
2104073	7.73252e+06	74551	0.103721	menor20mil
2104081	3.23271e+06	74899	0.043161	menor20mil
2104099	9.14186e+07	134632	0.679026	menor20mil
2104107	2.18348e+06	198798	0.0109834	menor20mil
2104206	3.0235e+06	106075	0.0285034	menor20mil
2104305	306500	1312690	0.00023349	menor20mil
2104404	7070880	110216	0.0641548	menor20mil
2104503	0	62624	0	menor20mil
2104602	6.33e+06	95140	0.0665335	menor20mil
2104628	7.58577e+06	56619	0.133979	menor20mil
2104701	1600000	35710	0.0448054	menor20mil
2104800	2.39247e+07	739151	0.0323678	50a300mil
2104909	1.41655e+06	73262	0.0193355	menor20mil
2105104	2.56277e+07	151508	0.169151	20a50mil
2105153	2.31212e+06	218583	0.0105778	menor20mil
2105203	8.55967e+06	86822	0.0985888	menor20mil
2105302	9.00902e+07	6205903	0.0145168	50a300mil
2105351	2.7185e+07	68880	0.394671	menor20mil
2105401	3.78395e+07	565196	0.0669493	50a300mil
2105427	5.2415e+06	334615	0.0156643	20a50mil
2105450	8.4837e+06	60774	0.139594	menor20mil
2105476	1.55999e+06	88718	0.0175837	menor20mil
2105609	3.37519e+06	94235	0.0358167	menor20mil
2105658	1.19912e+07	44252	0.270976	menor20mil
2105708	8.29158e+06	343447	0.0241423	20a50mil
2105807	3.4466e+06	55597	0.0619925	menor20mil
2105906	4.27988e+06	110849	0.03861	menor20mil
2105948	6.37704e+06	90394	0.0705472	menor20mil
2105963	2.08452e+07	67424	0.309167	menor20mil
2105989	3.43258e+06	73539	0.0466769	menor20mil
2106003	4.93486e+06	115769	0.0426267	menor20mil
2106201	405970	45018	0.00901795	menor20mil
2106359	5.61655e+07	50829	1.10499	menor20mil
2106375	1.34294e+07	90171	0.148932	menor20mil
2106508	1.4158e+07	151254	0.0936043	20a50mil
2106631	9.1379e+06	72128	0.12669	menor20mil
2106706	1.18132e+07	206520	0.0572011	20a50mil
2106755	5.3627e+06	498640	0.0107547	20a50mil
2106805	1.53989e+07	89230	0.172575	menor20mil
2106904	1.51442e+07	202014	0.0749659	20a50mil
2107001	2.07887e+06	55304	0.0375898	menor20mil
2107100	1.77636e+07	114905	0.154594	menor20mil
2107308	2.02331e+06	37292	0.0542559	menor20mil
2107357	1.05e+06	129175	0.00812851	menor20mil
2107407	0	135995	0	menor20mil
2107456	1.16429e+07	79543	0.146372	menor20mil
2107506	6.13044e+07	945835	0.0648151	50a300mil
2107605	4.44576e+06	106362	0.0417984	20a50mil
2107704	1.78955e+06	139743	0.012806	menor20mil
2108009	1.15066e+07	224990	0.0511428	menor20mil
2108108	6.69724e+06	128447	0.0521401	20a50mil
2108207	1.28615e+07	495526	0.0259553	20a50mil
2108256	1.14336e+07	135268	0.0845254	20a50mil
2108306	2.77477e+07	200659	0.138283	20a50mil
2108405	717558	66382	0.0108095	menor20mil
2108454	1.72655e+07	173410	0.0995649	20a50mil
2108504	4.3219e+07	271993	0.158897	20a50mil
2108603	7.85786e+06	785943	0.009998	50a300mil
2108702	7.66688e+06	139040	0.0551416	20a50mil
2108801	1.46516e+07	106145	0.138034	menor20mil
2108900	8.27385e+06	107031	0.0773033	menor20mil
2109007	3.49061e+06	656295	0.00531866	20a50mil
2109106	8543.82	562405	1.51916e-05	20a50mil
2109205	8.75816e+06	70361	0.124475	menor20mil
2109270	4.39349e+06	114518	0.0383651	menor20mil
2109304	9.89612e+06	61797	0.160139	menor20mil
2109452	513393	199191	0.00257739	20a50mil
2109502	3.9885e+06	485964	0.0082074	20a50mil
2109601	2.04236e+07	338492	0.060337	20a50mil
2109759	4.36492e+06	43699	0.0998861	menor20mil
2109809	2.65047e+07	247038	0.10729	20a50mil
2110005	3.89561e+07	496692	0.078431	50a300mil
2110203	1.25019e+07	263387	0.047466	20a50mil
2110500	1.40429e+07	244230	0.0574987	20a50mil
2110658	6000000	212263	0.0282668	menor20mil
2110708	0	267064	0	20a50mil
2110807	3.77712e+06	56508	0.0668422	menor20mil
2110856	1.79229e+06	85460	0.0209723	menor20mil
2111003	0	104255	0	menor20mil
2111029	1.24618e+07	77638	0.160511	menor20mil
[truncated: 168 more rows]

## Sheet: fig 1
Number of events	2000	2001	2002	2003	2004	2005	2006	2007	2008	2009	2010	2011	2012	2013	2014	2015	2016	2017	2018	2019	2020	2021	2022	Total		Total	%
[truncated: 14 more rows]

[truncated: 3 more sheets: fig 2&3, fig 4, fig 5]
