# Supplementary material for: “Vulnerabilities and compound risks of escalating climate disasters in the Brazilian Amazon”
Source: Nat Commun. 2025 Nov 23;16:11579. doi: 10.1038/s41467-025-66603-0 (PMC12749845; doi:10.1038/s41467-025-66603-0)
Supplement: Supplementary file 3 — Supplementary Data 2 [file 41467_2025_66603_MOESM3_ESM.xlsx]

## Sheet: description
This excel show the step by step of calculating the Maximum Percentage of people affected among the years (values shown in the map of figure 2B).
First, the percentage of people affected was calculated among the years for each disaster type (Sheets N_AF_wet, N_AF_drought, N_AF_fire, N_AF_landslides, N_AF_other).
Then, we calculated the maximum value of percentage of affected people among years and disaster type (sheet calc_maximum)
Data Source of people affected by climate disasters: https://atlasdigital.mdr.gov.br/paginas/downloads.xhtml. Acessed in: 15, Dec, 2023
Data Source of population counts and estimates: https://www.ibge.gov.br/en/statistics/social/population. Accessed in: 15, Dec, 2023.
Sheet: N_AF_wet
This sheet show the calculus of the annual percentage of people affected by wet climate events. Columns correspond to:
CD_MUN	Geocode of the municipality. This geocode refers to the oficial code stablished by the Brazilian Institute of Geograpgy and Statistics (IBGE)
NM_MUN	Name of the municipality
SIGLA_UF	State of the municipality
pop2000	Population measured in the 2000 CENSUS by IBGE (Brazilian Institute of Geography and Statistics)
pop2001	Population estimated in the 2001 by IBGE (Brazilian Institute of Geography and Statistics)
pop2002	Population estimated in the 2002 by IBGE (Brazilian Institute of Geography and Statistics)
pop2003	Population estimated in the 2003 by IBGE (Brazilian Institute of Geography and Statistics)
pop2004	Population estimated in the 2004 by IBGE (Brazilian Institute of Geography and Statistics)
pop2005	Population estimated in the 2005 by IBGE (Brazilian Institute of Geography and Statistics)
pop2006	Population estimated in the 2006 by IBGE (Brazilian Institute of Geography and Statistics)
pop2007	Population estimated in the 2007 by IBGE (Brazilian Institute of Geography and Statistics)
pop2008	Population estimated in the 2008 by IBGE (Brazilian Institute of Geography and Statistics)
pop2009	Population estimated in the 2009 by IBGE (Brazilian Institute of Geography and Statistics)
pop2010	Population measured in the 2010 CENSUS by IBGE (Brazilian Institute of Geography and Statistics)
pop2011	Population estimated in the 2011 by IBGE (Brazilian Institute of Geography and Statistics)
pop2012	Population estimated in the 2012 by IBGE (Brazilian Institute of Geography and Statistics)
pop2013	Population estimated in the 2013 by IBGE (Brazilian Institute of Geography and Statistics)
pop2014	Population estimated in the 2014 by IBGE (Brazilian Institute of Geography and Statistics)
pop2015	Population estimated in the 2015 by IBGE (Brazilian Institute of Geography and Statistics)
pop2016	Population estimated in the 2016 by IBGE (Brazilian Institute of Geography and Statistics)
pop2017	Population estimated in the 2017 by IBGE (Brazilian Institute of Geography and Statistics)
pop2018	Population estimated in the 2018 by IBGE (Brazilian Institute of Geography and Statistics)
pop2019	Population estimated in the 2019 by IBGE (Brazilian Institute of Geography and Statistics)
pop2020	Population estimated in the 2020 by IBGE (Brazilian Institute of Geography and Statistics)
pop2021	Population estimated in the 2021 by IBGE (Brazilian Institute of Geography and Statistics)
pop2022	Population measured in the 2022 CENSUS by IBGE (Brazilian Institute of Geography and Statistics)
N_AF_HYDRO_YEAR	Number of people affected by climate disasters classified as Wet events in YEAR.
p_HYDRO_YEAR	Percentage of people affected by wet events in YEAR.
max_hydro	Maximum percentage of people affected by wet events among the years.
Sheet: N_AF_drought
This sheet show the calculus of the annual percentage of people affected by drought climate events. Columns correspond to:
CD_MUN	Geocode of the municipality. This geocode refers to the oficial code stablished by the Brazilian Institute of Geograpgy and Statistics (IBGE)
NM_MUN	Name of the municipality
SIGLA_UF	State of the municipality
pop2001	Population estimated in the 2001 by IBGE (Brazilian Institute of Geography and Statistics)
pop2003	Population estimated in the 2003 by IBGE (Brazilian Institute of Geography and Statistics)
pop2005	Population estimated in the 2005 by IBGE (Brazilian Institute of Geography and Statistics)
pop2006	Population estimated in the 2006 by IBGE (Brazilian Institute of Geography and Statistics)
pop2007	Population estimated in the 2007 by IBGE (Brazilian Institute of Geography and Statistics)
pop2008	Population estimated in the 2008 by IBGE (Brazilian Institute of Geography and Statistics)
pop2009	Population estimated in the 2009 by IBGE (Brazilian Institute of Geography and Statistics)
pop2010	Population measured in the 2010 CENSUS by IBGE (Brazilian Institute of Geography and Statistics)
pop2011	Population estimated in the 2011 by IBGE (Brazilian Institute of Geography and Statistics)
pop2012	Population estimated in the 2012 by IBGE (Brazilian Institute of Geography and Statistics)
pop2013	Population estimated in the 2013 by IBGE (Brazilian Institute of Geography and Statistics)
pop2014	Population estimated in the 2014 by IBGE (Brazilian Institute of Geography and Statistics)
pop2015	Population estimated in the 2015 by IBGE (Brazilian Institute of Geography and Statistics)
pop2016	Population estimated in the 2016 by IBGE (Brazilian Institute of Geography and Statistics)
pop2017	Population estimated in the 2017 by IBGE (Brazilian Institute of Geography and Statistics)
pop2018	Population estimated in the 2018 by IBGE (Brazilian Institute of Geography and Statistics)
pop2019	Population estimated in the 2019 by IBGE (Brazilian Institute of Geography and Statistics)
pop2020	Population estimated in the 2020 by IBGE (Brazilian Institute of Geography and Statistics)
pop2021	Population estimated in the 2021 by IBGE (Brazilian Institute of Geography and Statistics)
pop2022	Population measured in the 2022 CENSUS by IBGE (Brazilian Institute of Geography and Statistics)
n_af_drought_YEAR	Number of people affected by climate disasters classified as DRought events in YEAR.
p_drought_YEAR	Percentage of people affected by Drought events in YEAR.
max_drought	Maximum percentage of people affected by DRought events among the years.
Sheet: N_AF_fire
This sheet show the calculus of the annual percentage of people affected by fire events. Columns correspond to:
CD_MUN	Geocode of the municipality. This geocode refers to the oficial code stablished by the Brazilian Institute of Geograpgy and Statistics (IBGE)
NM_MUN	Name of the municipality
SIGLA_UF	State of the municipality
pop2001	Population estimated in the 2001 by IBGE (Brazilian Institute of Geography and Statistics)
pop2003	Population estimated in the 2003 by IBGE (Brazilian Institute of Geography and Statistics)
pop2005	Population estimated in the 2005 by IBGE (Brazilian Institute of Geography and Statistics)
pop2007	Population estimated in the 2007 by IBGE (Brazilian Institute of Geography and Statistics)
pop2010	Population measured in the 2010 CENSUS by IBGE (Brazilian Institute of Geography and Statistics)
pop2012	Population estimated in the 2012 by IBGE (Brazilian Institute of Geography and Statistics)
pop2013	Population estimated in the 2013 by IBGE (Brazilian Institute of Geography and Statistics)
pop2014	Population estimated in the 2014 by IBGE (Brazilian Institute of Geography and Statistics)
pop2015	Population estimated in the 2015 by IBGE (Brazilian Institute of Geography and Statistics)
pop2016	Population estimated in the 2016 by IBGE (Brazilian Institute of Geography and Statistics)
pop2017	Population estimated in the 2017 by IBGE (Brazilian Institute of Geography and Statistics)
pop2018	Population estimated in the 2018 by IBGE (Brazilian Institute of Geography and Statistics)
pop2019	Population estimated in the 2019 by IBGE (Brazilian Institute of Geography and Statistics)
pop2020	Population estimated in the 2020 by IBGE (Brazilian Institute of Geography and Statistics)
pop2021	Population estimated in the 2021 by IBGE (Brazilian Institute of Geography and Statistics)
pop2022	Population measured in the 2022 CENSUS by IBGE (Brazilian Institute of Geography and Statistics)
n_af_fire_YEAR	Number of people affected by fire disasters in YEAR.
p_fire_YEAR	Percentage of people affected by fire events in YEAR.
max_fire	Maximum percentage of people affected by fire events among the years.
Sheet: N_AF_landslides
This sheet show the calculus of the annual percentage of people affected by landslide events. Columns correspond to:
CD_MUN	Geocode of the municipality. This geocode refers to the oficial code stablished by the Brazilian Institute of Geograpgy and Statistics (IBGE)
NM_MUN	Name of the municipality
SIGLA_UF	State of the municipality
pop2001	Population estimated in the 2001 by IBGE (Brazilian Institute of Geography and Statistics)
pop2002	Population estimated in the 2002 by IBGE (Brazilian Institute of Geography and Statistics)
pop2003	Population estimated in the 2003 by IBGE (Brazilian Institute of Geography and Statistics)
pop2004	Population estimated in the 2004 by IBGE (Brazilian Institute of Geography and Statistics)
pop2005	Population estimated in the 2005 by IBGE (Brazilian Institute of Geography and Statistics)
pop2006	Population estimated in the 2006 by IBGE (Brazilian Institute of Geography and Statistics)
pop2007	Population estimated in the 2007 by IBGE (Brazilian Institute of Geography and Statistics)
pop2008	Population estimated in the 2008 by IBGE (Brazilian Institute of Geography and Statistics)
pop2009	Population estimated in the 2009 by IBGE (Brazilian Institute of Geography and Statistics)
pop2010	Population measured in the 2010 CENSUS by IBGE (Brazilian Institute of Geography and Statistics)
pop2011	Population estimated in the 2011 by IBGE (Brazilian Institute of Geography and Statistics)
pop2012	Population estimated in the 2012 by IBGE (Brazilian Institute of Geography and Statistics)
pop2013	Population estimated in the 2013 by IBGE (Brazilian Institute of Geography and Statistics)
pop2014	Population estimated in the 2014 by IBGE (Brazilian Institute of Geography and Statistics)
pop2015	Population estimated in the 2015 by IBGE (Brazilian Institute of Geography and Statistics)
pop2016	Population estimated in the 2016 by IBGE (Brazilian Institute of Geography and Statistics)
pop2017	Population estimated in the 2017 by IBGE (Brazilian Institute of Geography and Statistics)
pop2018	Population estimated in the 2018 by IBGE (Brazilian Institute of Geography and Statistics)
pop2019	Population estimated in the 2019 by IBGE (Brazilian Institute of Geography and Statistics)
pop2020	Population estimated in the 2020 by IBGE (Brazilian Institute of Geography and Statistics)
pop2021	Population estimated in the 2021 by IBGE (Brazilian Institute of Geography and Statistics)
pop2022	Population measured in the 2022 CENSUS by IBGE (Brazilian Institute of Geography and Statistics)
a_af_landslides_YEAR	Number of people affected by landslides in YEAR.
p_landslides_YEAR	Percentage of people affected by landslides events in YEAR.
max_landslide	Maximum percentage of people affected by landslides events among the years.
Sheet: N_AF_other
This sheet show the calculus of the annual percentage of people affected by other climatic disasters. Columns correspond to:
CD_MUN	Geocode of the municipality. This geocode refers to the oficial code stablished by the Brazilian Institute of Geograpgy and Statistics (IBGE)
NM_MUN	Name of the municipality
SIGLA_UF	State of the municipality
pop2000	Population measured in the 2000 CENSUS by IBGE (Brazilian Institute of Geography and Statistics)
pop2004	Population estimated in the 2004 by IBGE (Brazilian Institute of Geography and Statistics)
pop2005	Population estimated in the 2005 by IBGE (Brazilian Institute of Geography and Statistics)
pop2006	Population estimated in the 2006 by IBGE (Brazilian Institute of Geography and Statistics)
pop2007	Population estimated in the 2007 by IBGE (Brazilian Institute of Geography and Statistics)
pop2008	Population estimated in the 2008 by IBGE (Brazilian Institute of Geography and Statistics)
pop2009	Population estimated in the 2009 by IBGE (Brazilian Institute of Geography and Statistics)
pop2010	Population measured in the 2010 CENSUS by IBGE (Brazilian Institute of Geography and Statistics)
pop2011	Population estimated in the 2011 by IBGE (Brazilian Institute of Geography and Statistics)
pop2012	Population estimated in the 2012 by IBGE (Brazilian Institute of Geography and Statistics)
pop2013	Population estimated in the 2013 by IBGE (Brazilian Institute of Geography and Statistics)
pop2014	Population estimated in the 2014 by IBGE (Brazilian Institute of Geography and Statistics)
pop2015	Population estimated in the 2015 by IBGE (Brazilian Institute of Geography and Statistics)
pop2016	Population estimated in the 2016 by IBGE (Brazilian Institute of Geography and Statistics)
pop2017	Population estimated in the 2017 by IBGE (Brazilian Institute of Geography and Statistics)
pop2018	Population estimated in the 2018 by IBGE (Brazilian Institute of Geography and Statistics)
pop2019	Population estimated in the 2019 by IBGE (Brazilian Institute of Geography and Statistics)
pop2020	Population estimated in the 2020 by IBGE (Brazilian Institute of Geography and Statistics)
pop2021	Population estimated in the 2021 by IBGE (Brazilian Institute of Geography and Statistics)
pop2022	Population measured in the 2022 CENSUS by IBGE (Brazilian Institute of Geography and Statistics)
n_af_outros_YEAR	Number of people affected by other climate disasters in YEAR.
p_outros_YEAR	Percentage of people affected by other climate disasters in YEAR.
max_p_outros	Maximum percentage of people affected by other events among the years.
Sheet: calc_maximum
This sheet show the calculus of maximum percentage of affected people along the years and disaster type (values shown in map of figure 2B). Columns correspond to:
CD_MUN	Geocode of the municipality. This geocode refers to the oficial code stablished by the Brazilian Institute of Geograpgy and Statistics (IBGE)
max_wet	Maximum percentage of people affected by Wet events among the years (column "max_hydro" of the "N_AF_wet" sheet).
max_drought	Maximum percentage of people affected by Drought events among the years (column "max_droughts" of the "N_AF_drought" sheet).
max_fire	Maximum percentage of people affected by Fire events among the years (column "max_fire" of the "N_AF_fire" sheet).
max_landslide	Maximum percentage of people affected by Landslide events among the years (column "max_landslides" of the "N_AF_landslides" sheet).
max_p_other	Maximum percentage of people affected by other events among the years (column "max_outros" of the "N_AF_lother" sheet).
max_all	maximum percentage of affected people along the years and disaster type. Obtained as the maximum value among the 5 previous columns
Category of the max event	Disaster type (Wet, Drought, Fire, Landslides or other) that caused the maximum percentage of people affected.
max_truncated	Maximum values (max_all) truncated in 1. This has to be done because in five municipalities, the maximum percentage of affected people (max_all) slightly exceeded the total population of those municipalities. This anomaly arose because, in some years, the population estimates provided by the Brazilian Institute of Geography and Statistics (IBGE) were lower than the actual number of people affecte…

## Sheet: N_AF_wet
CD_MUN	NM_MUN	SIGLA_UF	pop2000	pop2001	pop2002	pop2003	pop2004	pop2005	pop2006	pop2007	pop2008	pop2009	pop2010	pop2011	pop2012	pop2013	pop2014	pop2015	pop2016	pop2017	pop2018	pop2019	pop2020	pop2021	pop2022	N_AF_HYDRO_2000	N_AF_HYDRO_2001	N_AF_HYDRO_2002	N_AF_HYDRO_2003	N_AF_HYDRO_2004	N_AF_HYDRO_2005	N_AF_HYDRO_2006	N_AF_HYDRO_2007	N_AF_HYDRO_2008	N_AF_HYDRO_2009	N_AF_HYDRO_2010	N_AF_HYDRO_2011	N_AF_HYDRO_2012	N_AF_HYDRO_2013	N_AF_HYDRO_2014	N_AF_HYDRO_2015	N_AF_HYDRO_2016	N_AF_HYDRO_2017	N_AF_HYDRO_2018	N_AF_HYDRO_2019	N_AF_HYDRO_2020	N_AF_HYDRO_2021	N_AF_HYDRO_2022	p_HYDRO_2000
1100015	Alta Floresta D'Oeste	RO	26533	26919	27237	27563	29001	28629	29005	26791	24577	24354	24392	24228	24069	25728	25652	25578	25506	25437	23167	22945	22728	22516	21494	0	0	0	0	0	0	0	0	0	561	187	0	0	0	0	0	0	0	0	0	0	0	12512	0
1100023	Ariquemes	RO	74503	76371	78039	79680	86901	85031	86924	85752.5	84581	85541	90353	91570	92747	101269	102860	104401	105896	107345	106168	107863	109523	111148	96833	0	0	0	0	0	0	0	0	0	0	0	0	0	0	0	0	0	0	0	52	0	0	600	0
1100031	Cabixi	RO	7518	7501	7490	7478	7421	7436	7421	7099	6777	6695	6313	6221	6132	6495	6424	6355	6289	6224	5438	5312	5188	5067	5351	0	0	0	0	0	0	0	0	0	0	0	0	0	0	0	0	0	0	0	0	0	0	0	0
1100049	Cacoal	RO	73568	73996	74381	74758	76417	75988	76422	77342.5	78263	78675	78574	78959	79330	85863	86556	87226	87877	88507	84813	85359	85893	86416	86887	0	0	0	0	0	0	0	0	0	0	0	0	0	0	69080	0	0	600	0	0	28	10	1232	0
1100056	Cerejeiras	RO	18207	18012	17925	17794	17217	17366	17215	16999.5	16784	16622	17029	16939	16852	18041	18013	17986	17959	17934	16444	16323	16204	16088	15890	0	0	0	0	0	0	0	0	0	0	0	0	0	0	0	0	0	0	0	0	0	0	0	0
1100064	Colorado do Oeste	RO	21892	21421	20881	20412	18349	18883	18342	18279	18216	17822	18591	18338	18093	19190	19001	18817	18639	18467	16227	15882	15544	15213	15663	0	0	0	0	0	0	0	0	0	0	0	0	0	0	0	0	0	0	0	0	0	0	0	0
1100072	Corumbiara	RO	10459	10290	10160	10022	9411	9569	9409	9585	9761	9680	8783	8655	8530	9036	8938	8842	8749	8659	7567	7391	7220	7052	7519	0	0	0	0	0	0	0	0	0	0	0	0	0	0	0	0	0	0	0	0	0	0	0	0
1100080	Costa Marques	RO	10208	10679	9919	10255	11731	11349	11735	12854	13973	14452	13678	14023	14355	15853	16258	16651	17031	17400	17855	18331	18798	19255	12627	0	0	0	0	0	0	12089	0	0	0	0	0	0	0	902	0	0	0	0	0	0	0	117	0
1100098	Espigão D'Oeste	RO	25688	25985	26221	26468	27556	27274	27559	28088	28617	28892	28729	28963	29189	31699	32047	32385	32712	33030	32047	32374	32695	33009	29414	0	0	0	0	0	0	0	0	0	0	0	0	0	0	0	0	0	711	0	0	0	0	0	0
1100106	Guajará-Mirim	RO	38045	38679	39194	39728	42075	41467	42082	41311.5	40541	40762	41656	41934	42202	45761	46203	46632	47048	47451	45783	46174	46556	46930	39387	0	0	0	0	0	0	0	0	1107	0	0	0	0	0	84560	0	0	0	948	31	0	0	0	0
1100114	Jaru	RO	53600	53150	54352	54701	56238	55840	56242	55098.5	53955	53943	52005	51883	51765	55597	55669	55738	55806	55871	51933	51775	51620	51469	50591	0	0	0	0	0	0	0	0	0	0	0	0	0	0	0	0	0	0	0	0	0	50	0	0
1100122	Ji-Paraná	RO	106800	107869	108694	109573	113441	112439	113453	112080	110707	111010	116610	117363	118092	128026	129242	130419	131560	132667	127907	128969	130009	131026	124333	0	0	0	0	0	0	0	0	0	0	0	0	0	0	1822	832	10400	0	60	691	0	0	951	0
1100130	Machadinho D'Oeste	RO	22739	23873	24724	25645	29698	28649	29711	30962.5	32214	33159	31135	31780	32403	35633	36412	37167	37899	38609	39097	39991	40867	41724	30707	0	0	0	0	0	0	5807	0	0	0	0	0	0	0	0	0	0	0	0	0	0	0	0	0
1100148	Nova Brasilândia D'Oeste	RO	17067	17216	17334	17458	18003	17862	18005	17829	17653	17698	19874	19883	19891	21427	21511	21592	21670	21747	20459	20474	20489	20504	15679	0	0	0	0	0	0	0	0	0	0	0	0	0	0	0	280	0	0	0	0	0	0	0	0
1100155	Ouro Preto do Oeste	RO	40884	40836	40841	40822	40735	40757	40735	38938.5	37142	36725	37928	37702	37482	40099	40010	39924	39840	39759	36340	36035	35737	35445	35044	0	0	0	0	0	0	0	0	0	0	0	0	0	0	0	0	0	0	0	0	0	0	0	0
1100189	Pimenta Bueno	RO	31752	31685	31656	31612	31416	31466	31415	32609	33803	33984	33822	33981	34135	36939	37230	37512	37786	38051	36434	36660	36881	37098	35079	0	0	0	0	0	0	0	0	0	0	2322	0	0	0	5314	2480	0	1093	0	0	0	0	0	0
1100205	Porto Velho	RO	334661	342264	347844	353961	380884	373917	380974	380080	379185	382829	428527	435732	442701	484992	494013	502748	511219	519436	519531	529544	539354	548952	460434	0	0	0	0	0	0	0	1440	0	0	0	0	0	17	9339	0	0	0	0	0	0	0	0	0
1100254	Presidente Médici	RO	26365	26164	26065	25926	25314	25473	25313	24104.5	22896	22519	22319	22009	21709	23017	22783	22557	22337	22124	19409	18986	18571	18165	19327	0	0	0	0	0	0	0	0	0	0	0	0	0	0	0	0	0	0	0	0	0	0	0	0
1100262	Rio Crespo	RO	2937	3054	3127	3215	3602	3501	3603	3431.5	3260	3290	3316	3346	3374	3666	3709	3750	3790	3829	3723	3764	3804	3843	3471	0	0	0	0	0	0	0	0	0	0	0	0	0	0	0	0	0	0	0	0	0	0	0	0
1100288	Rolim de Moura	RO	47382	47693	48101	48434	49902	49522	49907	50078	50249	50499	50648	50899	51142	55357	55807	56242	56664	57074	54702	55058	55407	55748	56406	0	0	0	0	0	2108	0	0	0	0	0	0	0	16	23	0	0	0	0	0	0	0	1724	0
1100296	Santa Luzia D'Oeste	RO	11603	11512	11450	11380	11068	11149	11067	10316.5	9566	9348	8886	8678	8476	8887	8706	8532	8362	8198	6781	6495	6216	5942	7419	0	0	0	0	0	0	0	0	0	0	0	0	0	4000	0	0	0	0	0	0	0	0	0	0
1100304	Vilhena	RO	53598	55513	57074	58687	65785	63947	65807	67106	68405	69866	76202	77937	79616	87727	89797	91801	93745	95630	97448	99854	102211	104517	95832	0	0	0	0	0	0	0	0	0	0	0	0	0	0	0	0	0	0	0	0	0	0	0	0
1100320	São Miguel do Guaporé	RO	23874	25065	25959	26927	31185	30082	31198	27240.5	23283	23201	21828	21879	21927	23668	23803	23933	24059	24181	22931	23005	23077	23147	20746	0	0	0	0	0	0	0	0	0	0	0	0	0	0	0	0	0	0	0	0	0	0	0	0
1100338	Nova Mamoré	RO	14778	15692	16362	17098	20333	19496	20343	20996.5	21650	22337	22546	23143	23719	26227	26925	27600	28255	28891	29757	30583	31392	32184	25444	0	0	0	0	0	0	0	0	0	0	0	0	0	0	27132	343	0	0	0	22630	0	68	0	0
1100346	Alvorada D'Oeste	RO	19832	19770	19750	19711	19543	19586	19542	18275.5	17009	17127	16853	16625	16404	17399	17228	17063	16902	16747	14722	14411	14106	13807	13117	0	0	0	0	0	0	0	0	0	0	0	0	0	0	0	0	0	0	0	0	0	0	0	0
1100379	Alto Alegre dos Parecis	RO	13070	13153	13490	13852	15449	15035	15454	13708	11962	11875	12816	12825	12833	13827	13884	13940	13993	14045	13227	13241	13255	13268	11479	0	0	0	0	0	0	0	0	0	0	0	0	0	0	0	0	0	0	0	0	0	1635	0	0
1100403	Alto Paraíso	RO	13118	13693	14084	14532	16504	15993	16510	16839.5	17169	17569	17135	17444	17742	19459	19841	20210	20569	20916	20999	21428	21847	22258	16320	0	0	0	0	0	0	0	0	0	0	0	0	0	0	0	0	0	0	0	0	0	0	0	0
1100452	Buritis	RO	25668	28132	30521	32774	42686	40120	42717	38298	33879	34693	32383	32899	33397	36555	37207	37838	38450	39044	38937	39654	40356	41043	27992	0	0	0	0	0	0	0	0	0	0	0	0	0	0	0	3200	0	0	0	0	0	0	0	0
1100502	Novo Horizonte do Oeste	RO	12276	12367	12458	12543	12915	12819	12916	11441	9966	9720	10240	10084	9933	10515	10393	10276	10161	10051	8751	8538	8329	8125	7667	0	0	0	0	0	0	0	0	0	0	0	0	0	0	0	0	0	0	0	0	0	0	0	0
1100601	Cacaulândia	RO	5372	5355	5398	5411	5464	5450	5464	5585.5	5707	5736	5736	5764	5791	6268	6318	6367	6414	6460	6190	6230	6269	6307	4150	0	0	0	0	0	0	0	0	0	0	0	0	0	0	0	0	0	0	0	0	0	0	0	0
1100700	Campo Novo de Rondônia	RO	11463	12633	13500	14446	18606	17529	18619	15704.5	12790	12915	12665	12758	12847	13939	14081	14220	14354	14484	14009	14139	14266	14391	8844	0	0	0	0	0	0	0	0	0	0	0	0	0	0	0	1200	0	0	0	1200	0	0	0	0
1100809	Candeias do Jamari	RO	13107	13816	14314	14874	17338	16700	17346	17246.5	17147	17547	19779	20292	20787	22973	23573	24155	24719	25266	25983	26693	27388	28068	22310	0	0	0	0	0	0	0	0	0	0	0	0	0	0	0	0	0	0	0	666	0	0	0	0
1100908	Castanheiras	RO	4212	4189	4178	4162	4092	4110	4092	3914.5	3737	3685	3575	3527	3479	3689	3653	3617	3583	3550	3119	3052	2987	2923	3233	0	0	0	0	0	0	0	0	0	0	0	0	0	0	0	0	0	0	0	0	0	0	0	0
1100924	Chupinguaia	RO	5521	5701	5842	5991	6647	6477	6649	7141	7633	7843	8301	8515	8721	9636	9887	10129	10364	10593	10886	11182	11472	11755	9324	0	0	0	0	0	0	0	0	0	0	0	0	0	0	0	0	0	0	0	0	0	0	0	0
1100940	Cujubim	RO	6536	6976	7305	7662	9233	8827	9238	11680	14122	14889	15854	16570	17262	19410	20204	20974	21720	22443	24226	25215	26183	27131	14863	0	0	0	0	0	0	0	0	0	0	0	0	0	0	0	0	0	0	0	0	0	0	0	0
1101005	Governador Jorge Teixeira	RO	13961	14497	15106	15785	18777	18002	18786	15289.5	11793	11593	10512	10272	10040	10534	10327	10127	9933	9745	8095	7767	7445	7130	8001	0	0	0	0	0	0	0	0	0	0	0	0	0	0	0	0	0	0	0	0	0	3614	0	0
1101104	Itapuã do Oeste	RO	6822	7127	7356	7604	8695	8413	8699	8404.5	8110	8235	8566	8700	8830	9661	9831	9995	10155	10310	10272	10458	10641	10819	8548	0	0	0	0	0	0	0	0	0	0	0	0	0	0	0	0	0	3132	0	0	0	0	0	0
1101203	Ministro Andreazza	RO	11610	11321	11308	11292	11223	11241	11223	10938	10653	10572	10352	10277	10203	10899	10860	10823	10786	10751	9762	9660	9559	9461	6466	0	0	0	0	0	0	0	0	0	0	0	0	0	0	0	0	0	0	0	0	0	0	0	0
1101302	Mirante da Serra	RO	13154	13306	13438	13570	14150	14000	14152	13299	12446	12363	11878	11781	11686	12469	12414	12360	12308	12258	11080	10947	10818	10691	9235	0	0	0	0	0	0	0	0	0	0	0	0	0	0	0	0	0	0	0	0	0	0	0	0
1101401	Monte Negro	RO	12627	13217	13838	14400	16874	16233	16881	14795.5	12710	12708	14091	14204	14313	15541	15710	15873	16032	16186	15695	15852	16007	16158	11548	0	0	0	0	0	0	0	0	0	0	0	0	3	0	0	0	0	0	0	0	0	0	150	0
1101435	Nova União	RO	8233	8438	8601	8772	9524	9329	9526	8752	7978	7944	7493	7437	7382	7883	7853	7824	7796	7769	7047	6970	6895	6822	6200	0	0	0	0	0	0	0	0	0	0	0	0	0	0	0	0	0	0	0	0	0	0	0	0
1101450	Parecis	RO	3622	3545	3503	3448	3205	3268	3204	3950	4696	4802	4810	4902	4990	5477	5589	5697	5802	5904	5947	6074	6198	6319	4125	0	0	0	0	0	0	0	0	0	0	0	0	0	0	0	0	0	0	0	0	0	0	800	0
1101468	Pimenteiras do Oeste	RO	2527	2544	2557	2571	2633	2617	2633	2530	2427	2415	2315	2299	2283	2440	2432	2424	2417	2410	2191	2169	2148	2127	2156	0	0	0	0	0	0	0	0	0	0	0	0	0	0	0	0	0	0	0	6	0	0	0	0
1101476	Primavera de Rondônia	RO	4311	4325	4334	4345	4393	4381	4393	4106	3819	3765	3524	3464	3406	3597	3548	3501	3456	3411	2939	2856	2776	2697	3076	0	0	0	0	0	0	0	0	0	0	0	0	0	0	0	0	0	0	0	0	0	0	0	0
1101484	São Felipe D'Oeste	RO	7056	7088	7116	7143	7266	7234	7266	6871.5	6477	6412	6018	5939	5862	6219	6160	6103	6048	5994	5280	5172	5066	4962	5258	0	0	0	0	0	0	0	0	0	0	0	0	0	0	0	0	0	0	0	0	0	0	0	0
1101492	São Francisco do Guaporé	RO	11085	11963	13636	14370	17600	16764	17610	16850.5	16091	16491	16035	16341	16636	18265	18640	19002	19353	19694	19842	20266	20681	21088	16286	0	0	0	0	0	0	0	0	0	0	0	0	0	0	0	0	0	0	0	0	0	0	0	0
1101500	Seringueiras	RO	11655	12409	12987	13584	16217	15535	16225	14156.5	12088	12117	11629	11624	11619	12505	12543	12581	12617	12653	11860	11856	11851	11846	12060	0	0	0	0	0	0	0	0	0	0	0	0	0	0	0	0	0	0	0	0	0	0	0	0
1101559	Teixeirópolis	RO	5618	5673	5697	5733	5894	5852	5894	5482	5070	5010	4888	4832	4778	5080	5041	5003	4966	4931	4384	4308	4233	4160	4256	0	0	0	0	0	0	0	0	0	0	0	0	0	0	0	0	0	0	0	0	0	0	0	0
1101609	Theobroma	RO	11355	11651	12047	12468	14320	13840	14326	12290	10254	10325	10649	10612	10575	11343	11345	11347	11348	11350	10494	10444	10395	10348	8113	0	0	0	0	0	0	0	0	0	0	0	0	0	0	0	0	0	0	0	0	0	0	0	0
1101708	Urupá	RO	14880	15354	15700	16081	17756	17322	17761	15773	13785	13661	12974	12828	12687	13491	13391	13293	13198	13106	11665	11467	11272	11081	10725	0	0	0	0	0	0	0	0	0	0	0	0	0	0	0	0	0	0	0	0	0	0	0	0
1101757	Vale do Anari	RO	7737	8246	8655	9081	10957	10471	10962	9971.5	8981	9100	9384	9511	9633	10518	10682	10843	10999	11149	11028	11204	11377	11545	7788	0	0	0	0	0	0	0	0	0	0	5024	0	0	0	0	0	0	0	0	0	0	0	0	0
1101807	Vale do Paraíso	RO	9863	9958	10028	10105	10441	10354	10442	9725	9008	8913	8210	8084	7961	8425	8327	8231	8138	8047	6998	6825	6656	6490	6479	0	0	0	0	0	0	0	0	0	0	0	0	0	0	0	0	0	0	0	0	0	0	0	0
1200013	Acrelândia	AC	7935	8237	8454	8695	10668	11451	11786	11886.5	11987	12241	12538	12779	13011	13353	13613	13869	14120	14366	15020	15256	15490	15721	14021	0	0	0	0	0	0	0	0	0	0	0	0	0	0	0	0	0	0	0	0	0	0	0	0
1200054	Assis Brasil	AC	3490	3564	3611	3667	4852	5063	5153	5356	5559	5662	6072	6192	6308	6480	6610	6738	6863	6986	7300	7417	7534	7649	8100	0	0	0	0	0	0	0	0	0	0	0	0	720	0	0	4816	0	0	0	0	0	0	0	0
1200104	Brasiléia	AC	17013	17384	17649	17944	16940	17721	18056	18942.5	19829	20238	21398	21837	22261	22899	23378	23849	24311	24765	25848	26278	26702	27123	26000	0	0	0	0	0	0	0	0	0	0	0	0	6853	0	0	10658	0	0	0	0	0	0	0	0
1200138	Bujari	AC	5826	6154	6382	6641	7654	8423	8751	7748	6745	6772	8471	8629	8782	9003	9173	9339	9503	9664	10111	10266	10420	10572	12917	0	0	0	0	0	0	0	0	0	0	0	0	0	0	0	0	0	0	0	0	0	0	0	0
1200179	Capixaba	AC	5206	5561	5814	6096	6287	7067	7403	8150	8897	9287	8798	9088	9368	9836	10170	10498	10820	11136	11456	11733	12008	12280	10392	0	0	0	0	0	0	0	0	0	0	0	0	0	0	0	817	0	0	0	0	0	0	0	0
1200203	Cruzeiro do Sul	AC	67441	69772	71571	73488	78785	84335	86725	81558.5	76392	77004	78507	79174	79819	80377	80953	81519	82075	82622	87673	88376	89072	89760	91888	0	0	0	0	0	0	0	0	0	0	0	0	0	0	0	0	0	31809	0	28000	0	33001	28000	0
1200252	Epitaciolândia	AC	11028	11460	11785	12137	12820	13782	14193	14076.5	13960	14224	15100	15394	15679	16099	16417	16731	17038	17340	18122	18411	18696	18979	18757	0	0	0	0	0	0	0	0	0	0	0	0	948	0	0	2100	0	0	0	0	0	0	0	0
1200302	Feijó	AC	27078	27834	28606	29480	35713	38241	39365	35787.5	32210	32261	32412	32487	32560	32411	32398	32385	32372	32360	34675	34780	34884	34986	35426	0	0	0	0	0	0	0	0	0	0	0	0	0	0	0	0	0	0	0	0	0	5787	3000	0
1200328	Jordão	AC	4454	4490	4505	4529	4564	4633	4662	5497.5	6333	6520	6577	6740	6898	7147	7330	7509	7685	7858	8159	8317	8473	8628	9222	0	0	0	0	0	0	0	0	1588	0	0	0	0	0	0	0	0	0	0	0	0	3080	3414	0
1200336	Mâncio Lima	AC	11095	11471	11779	12097	11883	12747	13116	13751.5	14387	14774	15206	15554	15890	16410	16795	17173	17545	17910	18638	18977	19311	19643	19294	0	0	0	0	0	0	0	0	0	0	0	0	0	0	0	0	0	0	0	0	3580	5300	0	0
1200344	Manoel Urbano	AC	6374	6581	6737	6905	7152	7636	7843	7624	7405	7505	7981	8105	8224	8386	8514	8641	8765	8886	9336	9459	9581	9701	11996	0	0	0	0	0	0	0	0	0	0	0	0	861	0	0	0	0	0	0	0	0	477	0	0
1200351	Marechal Thaumaturgo	AC	8295	8321	8341	8362	8394	8455	8482	11105.5	13729	14275	14227	14683	15123	15857	16380	16895	17401	17897	18430	18867	19299	19727	17093	0	0	0	0	0	0	0	0	0	0	0	0	0	0	0	0	0	0	0	0	0	0	0	0
1200385	Plácido de Castro	AC	15172	15502	15759	16031	15931	16691	17014	17467.5	17921	18235	17209	17401	17587	17795	17979	18159	18336	18510	19565	19761	19955	20147	16560	0	0	0	0	0	0	0	0	0	0	0	0	0	0	0	0	0	0	0	0	0	0	0	0
1200393	Porto Walter	AC	5485	5368	5283	5189	5220	4962	4851	6706.5	8562	8855	9176	9448	9711	10143	10453	10759	11059	11353	11720	11982	12241	12497	10735	0	0	0	0	0	0	0	0	0	0	0	0	0	0	0	0	0	0	0	0	0	4255	0	0
1200401	Rio Branco	AC	253059	261430	267740	274555	286082	305731	314127	307763	301399	305954	336038	342299	348354	357194	363928	370550	377057	383443	401155	407319	413418	419452	364756	0	0	0	0	0	0	46446	0	0	18872	19872	0	139403	12715	11965	71566	0	0	6101	0	0	32114	0	0
1200427	Rodrigues Alves	AC	8093	8276	8398	8540	9347	9796	9989	11504.5	13020	13460	14389	14832	15260	15968	16475	16974	17464	17945	18504	18930	19351	19767	14938	0	0	0	0	0	0	0	0	0	0	0	0	0	0	0	0	0	1734	0	0	0	3588	0	0
1200435	Santa Rosa do Purus	AC	2246	2440	2576	2729	2954	3395	3583	3874	4165	4358	4691	4879	5061	5374	5593	5809	6021	6230	6362	6540	6717	6893	6723	0	0	0	0	0	0	0	0	0	0	0	0	0	0	0	0	0	0	0	0	0	1910	1352	0
1200450	Senador Guiomard	AC	19761	20330	20726	21174	19343	20505	21000	20253	19506	19697	20179	20387	20588	20799	20992	21182	21369	21552	22810	23024	23236	23446	21454	0	0	0	0	0	0	0	0	0	0	0	0	0	0	0	0	0	0	0	0	0	0	0	0
1200500	Sena Madureira	AC	29420	30052	30519	31029	31530	32989	33614	34579	35544	36166	38029	38709	39366	40311	41036	41750	42451	43139	45177	45848	46511	47168	41343	0	0	0	0	0	0	0	0	0	0	0	0	6807	0	11543	4051	0	0	0	0	0	23356	0	0
1200609	Tarauacá	AC	26037	26338	26582	26834	29490	30335	30711	32039.5	33368	33883	35590	36186	36763	37571	38201	38819	39427	40024	41976	42567	43151	43730	43467	0	0	0	0	0	0	0	0	0	0	0	0	0	0	1542	0	0	12410	0	0	0	12262	20266	0
1200708	Xapuri	AC	11956	12111	12230	12357	13222	13693	13893	14370.5	14848	15079	16091	16370	16639	17021	17317	17608	17894	18174	19048	19323	19596	19866	18243	0	0	0	0	0	0	0	0	0	0	0	0	1430	0	0	11649	0	0	0	0	0	0	0	0
1200807	Porto Acre	AC	11418	11679	11895	12116	11497	12085	12335	13322	14309	14682	14880	15213	15534	16029	16396	16757	17111	17459	18180	18504	18824	19141	16693	0	0	0	0	0	0	0	0	0	0	0	0	1423	0	0	228	0	0	0	0	0	4475	0	0
1300029	Alvarães	AM	12150	12596	12921	13278	13884	14369	14776	14110.5	13445	13566	14088	14237	14381	15166	15357	15545	15729	15908	15860	16041	16220	16396	15866	0	0	0	0	0	0	0	0	0	7650	0	0	4351	4985	0	4807	0	4335	0	5626	0	4280	6243	0
1300060	Amaturá	AM	7308	7573	7849	8100	8525	8865	9150	8922	8694	8828	9467	9633	9794	10436	10644	10847	11047	11242	11332	11536	11736	11934	10819	0	0	0	0	0	0	0	0	0	4061	0	0	1674	3132	0	193	0	821	0	0	0	2069	9447	0
1300086	Anamã	AM	6563	6635	6676	6729	6818	6889	6949	7716	8483	8673	10214	10495	10766	11636	11981	12320	12653	12978	13269	13614	13956	14292	9962	0	0	0	0	0	0	0	0	0	2582	0	0	3296	8370	7494	8928	0	4253	0	8800	0	9550	10719	0
1300102	Anori	AM	11320	11602	11810	12038	12423	12731	12990	13688	14386	14688	16317	16701	17072	18351	18826	19292	19749	20196	20538	21010	21477	21937	17194	0	0	0	0	0	0	0	0	0	7973	0	0	13284	12000	9647	11576	0	14246	0	15768	0	11426	10520	0
1300144	Apuí	AM	13864	14866	15575	16369	17715	18790	19694	18932	18170	18597	18007	18326	18633	19860	20258	20648	21031	21406	21583	21973	22359	22739	20647	0	0	0	0	0	0	0	0	0	0	0	0	0	18924	736	0	0	0	216	0	0	0	0	0
1300201	Atalaia do Norte	AM	10049	9974	10482	10682	11023	11294	11523	12907.5	14292	14715	15153	15545	15924	17174	17658	18133	18599	19054	19438	19921	20398	20868	15314	0	0	0	0	0	0	0	0	0	2400	0	0	9304	8776	0	1228	0	3507	3080	5292	4250	5323	6231	0
1300300	Autazes	AM	24345	25176	25868	26575	27772	28729	29534	30320.5	31107	31774	32135	32733	33312	35554	36301	37033	37752	38454	38830	39565	40290	41005	41564	0	0	0	0	0	0	0	19868	0	15696	17483	0	12530	13809	7579	3874	0	2513	0	3960	0	17596	15420	0
1300409	Barcelos	AM	24197	25728	26966	28252	30429	32169	33633	29475.5	25318	25410	25718	25835	25948	27110	27273	27433	27589	27743	27364	27502	27638	27772	18834	0	0	0	0	0	0	0	0	0	0	0	0	5650	0	0	0	0	0	0	0	0	1517	1517	0
1300508	Barreirinha	AM	22579	23090	23897	24508	25545	26373	27069	27366.5	27664	28162	27355	27722	28077	29737	30202	30658	31105	31542	31593	32041	32483	32919	31051	0	0	0	0	0	0	0	0	0	4544	0	0	2633	12500	22247	21682	0	7648	0	9763	0	16640	23575	0
1300607	Benjamin Constant	AM	23219	23813	24251	24731	25542	26191	26737	28606.5	30476	31195	33411	34194	34950	37564	38533	39484	40417	41329	42020	42984	43935	44873	37648	0	0	0	0	0	0	3132	0	0	20461	0	0	8013	94	0	12435	0	9673	0	14050	0	0	16895	0
1300631	Beruri	AM	11038	11475	11796	12148	12744	13220	13620	13997	14374	14705	15486	15828	16158	17332	17755	18171	18579	18978	19258	19679	20093	20503	20718	0	0	0	0	0	0	0	0	0	5747	0	0	0	5366	3298	3780	0	4376	0	8980	0	5361	8773	0
1300680	Boa Vista do Ramos	AM	10653	11009	11109	11399	11892	12286	12617	13147	13677	13994	14979	15325	15659	16820	17248	17668	18080	18483	18781	19207	19626	20040	23785	0	0	0	0	0	0	0	0	0	865	0	0	6671	4672	2350	2600	0	3000	0	3140	0	2500	3000	0
1300706	Boca do Acre	AM	26959	27207	27370	27561	27997	28261	28480	29669	30858	31221	30632	30906	31171	32792	33148	33498	33840	34176	33976	34308	34635	34958	35447	0	0	0	0	0	0	0	0	0	9584	0	0	15002	0	41195	26247	0	0	500	6416	0	16887	10017	0
1300805	Borba	AM	28619	30043	31018	32131	34018	35525	36793	34476.5	32160	32496	34961	35448	35919	38073	38688	39292	39885	40464	40565	41161	41748	42328	33080	0	0	0	0	0	0	349	0	0	7278	14808	0	15621	2233	1064	989	0	501	0	8484	0	15556	21613	0
1300839	Caapiranga	AM	8803	9052	9218	9410	9736	9996	10215	10586.5	10958	11170	10975	11142	11303	12004	12214	12420	12622	12820	12877	13081	13283	13482	13469	0	0	0	0	0	0	0	0	0	7534	0	0	6166	7842	960	7943	0	1148	0	5012	0	8161	8161	0
1300904	Canutama	AM	10737	10973	10439	10301	10067	9880	9723	10783.5	11844	11948	12738	13843	13986	14754	14944	15130	15312	15490	15450	15629	15807	15981	16869	0	0	0	0	0	0	0	0	0	5804	0	0	7598	4507	8265	8482	0	5980	0	5005	0	7380	5600	0
1301001	Carauari	AM	23421	23919	24289	24691	25373	25918	26377	26163.5	25950	26187	25774	25955	26130	27405	27645	27880	28111	28337	28076	28294	28508	28719	28742	0	0	0	0	0	0	0	0	0	0	0	5495	0	467	0	512	0	12490	0	9555	0	4996	0	0
1301100	Careiro	AM	27554	26996	26657	26241	25536	24972	24499	28344.5	32190	32638	32734	33132	33517	35431	35938	36435	36922	37399	37384	37869	38348	38820	30792	0	0	0	0	0	0	0	0	0	35835	0	0	12746	18046	16945	561	0	1034	0	7440	0	10688	11668	0
1301159	Careiro da Várzea	AM	17267	17161	17079	16992	16844	16725	16626	20328	24030	24704	23930	24442	24937	26722	27357	27981	28592	29190	29595	30225	30846	31459	19637	0	0	0	0	0	0	0	0	14686	18675	0	0	25000	18085	12126	26141	0	11611	0	10131	0	50517	24148	0
1301209	Coari	AM	67096	70608	73075	75850	80552	84309	87468	77261.5	67055	66991	75965	76646	77305	81325	82209	83078	83929	84762	84272	85097	85910	86713	70616	0	0	0	0	0	0	0	0	0	0	0	0	0	28556	0	90	0	14556	0	9584	0	8808	9004	0
1301308	Codajás	AM	17507	17945	18358	18753	19422	19957	20407	18412.5	16418	16291	23206	23644	24067	25696	26242	26777	27303	27817	28100	28637	29168	29691	23549	0	0	0	0	0	0	0	0	0	1733	0	0	2085	961	1090	530	0	221	0	0	0	1900	0	0
1301407	Eirunepé	AM	26074	26735	27274	27831	28739	29492	30125	30299	30473	30901	30665	31020	31364	33127	33580	34025	34461	34888	34840	35273	35700	36121	33170	0	0	0	0	0	0	0	0	0	14284	0	0	0	10150	0	12400	0	11573	0	12224	0	13333	13143	0
1301506	Envira	AM	19060	19490	19633	19898	13312	13548	13746	15447	17148	17614	16338	16635	16923	18051	18422	18786	19143	19492	19668	20033	20393	20748	17186	0	0	0	0	0	0	0	0	0	10517	0	0	3725	4826	1168	4163	178	0	0	0	0	7520	5331	0
1301605	Fonte Boa	AM	33045	33317	34679	36150	35752	37595	39144	29463.5	19783	18803	22817	23011	23198	21859	21295	20742	20199	19669	18221	17609	17005	16409	25871	0	0	0	0	0	0	0	0	0	11814	0	0	7868	4799	3300	550	0	3241	15	500	0	19213	11860	0
1301654	Guajará	AM	13220	13358	13583	13751	11873	12066	12228	13456	14684	15031	13974	14189	14396	15291	15561	15826	16085	16339	16416	16678	16937	17193	13815	0	0	0	0	0	0	0	0	104	2491	1805	0	2856	3629	3300	3195	0	5255	0	5255	0	5250	5565	0
1301704	Humaitá	AM	32796	32045	31534	30949	29957	29164	28498	34262.5	40027	40735	44227	45105	45954	49137	50230	51302	52354	53383	54001	55080	56144	57195	57473	0	0	0	0	0	0	749	0	0	5604	0	0	0	0	11645	0	0	0	0	3965	0	0	0	0
1301803	Ipixuna	AM	14759	15384	15833	16332	16605	17258	17806	17828	17850	18202	22254	22867	23460	25362	26118	26860	27587	28299	28933	29689	30436	31172	24311	0	0	0	0	0	0	0	0	0	3706	0	0	4975	2571	1500	1550	0	8255	0	14320	0	17275	17470	0
1301852	Iranduba	AM	32303	33867	35128	36439	38661	40436	42812	38323	33834	33884	40781	41374	41947	44503	45250	45984	46703	47407	47571	48296	49011	49718	61163	0	0	0	0	0	0	14760	1512	15520	15520	0	0	19000	20000	0	22044	0	27986	0	13112	0	34961	15721	0
1301902	Itacoatiara	AM	72105	73349	74914	76217	78425	80190	81674	84785	87896	89440	86839	87970	89064	94278	95714	97122	98503	99854	99955	101337	102701	104046	103598	0	0	0	0	0	0	0	0	0	1500	0	7341	9700	0	2829	2415	0	4746	0	17428	0	11304	18498	0
1301951	Itamarati	AM	8406	8327	8263	8197	8084	7995	7919	8109.5	8300	8281	8038	8010	7983	8232	8205	8179	8153	8128	7888	7851	7814	7777	10937	0	0	0	0	0	0	0	0	0	384	0	0	1075	7652	3865	7631	0	4770	0	6869	0	5500	6128	0
1302009	Itapiranga	AM	7309	7579	7766	7978	8337	8625	8866	9190.5	9515	9733	8211	8281	8348	8774	8864	8953	9040	9125	9064	9148	9230	9312	10162	0	0	0	0	0	0	0	0	0	502	0	0	1564	2543	2126	2172	0	2885	0	0	0	216	0	0
1302108	Japurá	AM	10285	10230	10181	10133	12942	13026	13096	9060.5	5025	4238	7326	7388	7448	6083	5599	5125	4660	4205	3265	2755	2251	1755	8858	0	0	0	0	0	0	0	0	0	3114	0	0	604	1433	1574	1840	0	0	1167	1187	0	2931	13005	0
1302207	Juruá	AM	6584	7896	6908	7058	7313	7516	7687	8359.5	9032	9275	10802	11126	11439	12408	12807	13198	13581	13956	14312	14712	15106	15495	10742	0	0	0	0	0	0	0	0	0	4517	0	1004	0	3520	0	3581	0	4701	0	3162	0	5400	0	0
1302306	Jutaí	AM	23267	23351	24101	24844	26103	27110	27955	22646	17337	16791	17992	18145	18293	17376	16977	16585	16200	15824	14753	14317	13886	13462	25172	0	0	0	0	0	0	0	0	0	6224	0	0	1330	2907	3517	517	0	0	0	5215	0	7805	9378	0
1302405	Lábrea	AM	28956	28425	28094	27694	27017	26475	26020	32235.5	38451	39393	37701	38373	39022	41600	42439	43263	44071	44861	45245	46069	46882	47685	45448	0	0	0	0	0	0	4318	0	455	6933	0	0	10740	2000	5539	14375	0	0	0	1203	0	9462	0	0
1302504	Manacapuru	AM	73695	75309	77171	78785	81518	83703	84656	84967.5	85279	86472	85141	86078	86985	91795	92996	94175	95330	96460	96236	97377	98502	99613	101883	0	0	0	0	0	0	1611	33557	19749	7920	0	0	8470	13169	0	26449	0	28861	24773	39119	0	38400	38860	0
1302553	Manaquiri	AM	12711	12950	13130	13325	13655	13918	14140	17117.5	20095	20836	22801	23576	24325	26530	27480	28413	29327	30222	31147	32105	33049	33981	17107	0	0	0	0	0	0	0	9043	0	13768	0	0	14463	12946	13103	753	0	8858	0	9000	12136	10391	18144	0
1302603	Manaus	AM	1405835	1451958	1488805	1527314	1592555	1644690	1688524	1698766	1709008	1738641	1802014	1832424	1861838	1982177	2020301	2057711	2094391	2130264	2145444	2182763	2219580	2255903	2063689	0	0	0	0	0	0	0	4853	0	17344	0	0	18347	31330	30000	89760	3075	49406	0	12018	0	24160	150191	0
1302702	Manicoré	AM	38038	38059	38076	38094	38124	38148	38168	42082	45996	46773	47017	47707	48373	51331	52200	53053	53890	54708	54907	55751	56583	57405	53914	0	0	0	0	0	0	8413	0	2051	2256	0	0	0	0	5848	0	0	0	8068	17179	0	6278	0	0
1302801	Maraã	AM	17079	17679	18182	18694	19561	20254	20836	19443.5	18051	18135	17528	17563	17596	18310	18367	18423	18477	18531	18186	18224	18261	18298	15529	0	0	0	0	0	0	0	0	0	5076	0	0	9271	7209	6933	4827	0	5273	0	3326	0	5432	9013	0
1302900	Maués	AM	40036	41142	42043	42974	44552	45813	46873	47840.5	48808	49666	52236	53173	54079	57663	58834	59983	61110	62212	62755	63905	65040	66159	61204	0	0	0	0	0	0	0	0	0	7484	0	0	2800	0	4823	12623	0	0	0	0	0	7802	20261	0
1303007	Nhamundá	AM	15355	15560	15798	16003	16352	16630	16864	17531	18198	18474	18278	18503	18720	19792	20078	20358	20633	20902	20899	21173	21443	21710	20136	0	0	0	0	0	0	0	0	4107	5442	0	0	594	9170	625	183	0	5645	0	7554	0	5180	0	0
1303106	Nova Olinda do Norte	AM	23725	25020	25992	27045	28827	30252	31450	30903.5	30357	31012	30696	31232	31749	33829	34498	35156	35800	36431	36721	37378	38026	38665	27062	0	0	0	0	0	0	0	0	0	6365	9331	0	0	0	10000	0	0	6088	0	11381	0	12340	0	0
1303205	Novo Airão	AM	9651	9120	8731	8304	7580	7002	6516	10929.5	15343	15915	14723	15113	15489	16719	17199	17671	18133	18586	18974	19454	19928	20395	15761	0	0	0	0	0	0	0	11	0	1881	0	0	1918	0	0	0	0	0	0	0	0	2140	0	0
1303304	Novo Aripuanã	AM	17119	17777	18273	18809	19716	20441	21051	19923.5	18796	18952	21451	21784	22106	23486	23905	24315	24718	25112	25237	25644	26046	26443	23818	0	0	0	0	0	0	0	0	0	3422	0	0	0	0	0	0	0	1153	10100	10100	0	10100	13892	0
1303403	Parintins	AM	92118	93883	96750	99813	105002	109150	112636	109189	105742	107250	102033	102946	103828	109225	110411	111575	112716	113832	113168	114273	115363	116439	96372	0	0	0	0	0	0	0	675	0	9306	0	0	16206	60	2569	377	0	3849	0	24492	0	39789	22804	0
1303502	Pauini	AM	17092	17156	17104	17109	17118	17125	17131	18034.5	18938	19111	18166	18249	18329	19149	19265	19378	19488	19597	19329	19426	19522	19616	19373	0	0	0	0	0	0	2328	0	0	5819	0	0	0	0	2130	9301	0	0	0	2471	0	5776	0	0
1303536	Presidente Figueiredo	AM	17394	20568	19562	20569	22273	23636	24781	25127.5	25474	26282	27175	27926	28652	30978	31903	32812	33703	34574	35352	36279	37193	38095	30668	0	0	0	0	0	0	0	0	0	536	0	0	0	0	0	0	0	0	0	0	0	4171	0	0
1303569	Rio Preto da Eva	AM	17582	19739	19910	20990	22820	24283	25513	25758.5	26004	26847	25719	26344	26948	28999	29771	30530	31274	32001	32577	33347	34106	34856	24936	0	0	0	0	0	0	0	14153	602	1775	1408	0	0	0	1603	708	0	10592	0	0	0	11795	0	0
1303601	Santa Isabel do Rio Negro	AM	10561	9949	9538	9064	8260	7617	7077	12428.5	17780	18506	18146	18729	19292	20986	21702	22404	23092	23765	24436	25156	25865	26566	14164	0	0	0	0	0	0	0	0	0	0	0	0	0	0	0	0	0	0	49	5925	0	3908	7128	0
1303700	Santo Antônio do Içá	AM	28213	29505	30527	31601	33421	34875	36098	33137	30176	30351	24481	24689	24890	24327	24005	23688	23378	23075	21966	21602	21243	20889	28211	0	0	0	0	0	0	0	0	0	2314	0	0	0	7332	7490	6240	0	7268	0	0	0	1971	9623	0
1303809	São Gabriel da Cachoeira	AM	29947	30787	31379	32044	33170	34070	34827	37816.5	40806	41885	37896	38507	39097	41575	42342	43094	43831	44553	44816	45564	46303	47031	51795	0	0	0	0	0	0	0	0	0	0	0	0	0	0	0	0	0	0	0	0	0	0	0	0
1303908	São Paulo de Olivença	AM	23113	24145	25110	26036	27607	28861	29916	30991.5	32067	32958	31422	32060	32677	34963	35757	36536	37300	38047	38515	39299	40073	40837	32967	0	0	0	0	0	0	0	0	0	170	0	0	6512	6750	0	7332	0	2679	0	4595	0	15649	18556	0
1303957	São Sebastião do Uatumã	AM	7414	7478	7711	7967	8401	8748	9039	9059	9079	9268	10705	10978	11241	12115	12451	12781	13105	13421	13685	14020	14352	14678	11670	0	0	0	0	0	0	0	0	0	3015	0	0	148	0	0	0	0	0	0	0	0	1988	0	0
1304005	Silves	AM	7785	7972	8223	8426	8771	9046	9278	8878.5	8479	8543	8444	8495	8544	8946	9014	9081	9147	9211	9110	9171	9230	9289	11559	0	0	0	0	0	0	0	0	0	2180	0	0	0	0	36	2100	0	0	0	0	0	3357	4351	0
1304062	Tabatinga	AM	37919	38922	40022	40998	42652	43974	45085	46068	47051	47948	52272	53374	54440	58314	59684	61028	62346	63635	64488	65844	67182	68502	66764	0	0	0	0	0	0	0	0	0	0	0	0	1416	6504	0	369	0	8256	0	8256	0	7711	7980	0
1304104	Tapauá	AM	20595	21198	19587	19119	18326	17693	17160	18563	19966	19884	19077	18010	17903	18383	18266	18152	18039	17930	17299	17156	17015	16876	19599	0	0	0	0	0	0	0	0	0	4686	0	0	3330	767	913	599	0	3430	0	3500	0	4976	0	0
1304203	Tefé	AM	64457	65697	66664	67688	69423	70809	71975	68339	64703	64671	61453	61223	61000	62885	62662	62444	62230	62021	60154	59849	59547	59250	73669	0	0	0	0	0	0	0	0	0	23629	0	0	0	12771	14546	13088	0	15918	0	11336	0	11082	22978	0
1304237	Tonantins	AM	15512	16178	16665	17200	18106	18830	19439	19648.5	19858	20286	17079	17200	17316	18162	18322	18478	18632	18782	18610	18755	18897	19038	19247	0	0	0	0	0	0	0	0	0	10483	0	0	1219	3505	0	3164	0	3420	0	0	0	5959	6846	0
1304260	Uarini	AM	10254	10883	11274	11747	12549	13190	13729	11929.5	10130	10108	11891	12017	12139	12801	12963	13121	13276	13428	13387	13540	13690	13839	14431	0	0	0	0	0	0	0	0	0	1186	1956	0	0	4335	0	4335	0	3197	0	3321	0	5544	0	0
1304302	Urucará	AM	18372	19240	19854	20542	21707	22639	23422	19728.5	16035	15780	17094	16996	16902	17367	17264	17163	17065	16968	16383	16256	16130	16007	18631	0	0	0	0	0	0	0	0	0	1235	0	0	1495	1268	1495	1	0	0	0	0	0	1954	0	0
1304401	Urucurituba	AM	12264	11572	11126	10598	9703	8988	8386	13178.5	17971	18541	17837	18265	18679	20091	20621	21140	21650	22148	22537	23065	23585	24098	23945	0	0	0	0	0	0	0	0	0	1445	0	0	2204	3180	5283	5088	0	3135	0	3135	0	5484	8173	0
1400027	Amajari	RR	5294	5455	5560	5684	5975	6087	6229	7104.5	7980	8249	9327	9637	9936	10432	10721	11006	11285	11560	12394	12796	13185	13561	13927	0	0	0	0	0	0	2885	0	0	0	0	0	0	0	0	0	0	1213	0	0	0	25	511	0
1400050	Alto Alegre	RR	17907	18706	19316	19970	21512	22102	22856	18709	14562	14205	16448	16337	16228	16428	16301	16176	16053	15933	15638	15510	15380	15249	21096	0	0	0	0	0	0	0	0	0	0	0	0	0	0	0	0	0	0	0	0	0	0	0	0
1400100	Boa Vista	RR	200568	208514	214541	221027	236319	242179	249655	255292	260930	266901	284313	290741	296959	308996	314900	320714	326419	332020	375374	399213	419652	436591	413486	0	0	0	0	0	0	0	0	0	0	473	0	0	0	0	0	0	0	15	0	4	70	0	0
1400159	Bonfim	RR	9326	9985	10434	10949	12162	12626	13220	11912	10604	10726	10943	11068	11188	11525	11632	11739	11843	11945	12257	12409	12557	12701	13923	0	0	0	0	0	0	0	0	0	0	0	0	0	0	0	0	0	0	0	0	0	3000	0	0
1400175	Cantá	RR	8571	8922	9213	9511	10213	10482	10826	11232	11638	11942	13902	14312	14707	15393	15774	16149	16516	16877	17868	18335	18799	19257	18682	0	0	0	0	0	0	1432	0	0	0	0	0	0	0	0	0	0	0	0	0	0	400	0	0
1400209	Caracaraí	RR	14286	14910	15448	15987	17259	17746	18367	18578	18789	19235	18398	18714	19019	19696	19981	20261	20537	20807	21564	21926	22283	22635	20957	0	0	0	0	0	0	4947	0	0	0	0	0	0	0	0	0	0	822	2268	0	0	2216	0	0
1400233	Caroebe	RR	5692	5775	5752	5779	5844	5869	5901	6650.5	7400	7569	8114	8300	8480	8826	8997	9165	9331	9493	9950	10169	10383	10595	10656	0	0	0	0	0	0	20	0	0	0	0	0	0	0	0	0	0	0	0	0	0	420	0	0
1400282	Iracema	RR	4781	5027	5211	5410	5880	6060	6290	6204	6118	6250	8696	8997	9288	9762	10043	10320	10592	10859	11600	11950	12296	12637	10023	0	0	0	0	0	0	0	0	0	0	0	0	0	0	0	0	0	0	0	0	0	0	1	0
1400308	Mucajaí	RR	11247	11271	11382	11445	11593	11649	11722	12369.5	13017	13188	14792	15065	15328	15890	16137	16380	16618	16852	17528	17853	18172	18482	18095	0	0	0	0	0	0	0	0	0	0	0	0	0	0	0	0	0	0	0	0	0	0	0	0
1400407	Normandia	RR	6138	5929	5868	5743	5448	5335	5191	6297	7403	7527	8940	9156	9364	9754	9953	10148	10339	10527	11045	11290	11532	11772	13986	0	0	0	0	0	0	2440	0	0	0	0	0	0	0	0	0	0	2228	0	0	0	396	0	0
1400456	Pacaraima	RR	6990	7229	7401	7592	8042	8215	8435	8727	9019	9220	10433	10698	10953	11423	11667	11908	12144	12375	15580	17401	18913	20108	19305	0	0	0	0	0	0	1530	0	0	0	0	0	0	0	0	0	0	0	850	0	0	3785	3000	0
1400472	Rorainópolis	RR	17393	18903	19819	20944	23599	24615	25913	25813.5	25714	26546	24279	24808	25319	26326	26811	27288	27756	28215	29533	30163	30782	31387	32647	0	0	0	0	0	0	0	0	0	0	0	0	0	0	0	0	0	0	0	0	0	2686	0	0
1400506	São João da Baliza	RR	5091	5146	5206	5259	5384	5432	5494	5719.5	5945	6028	6769	6898	7023	7284	7401	7516	7629	7740	8052	8201	8348	8492	8858	0	0	0	0	0	0	0	0	0	0	0	0	0	0	0	0	0	0	0	0	0	22	0	0
1400605	São Luiz	RR	5311	5550	5707	5891	6324	6490	6702	6312	5922	5979	6750	6861	6968	7210	7309	7407	7503	7597	7860	7986	8110	8232	7315	0	0	0	0	0	0	0	0	0	0	0	0	0	0	0	0	0	0	0	0	0	178	0	0
1400704	Uiramutã	RR	5802	5915	6013	6111	6342	6430	6543	7142.5	7742	7934	8375	8573	8764	9127	9309	9488	9664	9836	10325	10559	10789	11014	13751	0	0	0	0	301	0	2244	0	0	0	3321	0	0	0	0	0	0	935	320	32	0	252	0	0
1500107	Abaetetuba	PA	119152	121415	123184	125055	129300	131158	133316	135660	138005	139819	141100	142785	144415	147267	148873	150431	151934	153380	156292	157698	159080	160439	158188	0	0	0	0	0	0	0	0	0	17	0	0	0	0	0	0	0	0	0	0	0	0	16	0
1500131	Abel Figueiredo	PA	5957	6145	6291	6446	6798	6952	7131	7005	6879	6967	6780	6844	6905	7013	7070	7126	7179	7231	7382	7434	7486	7536	7030	0	0	0	0	0	0	0	0	430	0	0	0	0	0	0	0	0	2201	0	0	1530	0	0	0
1500206	Acará	PA	52126	53272	55270	56729	60039	61487	63170	56024	48878	48501	53569	53680	53787	54030	54047	54064	54080	54096	55513	55591	55669	55744	59023	0	0	0	0	0	0	0	0	0	2984	0	0	0	0	0	0	0	0	821	336	3935	0	0	0
1500305	Afuá	PA	29505	30677	31503	32431	34534	35455	36524	34446	32368	32633	35042	35467	35879	36598	37004	37398	37778	38144	38863	39218	39567	39910	37765	0	0	0	0	0	0	0	0	0	0	0	0	0	0	0	0	0	0	0	0	0	0	0	0
1500347	Água Azul do Norte	PA	22084	23236	25291	26779	30156	31633	33350	31869.5	30389	31216	25057	25286	25506	25899	26105	26305	26497	26682	27241	27430	27615	27797	18080	0	0	0	0	0	4612	7970	0	9164	7551	9152	0	0	0	700	0	0	0	3764	1502	520	3331	3191	0
1500404	Alenquer	PA	41784	41461	41190	40914	40289	40015	39697	47692.5	55688	57067	52626	53004	53369	54035	54353	54662	54960	55246	56480	56789	57092	57390	69377	1930	0	0	0	0	0	2164	0	2939	5430	0	0	0	10308	23902	9278	0	14125	4409	50664	6330	23879	32615	0.0461899
1500503	Almeirim	PA	33957	34002	34065	34116	34230	34280	34338	32906.5	31475	31192	33614	33588	33563	33562	33466	33372	33282	33195	34142	34109	34076	34044	34280	3347	0	0	0	0	19622	14125	0	2619	9198	0	0	0	0	8045	0	0	0	0	0	0	10792	21226	0.0985658
1500602	Altamira	PA	77439	78760	79776	80861	83322	84398	85649	91245.5	96842	98750	99075	100736	102343	105106	106768	108382	109938	111435	113195	114594	115969	117320	126279	132	0	0	0	0	3463	13244	4342	38830	26327	0	165	613	0	8711	0	0	0	0	0	0	0	0	0.00170457
1500701	Anajás	PA	18322	18813	19172	19566	20460	20852	21307	23935	26563	27386	24759	25254	25731	26547	27051	27540	28012	28466	28859	29277	29688	30091	28011	0	0	0	0	0	0	0	0	0	0	0	0	0	0	0	0	0	0	0	0	0	0	0	0
1500800	Ananindeua	PA	393569	410234	423325	437135	468463	482171	498095	496788	495480	505512	471980	477999	483821	493976	499776	505404	510834	516057	525566	530598	535547	540410	478778	0	0	0	0	0	0	0	0	0	0	0	0	0	0	0	0	0	0	0	0	0	0	0	0
1500859	Anapu	PA	9407	8908	8558	8164	7271	6880	6425	12917.5	19410	20421	20543	21398	22225	23609	24525	25414	26271	27096	27161	27890	28607	29312	31850	0	0	0	0	0	1019	0	2309	2514	0	0	0	0	0	0	0	0	0	0	0	0	0	300	0
1500909	Augusto Corrêa	PA	33011	33335	33577	33839	34435	34695	34998	36879	38760	39317	40497	41072	41628	42591	43154	43700	44227	44734	45516	45998	46471	46937	44573	0	0	0	0	0	0	0	0	0	0	0	0	0	0	0	0	0	0	0	15364	0	0	0	0
1500958	Aurora do Pará	PA	19728	20550	21278	21998	23630	24344	25174	23633	22092	22315	26546	27070	27576	28441	28974	29492	29991	30471	30896	31338	31773	32200	23774	0	0	0	0	0	0	0	0	0	19526	0	0	0	0	0	0	0	0	0	0	0	0	0	0
1501006	Aveiro	PA	15518	16119	16495	16948	17976	18426	18949	19394	19839	20266	15849	15875	15899	15959	15956	15953	15950	15947	16371	16388	16404	16421	18290	0	0	0	0	0	0	14595	0	407	1272	0	0	0	6937	8140	240	0	11241	0	6209	5737	4915	3989	0
1501105	Bagre	PA	13708	13652	13679	13666	13636	13623	13607	16693.5	19780	20386	23864	24644	25398	26666	27491	28292	29065	29808	30009	30673	31325	31967	31892	0	0	0	0	0	0	0	0	0	0	0	0	0	0	0	0	0	0	0	10007	0	0	0	0
1501204	Baião	PA	21119	21255	21339	21442	21673	21775	21893	24772.5	27652	28299	36882	38092	39263	41232	42513	43757	44956	46110	46416	47446	48459	49454	51641	1501	0	0	0	0	1022	1100	4095	0	602	0	0	0	0	0	0	0	1000	0	0	4200	16888	29816	0.0710734
1501253	Bannach	PA	3780	3703	3656	3599	3469	3412	3345	3640	3935	3947	3431	3405	3379	3340	3303	3267	3233	3200	3310	3286	3262	3239	4031	0	0	0	0	0	0	0	0	0	0	0	0	0	0	0	0	0	0	6602	3434	0	0	3264	0
1501303	Barcarena	PA	63268	65385	66913	68604	72441	74120	76071	82990	89909	92567	99859	102668	105385	109975	112921	115779	118537	121190	122294	124680	127027	129333	126650	0	0	0	0	0	0	0	0	0	0	0	0	0	0	0	9321	0	0	0	0	0	0	0	0
1501402	Belém	PA	1280614	1304314	1322683	1342202	1386482	1405871	1428368	1426244	1424120	1437600	1393399	1402056	1410430	1425922	1432844	1439561	1446042	1452275	1485732	1492745	1499641	1506420	1303403	0	0	0	0	0	0	0	0	0	0	0	0	0	0	0	0	0	0	0	0	19827	486	0	0
1501451	Belterra	PA	14594	15083	15467	15872	16790	17192	17659	15260	12861	12671	16318	16451	16579	16808	16924	17036	17145	17249	17624	17732	17839	17944	18099	0	0	0	0	0	0	0	0	0	1253	0	0	0	0	3663	0	0	12845	330	8500	0	2212	8252	0
1501501	Benevides	PA	35546	37025	38458	39809	42874	44216	45774	45695	45616	46611	51651	52888	54083	56112	57393	58637	59836	60990	61689	62737	63768	64780	63567	0	0	0	0	0	0	0	0	0	0	0	0	0	0	0	0	0	0	0	13870	0	0	0	0
1501576	Bom Jesus do Tocantins	PA	13106	13191	13426	13575	13913	14060	14232	13895.5	13559	13593	15298	15467	15629	15916	16074	16227	16375	16517	16841	16981	17118	17254	18005	0	0	0	0	0	0	0	0	236	0	0	0	0	0	0	0	0	0	7015	15756	13365	8519	2679	0
1501600	Bonito	PA	9814	9941	10084	10209	10493	10617	10762	11289.5	11817	12013	13630	13923	14207	14689	14990	15282	15563	15834	16038	16286	16530	16769	12622	0	0	0	0	0	0	0	0	0	1953	0	0	0	0	0	0	0	0	0	0	0	0	0	0
1501709	Bragança	PA	93779	95352	96618	97935	100924	102232	103751	104830	105908	107060	113227	114720	116164	118678	120124	121528	122881	124184	126436	127686	128914	130122	123082	0	0	0	0	0	0	0	0	1881	0	0	0	0	0	0	0	684	1652	5196	46509	1870	3152	0	0
1501725	Brasil Novo	PA	17193	17930	18387	18941	20197	20747	21386	20458.5	19531	19754	15690	15575	15464	15300	15139	14984	14834	14689	15190	15086	14983	14883	24718	0	0	0	0	0	0	0	0	0	568	0	0	0	0	0	0	0	20500	5108	1500	1500	0	0	0
1501758	Brejo Grande do Araguaia	PA	7464	7589	7686	7789	8022	8124	8243	7958	7673	7688	7317	7306	7295	7285	7258	7232	7206	7182	7392	7380	7368	7357	6783	0	0	0	0	0	0	0	0	0	0	0	0	0	0	0	0	0	0	0	0	0	0	0	0
1501782	Breu Branco	PA	32446	35257	36376	38200	42337	44147	46250	48325	50400	52200	52493	54032	55521	58033	59651	61222	62737	64194	64738	66046	67332	68597	45712	0	0	0	0	0	0	0	0	0	0	0	0	0	0	0	0	0	0	0	0	0	0	960	0
1501808	Breves	PA	80158	81458	81845	82628	84404	85181	86084	92653.5	99223	101094	92860	93835	94779	96444	97351	98231	99080	99896	101891	102701	103497	104280	106968	0	0	0	0	0	0	0	0	0	0	0	0	0	0	0	0	0	972	0	20	0	0	0	0
1501907	Bujaru	PA	22508	21887	22487	23162	24694	25364	26143	24786	23429	23654	25695	26053	26400	27000	27349	27689	28016	28331	28832	29132	29427	29717	24383	0	0	0	0	0	0	0	0	0	0	0	0	0	0	0	0	0	0	0	0	0	0	0	0
1501956	Cachoeira do Piriá	PA	15437	16326	16952	17655	19250	19948	20759	19620	18481	18777	26484	27332	28153	29533	30430	31300	32139	32947	33178	33900	34609	35307	19630	0	0	0	0	0	0	0	0	0	0	0	0	0	0	0	0	0	0	0	14469	17608	0	0	0
1502004	Cachoeira do Arari	PA	16700	16094	16317	16565	17127	17372	17658	18827	19996	20411	20443	20801	21147	21740	22100	22449	22786	23110	23466	23767	24064	24355	23981	0	0	0	0	0	0	0	0	0	0	0	0	0	0	0	0	0	1075	2191	1264	3073	0	1458	0
1502103	Cametá	PA	97624	99016	100241	101455	104210	105416	106816	111096	115377	117099	120896	122683	124411	127401	129161	130868	132515	134100	136390	137890	139364	140814	134184	0	0	0	0	0	0	0	0	0	0	0	0	0	0	0	0	0	0	0	0	0	0	0	0
1502152	Canaã dos Carajás	PA	10922	11425	11761	12151	13035	13421	13870	20002.5	26135	27675	26716	27929	29101	31062	32366	33632	34853	36027	36050	37085	38103	39103	77079	0	0	0	0	0	0	0	0	0	0	0	0	0	0	0	0	0	0	0	0	0	0	0	0
1502202	Capanema	PA	57119	57840	58372	58953	60272	60849	61519	62659	63799	64429	63639	64140	64624	65498	65932	66353	66759	67150	68616	69027	69431	69828	70394	0	0	0	0	0	0	0	0	0	0	0	0	0	0	0	0	0	0	0	0	0	0	0	0
1502301	Capitão Poço	PA	50815	50310	50677	51099	52055	52474	52960	52758.5	52557	52797	51893	52057	52214	52537	52616	52693	52768	52839	54179	54303	54425	54545	56506	0	0	0	0	0	0	2675	0	0	0	0	0	0	0	0	13299	0	0	0	16649	0	0	0	0
1502400	Castanhal	PA	134496	138417	141318	144485	151668	154811	158462	158786	159110	161497	173149	176116	178986	183917	186895	189784	192571	195253	198294	200793	203251	205667	192256	0	0	0	0	0	0	0	0	0	0	0	0	0	0	0	0	0	0	0	0	0	0	0	0
1502509	Chaves	PA	17350	17593	17339	17335	17324	17319	17313	18770.5	20228	20506	21005	21286	21557	22029	22302	22566	22821	23066	23482	23717	23948	24175	20757	0	0	0	0	0	0	0	0	0	0	0	0	0	0	0	0	0	0	0	1816	0	0	0	0
1502608	Colares	PA	10632	10899	11115	11339	11847	12069	12328	11847.5	11367	11433	11381	11439	11495	11600	11641	11682	11721	11759	12040	12085	12131	12175	12868	0	0	0	0	0	0	0	0	0	0	0	0	0	0	0	0	0	0	0	0	0	0	0	0
1502707	Conceição do Araguaia	PA	43386	43626	43668	43798	44095	44224	44375	45645.5	46916	47237	45557	45724	45885	46206	46302	46395	46485	46571	47734	47864	47991	48115	44617	0	0	0	0	0	0	0	0	0	44	0	0	0	0	0	0	0	11006	18000	0	0	0	0	0
1502756	Concórdia do Pará	PA	20956	21813	22157	22715	23979	24533	25176	23662	22148	22251	28216	28774	29313	30233	30801	31352	31884	32395	32847	33318	33781	34236	26881	0	0	0	0	0	0	0	0	0	0	0	0	0	0	0	0	0	0	0	0	0	0	3120	0
1502764	Cumaru do Norte	PA	5978	5836	6043	6073	6142	6172	6207	8777.5	11348	11890	10466	10811	11144	11704	12069	12423	12765	13093	13179	13473	13761	14044	14036	0	0	0	0	0	0	0	0	0	0	0	0	0	0	0	0	0	0	6000	0	0	0	0	0
1502772	Curionópolis	PA	19486	18559	17863	17110	15401	14653	13785	15943.5	18102	17944	18288	18197	18108	17983	17844	17709	17578	17453	18014	17929	17846	17764	19950	0	0	0	0	0	0	0	0	0	0	0	0	0	0	0	0	0	0	9000	0	0	0	0	0
1502806	Curralinho	PA	20016	20529	21028	21498	22564	23031	23573	25218.5	26864	27543	28549	29204	29838	30915	31591	32248	32881	33490	33893	34448	34994	35530	33903	0	0	0	0	0	0	0	0	0	0	0	0	0	0	0	0	0	0	0	0	0	0	0	0
1502855	Curuá	PA	9224	9321	9429	9524	9740	9835	9945	11294.5	12644	12984	12254	12487	12712	13097	13333	13562	13783	13996	14197	14393	14587	14776	14117	0	0	0	0	0	0	5648	0	0	918	0	0	0	2146	4124	0	0	0	0	7575	0	5115	5750	0
1502905	Curuçá	PA	26160	26922	27351	27903	29157	29705	30343	33066.5	35790	36748	34294	34919	35523	36557	37188	37800	38391	38959	39540	40066	40584	41093	41262	0	0	0	0	0	0	0	0	0	0	0	0	0	0	0	0	0	0	0	7881	0	0	0	0
1502939	Dom Eliseu	PA	39529	41278	42720	44201	47561	49031	50739	44950	39161	39088	51319	52224	53100	54602	55513	56398	57251	58071	58956	59719	60469	61206	58484	0	0	0	0	0	0	0	0	0	7177	0	0	0	0	0	0	0	50	0	0	0	3125	3947	0
1502954	Eldorado do Carajás	PA	29608	31806	33424	35195	39213	40970	43013	36160.5	29308	29251	31786	31954	32115	32420	32544	32664	32780	32892	33674	33808	33940	34069	28192	0	0	0	0	0	0	550	0	0	377	14236	0	0	0	0	0	0	2250	18114	10623	6550	8311	0	0
1503002	Faro	PA	10037	10770	11462	12123	13624	14280	15043	16876.5	18710	19585	8177	8035	7897	7680	7504	7333	7168	7009	7319	7194	7070	6949	8728	0	0	0	0	0	0	0	0	0	4601	0	0	0	0	0	0	0	0	0	0	0	3605	3554	0
1503044	Floresta do Araguaia	PA	14284	14462	14585	14725	15042	15181	15342	15429	15516	15629	17768	18036	18295	18741	19005	19261	19508	19746	20080	20304	20525	20742	17898	0	0	0	0	0	0	0	0	0	0	0	0	0	0	0	0	0	0	5529	0	0	0	0	0
1503077	Garrafão do Norte	PA	24221	24659	25010	25376	26206	26569	26991	26213.5	25436	25538	25034	25097	25157	25287	25307	25326	25345	25363	26020	26066	26111	26155	24703	0	0	0	0	0	0	0	0	0	9982	0	0	0	0	0	0	0	0	0	24	0	0	0	0
1503093	Goianésia do Pará	PA	22685	24067	25135	26273	28853	29981	31293	29938	28583	29164	30436	31031	35299	36500	37249	37975	38677	39352	39857	40475	41081	41678	26362	0	0	0	0	0	0	0	0	0	0	0	0	0	0	0	0	0	0	0	0	0	0	0	0
1503101	Gurupá	PA	23098	23589	23967	24370	25285	25685	26150	25728	25306	25511	29062	29520	29963	30727	31182	31623	32049	32458	32991	33376	33755	34127	31786	0	0	0	0	0	0	0	0	0	11341	0	0	0	0	0	0	0	0	0	0	0	0	5512	0
1503200	Igarapé-Açu	PA	32400	32982	33472	33969	35097	35591	36164	35584.5	35005	35241	35887	36155	36414	36883	37112	37333	37547	37753	38588	38807	39023	39234	35797	0	0	0	0	0	0	0	0	0	2696	0	0	0	0	0	0	0	0	0	0	0	0	0	0
1503309	Igarapé-Miri	PA	52604	53920	54868	55919	58303	59346	60558	58598.5	56639	57003	58077	58498	58904	59644	59998	60343	60675	60994	62355	62698	63036	63367	64831	0	0	0	0	0	0	0	0	0	0	0	0	0	0	0	0	0	0	0	0	0	0	0	0
1503408	Inhangapi	PA	7681	7796	7894	7993	8217	8316	8430	9282	10134	10377	10037	10218	10393	10693	10876	11053	11224	11388	11559	11711	11861	12009	10325	0	0	0	0	0	0	0	0	0	980	0	0	0	0	0	0	0	0	0	0	0	0	0	0
1503457	Ipixuna do Pará	PA	25138	27080	28473	30020	33531	35067	36851	39743.5	42636	44396	51309	53318	51569	54609	56613	58558	60433	62237	62455	64053	65625	67170	30329	0	0	0	0	0	0	0	0	0	0	0	0	0	0	0	0	0	0	0	45295	2481	2220	0	0
1503507	Irituia	PA	31752	30423	30393	30336	30204	30147	30080	30326.5	30573	30552	31364	31429	31492	31634	31644	31654	31664	31673	32504	32550	32595	32639	30955	0	0	0	0	0	0	0	0	0	0	0	0	0	0	0	0	0	0	0	0	0	0	0	0
1503606	Itaituba	PA	94750	95006	95252	95486	96015	96246	96515	110690	124865	127848	97493	97704	97908	98363	98405	98446	98485	98523	101097	101247	101395	101541	123314	0	0	0	0	0	10350	11032	0	1335	1169	0	0	0	0	21890	5000	0	1190	0	0	0	0	0	0
1503705	Itupiranga	PA	49655	52212	54088	56146	60814	62856	65229	53780.5	42332	41541	51220	51341	51457	51711	51743	51775	51806	51835	53182	53269	53355	53439	49754	0	0	0	0	0	0	485	0	0	0	0	0	0	0	0	0	0	20069	28415	18559	26207	15782	31164	0
1503754	Jacareacanga	PA	22078	25851	27058	28467	31661	33059	34683	37287.5	39892	41487	14103	14223	14339	11412	10531	9677	8852	8059	8899	8239	7590	6952	24042	0	0	0	0	0	4222	0	0	734	0	0	0	0	0	0	0	0	0	120	120	75	3792	3983	0
1503804	Jacundá	PA	40546	42164	42773	43806	46151	47176	48368	51440.5	54513	55900	51360	52191	52993	54376	55204	56006	56781	57526	58457	59155	59842	60517	37707	0	0	0	0	0	0	0	0	5769	5799	0	0	0	0	0	0	0	36000	18000	14233	0	0	0	0
1503903	Juruti	PA	31198	32186	32868	33643	35401	36170	37064	36109.5	35155	35530	47086	48306	49486	51483	52755	53989	55179	56325	56908	57943	58960	59961	50881	0	0	0	0	0	0	9590	0	0	4659	0	0	0	0	5650	0	0	0	0	0	0	5675	18330	0
1504000	Limoeiro do Ajuru	PA	19564	19946	20214	20516	21200	21499	21847	23165	24483	24967	25021	25440	25846	26542	26961	27368	27760	28138	28583	28935	29282	29623	29569	0	0	0	0	0	0	0	0	0	0	0	0	0	0	0	0	0	0	0	0	0	0	0	0
1504059	Mãe do Rio	PA	25351	24882	24562	24196	23366	23002	22580	25671	28762	29087	27904	28100	28290	28636	28800	28959	29112	29260	29917	30077	30235	30389	34353	0	0	0	0	0	0	0	0	0	0	0	0	0	0	0	0	0	0	0	0	0	0	0	0
1504109	Magalhães Barata	PA	7693	7620	7769	7805	7885	7920	7961	7922	7883	7895	8115	8148	8179	8240	8260	8279	8298	8316	8523	8548	8573	8598	8115	0	0	0	0	0	0	0	0	0	0	0	0	0	0	0	0	0	0	0	0	0	0	0	0
1504208	Marabá	PA	168020	173301	177352	181683	191508	195807	200801	200374	199946	203049	233669	238708	243583	251885	257062	262085	266932	271594	275086	279349	283542	287664	266533	0	0	7166	0	0	24060	40386	4689	6413	0	1276	2939	3785	0	4363	0	0	0	20325	1974	27118	1924	5295	0
1504307	Maracanã	PA	27571	27880	27991	28186	28628	28822	29046	29157.5	29269	29417	28376	28438	28498	28631	28643	28656	28668	28679	29429	29473	29516	29559	25971	0	0	0	0	0	0	0	0	0	0	0	0	0	0	0	0	0	0	0	0	0	0	0	0
1504406	Marapanim	PA	24718	25205	25692	26145	27171	27619	28141	27934	27727	28011	26605	26750	26890	27153	27262	27368	27471	27569	28220	28336	28450	28563	26573	0	0	0	0	0	0	0	0	0	1132	0	0	0	0	0	0	0	3139	800	10000	0	16	0	0
1504422	Marituba	PA	74429	80046	82095	85652	93723	97254	101356	100051	98746	101158	108246	110842	113353	117614	120305	122916	125435	127858	129321	131521	133685	135812	111785	0	0	0	0	0	0	0	0	0	0	0	0	0	0	0	0	0	0	0	0	0	0	0	0
1504455	Medicilândia	PA	21379	21636	21735	21901	22276	22440	22631	23059	23487	23682	27328	27785	28227	28987	29444	29887	30315	30726	31213	31597	31975	32347	27094	0	0	0	0	0	0	0	0	0	4046	3432	0	0	0	5153	0	0	2283	0	0	0	0	0	0
1504505	Melgaço	PA	21064	21851	22437	23074	24520	25153	25887	21938	17989	17657	24808	25096	25374	25860	26133	26397	26652	26897	27415	27654	27890	28121	27881	0	0	0	0	0	0	0	0	0	0	0	0	0	0	0	0	0	0	0	0	0	0	0	0
1504604	Mocajuba	PA	20542	20802	20972	21172	21626	21824	22054	23191	24328	24695	26731	27207	27666	28454	28933	29398	29846	30277	30736	31136	31530	31917	27198	0	0	0	0	596	0	0	0	0	0	0	0	0	0	0	0	0	0	134	0	0	0	0	0
1504703	Moju	PA	52941	54484	55583	56810	59592	60809	62223	64709	67195	68600	70018	71329	72597	74768	76096	77385	78629	79825	80988	82094	83182	84251	84094	0	0	0	0	0	0	0	0	0	1977	0	0	0	0	0	0	0	0	0	0	0	0	0	0
1504752	Mojuí dos Campos	PA	0	0	0	0	0	0	0	0	0	0	0	0	15018	15232	15341	15446	15548	15646	15982	16084	16184	16282	23501	0	0	0	0	0	0	0	0	0	0	0	0	0	0	0	0	0	0	0	0	0	2960	5925	0
1504802	Monte Alegre	PA	61334	60832	62041	63396	66467	67811	69372	66457.5	63543	63941	55462	55636	55804	56147	56231	56312	56391	56466	57900	58032	58162	58289	60012	0	309	0	0	0	0	638	0	100	0	0	0	0	387	13966	525	25845	22365	0	25485	0	9372	23242	0
1504901	Muaná	PA	25536	25916	26119	26422	27109	27409	27758	28937.5	30117	30568	34204	34875	35524	36632	37314	37977	38616	39231	39783	40349	40906	41454	45368	0	0	0	0	0	0	0	0	0	2035	0	0	0	0	0	0	0	0	0	0	0	0	0	0
1504950	Nova Esperança do Piriá	PA	18893	20386	21469	22665	25377	26564	27943	25771	23599	24062	20158	20256	20350	20528	20596	20663	20727	20789	21291	21368	21444	21519	20478	0	0	0	0	0	0	0	0	0	0	0	0	0	0	0	0	0	0	0	0	0	0	0	0
1504976	Nova Ipixuna	PA	11866	12277	12573	12900	13644	13970	14348	14578	14808	15097	14645	14859	15065	15422	15632	15836	16032	16221	16499	16678	16854	17027	13955	0	0	0	0	0	0	559	837	0	0	0	0	0	0	0	0	0	0	6000	11656	15712	7352	10948	0
1505007	Nova Timboteua	PA	11406	11649	11822	12016	12454	12646	12869	12718.5	12568	12677	13670	13844	14012	14305	14472	14635	14791	14942	15218	15363	15506	15646	12806	0	0	0	0	0	0	0	0	0	0	0	0	0	0	0	0	0	0	0	0	0	0	0	0
1505031	Novo Progresso	PA	24948	27365	29018	30907	35192	37067	39245	30544	21843	21504	25124	25138	25151	25203	25169	25135	25102	25071	25758	25762	25766	25769	33638	0	0	0	0	0	12078	1820	0	1091	8320	0	0	0	0	0	0	0	96	66	11481	10000	3754	2914	0
1505064	Novo Repartimento	PA	41817	43449	44610	45906	48846	50133	51627	53066.5	54506	55762	62050	63604	65106	67652	69267	70835	72347	73802	74602	75919	77214	78488	60732	0	0	0	1565	0	0	0	0	0	0	0	0	0	0	0	0	0	0	32056	39667	0	23400	0	0
1505106	Óbidos	PA	46490	47000	47370	47779	48705	49111	49582	48934.5	48287	48429	49333	49552	49763	50171	50317	50459	50596	50727	51964	52137	52306	52473	52229	0	0	0	0	0	0	7219	0	4100	21174	0	0	0	10645	10853	2512	0	13991	6446	7945	3491	16394	18267	0
1505205	Oeiras do Pará	PA	23255	23800	24194	24630	25619	26051	26554	26520.5	26487	26796	28595	29005	29402	30088	30490	30880	31257	31619	32168	32512	32850	33182	33844	0	0	0	0	0	0	0	0	0	0	0	0	0	0	0	0	0	0	0	0	0	0	0	0
1505304	Oriximiná	PA	48332	49246	49945	50694	52392	53135	53999	55882	57765	58683	62794	63905	64978	66821	67939	69024	70071	71078	72160	73096	74016	74921	68294	4450	0	0	0	0	0	1409	0	2435	20375	0	20727	0	0	0	0	0	9959	1830	8350	0	14020	21467	0.0920715
1505403	Ourém	PA	14397	14599	14741	14900	15262	15421	15605	15662	15719	15841	16311	16458	16601	16854	16986	17114	17237	17356	17721	17842	17961	18079	17855	0	0	0	0	0	0	0	0	0	0	0	0	0	0	0	0	0	0	0	0	0	0	2781	0
1505437	Ourilândia do Norte	PA	19471	19763	19637	19714	19889	19965	20054	20612.5	21171	21327	27359	27965	28551	29547	30171	30776	31359	31921	32319	32832	33335	33831	32467	0	0	0	0	0	0	0	0	0	0	0	0	0	0	0	0	0	0	11350	0	0	0	0	0
1505486	Pacajá	PA	28888	29126	29540	29843	30529	30830	31179	35973.5	40768	41953	39979	40831	41654	43057	43930	44778	45596	46383	46986	47706	48414	49110	41097	0	0	0	0	0	896	0	0	0	0	0	0	0	0	0	0	0	0	0	22458	0	3379	3892	0
1505494	Palestina do Pará	PA	7544	7772	7968	8165	8611	8806	9033	8181	7329	7301	7475	7470	7465	7465	7444	7424	7404	7386	7596	7589	7582	7575	6885	0	0	0	0	0	0	0	0	0	0	0	0	0	0	1100	0	0	0	0	0	0	0	597	0
1505502	Paragominas	PA	76450	78116	79988	81630	85354	86984	88877	92178	95479	97350	97819	99460	101046	103775	105417	107010	108547	110026	111764	113145	114503	115838	105550	0	0	0	0	0	0	0	0	0	0	0	0	0	0	0	0	0	0	8188	3816	2601	369	266	0
1505536	Parauapebas	PA	71568	75524	78303	81428	88519	91621	95225	120276	145326	152777	153908	160229	166342	176582	183352	189921	196259	202356	202882	208273	213576	218787	267836	800	0	0	0	0	0	0	0	0	718	774	639	0	88	2463	0	0	62	3821	910	10273	1251	191	0.0111782
1505551	Pau D'Arco	PA	7124	7427	7641	7880	8424	8662	8939	7761	6583	6522	6033	5950	5869	5743	5637	5535	5436	5341	5557	5483	5410	5339	6931	0	0	0	0	0	0	0	0	0	0	2116	0	0	0	0	0	0	0	4691	0	2300	340	0	0
1505601	Peixe-Boi	PA	7760	7985	8137	8313	8710	8884	9086	8497	7908	7916	7854	7862	7869	7889	7881	7874	7867	7860	8073	8077	8081	8084	8285	0	0	0	0	0	0	0	0	0	0	0	0	0	0	0	0	0	0	0	0	0	0	0	0
1505635	Piçarra	PA	13031	12907	13160	13387	13902	14127	14389	13747.5	13106	13140	12697	12699	12701	12720	12697	12675	12653	12632	12983	12981	12979	12976	12832	0	0	0	0	0	0	0	0	0	0	0	0	0	0	0	0	0	0	12703	5803	0	0	0	0
1505650	Placas	PA	13394	13712	14026	14319	14984	15275	15614	17322	19030	19592	23934	24744	25526	26842	27700	28533	29336	30109	30293	30982	31659	32325	18668	0	0	0	0	0	0	0	0	0	526	0	0	0	0	0	0	0	4804	9606	5350	15620	0	4224	0
1505700	Ponta de Pedras	PA	18694	18966	19156	19370	19856	20069	20316	23029.5	25743	26445	25999	26560	27103	28025	28601	29160	29700	30219	30608	31082	31549	32007	24984	0	0	0	0	0	0	0	0	0	0	0	0	0	0	0	0	0	0	0	0	0	0	0	0
1505809	Portel	PA	38043	39018	39851	40690	42593	43425	44393	46180	47967	48945	52172	53257	54306	56094	57205	58282	59322	60322	61126	62043	62945	63831	62503	0	0	0	0	0	0	0	0	0	0	0	0	0	0	0	0	0	0	0	0	0	0	0	0
1505908	Porto de Moz	PA	23545	23381	25351	26189	28091	28923	29890	28789.5	27689	28091	33956	34756	35529	36841	37669	38471	39246	39991	40458	41135	41801	42456	40597	0	0	0	0	0	6476	13024	0	3427	15308	6190	0	0	0	6922	0	0	11250	0	0	0	0	16148	0
1506005	Prainha	PA	27301	29624	29729	29830	30060	30160	30278	28572	26866	26570	29349	29337	29325	29342	29270	29200	29132	29067	29886	29866	29846	29827	35577	0	0	0	0	0	0	1744	0	186	19226	0	0	0	0	7947	15228	0	1033	1146	6250	1650	18815	21099	0
1506104	Primavera	PA	9718	9799	10087	10258	10647	10817	11014	10948.5	10883	10993	10268	10311	10352	10432	10458	10485	10510	10534	10792	10825	10857	10889	10851	0	0	0	0	0	0	0	0	0	9763	0	0	0	0	0	0	0	2000	0	0	0	0	0	0
1506112	Quatipuru	PA	10905	11097	11270	11440	11825	11993	12189	12710.5	13232	13459	12411	12527	12639	12838	12943	13044	13142	13237	13512	13608	13702	13794	11524	0	0	0	0	0	0	0	0	0	0	0	0	0	0	0	0	0	0	0	0	0	0	0	0
1506138	Redenção	PA	63251	64658	65766	66933	69581	70739	72085	69423.5	66762	67064	75556	76501	77415	79010	79917	80797	81647	82464	83997	84787	85563	86326	85597	0	0	0	0	0	0	0	0	0	0	0	0	0	0	0	0	0	0	7648	0	0	9500	6301	0
1506161	Rio Maria	PA	17498	15931	15596	14714	12712	11836	10818	14137.5	17457	17437	17697	17713	17728	17774	17755	17738	17721	17705	18186	18193	18201	18208	18384	0	0	0	1272	9763	0	0	0	0	1032	0	0	0	0	0	0	0	64	1703	0	113	7776	0	0
1506187	Rondon do Pará	PA	39870	40924	41703	42554	44485	45329	46311	46692.5	47074	47772	46964	47509	48036	48959	49476	49977	50460	50925	51903	52357	52803	53242	53143	0	0	0	0	0	6	0	5486	0	0	0	0	0	0	0	0	0	0	4896	0	0	14390	8350	0
1506195	Rurópolis	PA	24660	25283	25752	26259	27410	27913	28497	31765	35033	36068	40087	41272	42417	44349	45595	46804	47971	49093	49503	50510	51500	52473	35769	0	0	0	0	0	7025	8503	0	388	624	0	0	0	0	0	0	0	3889	11768	12344	13959	11122	12907	0
1506203	Salinópolis	PA	33449	34624	35717	36770	39157	40202	41416	40048.5	38681	39184	37421	37726	38021	38552	38819	39078	39328	39569	40424	40675	40922	41164	44772	0	0	0	0	0	0	0	0	0	0	0	0	0	0	0	0	0	0	0	0	0	0	0	0
1506302	Salvaterra	PA	15118	15492	15797	16113	16828	17141	17505	17681.5	17858	18124	20183	20572	20948	21592	21987	22370	22740	23096	23424	23752	24075	24392	24129	0	0	0	0	0	0	0	0	0	0	0	0	0	0	0	0	0	0	0	0	0	16	6808	0
1506351	Santa Bárbara do Pará	PA	11378	11696	11929	12184	12764	13018	13313	13876	14439	14740	17141	17584	18012	18736	19197	19645	20077	20492	20704	21079	21449	21811	21087	0	0	0	0	0	0	0	0	0	0	0	0	0	0	0	0	0	0	0	0	0	0	0	0
1506401	Santa Cruz do Arari	PA	5621	5324	5356	5403	5510	5556	5611	5900.5	6190	6280	8155	8378	8593	8957	9191	9417	9635	9845	9939	10128	10314	10496	7445	0	0	0	0	0	0	0	0	0	0	0	0	0	0	0	0	0	0	0	52	0	0	0	0
1506500	Santa Izabel do Pará	PA	43227	44146	45310	46276	48469	49428	50543	52503.5	54464	55570	59466	60713	61919	63973	65251	66490	67686	68836	69746	70801	71837	72856	73019	0	0	0	0	0	0	0	0	0	0	0	0	0	0	0	0	0	0	0	0	0	0	0	0
1506559	Santa Luzia do Pará	PA	19400	19468	19519	19574	19700	19755	19818	19170.5	18523	18417	19424	19426	19428	19455	19418	19383	19348	19316	19852	19848	19843	19839	20370	0	0	0	0	0	0	0	0	0	2160	0	0	0	0	0	0	0	0	0	0	0	0	728	0
1506583	Santa Maria das Barreiras	PA	10955	11646	11739	12103	12929	13290	13710	15433	17156	17778	17206	17686	18150	18934	19437	19925	20396	20849	21042	21449	21850	22244	16548	0	0	0	0	0	0	0	0	0	0	0	0	0	0	0	0	0	5004	3670	0	0	10800	0	0
1506609	Santa Maria do Pará	PA	20850	21185	21461	21745	22388	22669	22996	22998.5	23001	23202	23026	23194	23355	23649	23790	23927	24059	24186	24725	24861	24995	25127	24624	0	0	0	0	0	0	0	0	0	0	0	0	0	0	0	0	0	0	0	2000	0	0	0	0
1506708	Santana do Araguaia	PA	31218	32813	34436	35930	39318	40800	42523	47689.5	52856	55033	56153	58067	59919	63031	65062	67033	68934	70764	71187	72817	74419	75995	32413	0	0	60	0	3500	0	0	0	0	950	0	500	0	5531	0	0	0	0	1771	0	0	0	41	0
1506807	Santarém	PA	262538	264992	266391	268180	272237	274012	276074	275822	275571	276665	294580	297040	284401	288462	290521	292520	294447	296302	302667	304589	306480	308339	331942	0	0	0	0	0	0	34466	0	3849	8442	0	0	0	0	0	0	0	52051	32853	732	1027	18916	22820	0
1506906	Santarém Novo	PA	5434	5549	5633	5726	5936	6028	6135	6201	6267	6347	6141	6196	6248	6341	6390	6437	6482	6526	6664	6709	6753	6796	6116	0	0	0	0	0	0	0	0	0	0	0	0	0	0	0	0	0	0	0	0	0	0	0	0
1507003	Santo Antônio do Tauá	PA	19835	20139	20405	20669	21269	21531	21836	24029	26222	26855	26674	27199	27707	28575	29110	29629	30129	30611	31038	31482	31918	32346	27461	0	0	0	0	0	0	0	0	0	1799	820	0	0	0	0	0	0	0	0	0	0	0	0	0
1507102	São Caetano de Odivelas	PA	15595	15455	15314	15184	14888	14759	14608	15682.5	16757	16862	16891	16991	17087	17266	17344	17420	17492	17563	17970	18050	18129	18207	16666	0	0	0	0	0	0	0	0	0	0	0	0	0	0	0	0	0	0	0	5	0	0	700	0
1507151	São Domingos do Araguaia	PA	20005	20570	21208	21766	23033	23587	24230	23059.5	21889	22063	23130	23370	23602	24012	24235	24451	24659	24859	25358	25557	25753	25945	21092	0	0	0	0	0	0	0	0	0	13014	0	0	0	0	0	0	0	0	0	0	0	8610	0	0
1507201	São Domingos do Capim	PA	27405	28213	28779	29416	30863	31495	32231	30064	27897	27923	29846	30034	30215	30550	30701	30847	30987	31123	31837	31989	32139	32285	30599	0	0	0	0	0	0	0	0	0	0	0	0	0	0	0	0	0	0	0	11103	7957	0	0	0
1507300	São Félix do Xingu	PA	34621	35698	36668	37618	39774	40717	41813	53018	64223	67208	91340	95694	99905	106940	111633	116186	120580	124806	124763	128481	132138	135732	65418	0	0	0	0	0	1039	31263	0	31880	0	0	0	0	0	25390	0	0	20415	12691	37749	13663	27179	35851	0
1507409	São Francisco do Pará	PA	14245	14517	14798	15054	15636	15890	16186	14086	11986	11743	15060	15123	15184	15301	15341	15380	15418	15454	15833	15882	15930	15978	14894	0	0	0	0	0	0	0	0	0	0	0	0	0	0	0	0	0	0	0	0	0	0	0	0
1507458	São Geraldo do Araguaia	PA	27646	27573	27531	27477	27356	27303	27242	26266.5	25291	25027	25587	25429	25277	25056	24828	24607	24394	24188	24991	24847	24705	24566	24255	0	0	0	0	0	0	0	0	0	0	0	0	0	0	0	0	0	0	3520	11425	5047	9008	3753	0
1507466	São João da Ponta	PA	4035	4013	4001	3985	3950	3934	3916	4432.5	4949	5038	5265	5360	5451	5608	5703	5795	5884	5970	6059	6139	6217	6294	4430	0	0	0	0	0	0	0	0	0	0	0	0	0	0	0	0	0	0	0	0	0	0	0	0
1507474	São João de Pirabas	PA	17484	17623	17742	17861	18133	18251	18389	19040	19691	19900	20647	20890	21125	21536	21767	21991	22207	22415	22842	23045	23244	23440	20689	0	0	0	0	0	0	0	0	0	0	0	0	0	0	0	0	0	0	0	4000	0	0	0	0
1507508	São João do Araguaia	PA	12247	12979	13659	14314	15801	16452	17207	14585	11963	11923	13155	13225	13293	13419	13470	13521	13569	13616	13940	13996	14051	14105	13664	0	0	0	0	0	0	161	0	0	0	0	29	29	0	0	0	0	0	0	1290	0	2098	3294	0
1507607	São Miguel do Guamá	PA	41366	42380	43140	43964	45832	46649	47599	46065.5	44532	44818	51567	52350	53108	54417	55191	55942	56667	57364	58328	58986	59632	60268	52894	0	0	0	0	0	0	0	0	0	898	0	0	0	0	0	0	0	0	1502	654	491	0	606	0
1507706	São Sebastião da Boa Vista	PA	17664	17996	18240	18507	19114	19379	19688	20593.5	21499	21874	22904	23307	23696	24363	24768	25161	25540	25904	26301	26640	26974	27302	25643	0	0	0	0	0	0	0	0	0	0	0	0	0	0	0	0	0	0	0	0	0	0	0	0
1507755	Sapucaia	PA	3796	3615	3499	3361	3048	2911	2752	4098	5444	5609	5047	5144	5236	5395	5492	5587	5678	5766	5849	5930	6009	6088	5847	0	0	0	0	0	0	0	0	0	0	160	0	0	0	0	0	0	0	600	0	0	0	0	0
1507805	Senador José Porfírio	PA	15721	14817	14173	13455	11826	11113	10285	12425.5	14566	14434	13045	12840	12641	12331	12075	11827	11587	11357	11839	11658	11480	11305	22576	0	0	0	0	1410	0	552	1807	2469	2045	0	0	0	0	555	0	0	0	0	0	0	0	8494	0
1507904	Soure	PA	19958	20261	20479	20721	21270	21510	21789	22016.5	22244	22459	23001	23235	23461	23861	24076	24286	24488	24682	25181	25374	25565	25752	24204	0	0	0	0	0	0	0	0	0	0	0	0	0	0	0	0	0	0	0	0	0	0	0	0
1507953	Tailândia	PA	38435	40693	42796	44820	49412	51421	53755	61668	69581	72720	79297	82434	85468	90552	93906	97161	100300	103321	103664	106339	108969	111554	72493	0	0	0	0	0	0	0	0	0	0	0	0	0	0	0	0	0	0	0	0	0	0	0	0
1507961	Terra Alta	PA	8261	8575	8889	9181	9842	10132	10468	10420	10372	10580	10262	10416	10565	10822	10973	11120	11262	11399	11591	11720	11847	11971	10400	0	0	0	0	0	0	0	0	0	0	0	0	0	0	0	0	0	0	0	0	0	0	0	0
1507979	Terra Santa	PA	14592	15049	15390	15760	16601	16968	17395	16640	15885	16004	16949	17130	17305	17614	17783	17946	18105	18257	18619	18769	18917	19063	18782	0	0	0	0	0	0	5577	0	0	6512	0	0	0	5740	4066	3437	0	0	2898	5965	0	3472	7653	0
1508001	Tomé-Açu	PA	47404	48117	48508	49081	50382	50951	51612	50067	48522	48607	56518	57228	57914	59112	59795	60456	61095	61709	62854	63447	64030	64604	67585	0	0	0	0	0	0	0	0	0	0	0	0	0	0	0	0	0	0	0	1476	0	0	0	0
1508035	Tracuateua	PA	22743	23482	23980	24555	25857	26427	27090	27232	27374	27825	27455	27817	28167	28775	29125	29465	29793	30108	30656	30959	31257	31549	28595	0	0	0	0	0	0	0	0	0	0	0	0	0	0	0	0	0	0	0	0	0	0	0	0
1508050	Trairão	PA	13902	14950	15138	15647	16801	17305	17892	17376	16860	17134	16875	17093	17303	17670	17880	18084	18280	18469	18807	18989	19168	19344	15242	0	0	0	0	0	4282	0	0	9462	6167	0	0	0	0	0	0	0	12010	482	0	0	1953	3217	0
1508084	Tucumã	PA	25309	25906	24033	23440	22097	21509	20826	24158.5	27491	27691	33690	34334	34956	36021	36674	37308	37920	38508	39059	39602	40136	40661	39550	0	0	0	0	0	8014	2230	2439	0	0	0	0	0	0	0	0	0	0	4190	18	0	2404	18024	0
1508100	Tucuruí	PA	73798	76026	77728	79551	83689	85499	87602	90809	94016	96010	97128	98919	100651	103619	105431	107189	108885	110516	112148	113659	115144	116605	91306	2050	0	0	0	0	1062	1062	0	0	0	0	332	0	0	539	0	0	70119	8155	6162	23784	1246	3200	0.0277785
1508126	Ulianópolis	PA	19254	20495	21740	22894	25511	26656	27987	31236	34485	36020	43341	45190	46979	49972	51956	53881	55739	57525	57632	59210	60761	62286	37972	0	0	0	0	0	0	0	0	0	0	0	0	0	0	0	0	0	0	0	0	0	0	1	0
1508159	Uruará	PA	45201	47524	49380	51320	55720	57645	59881	47378	34875	33782	44789	44758	44727	44731	44607	44486	44370	44258	45517	45476	45435	45395	43558	0	0	0	0	0	0	0	0	33214	25659	0	0	0	0	0	0	0	15000	45078	19347	0	0	0	0
1508209	Vigia	PA	40176	41727	40756	41026	41637	41904	42214	43947	45680	46205	47889	48482	49054	50055	50622	51173	51705	52216	53191	53686	54172	54650	50832	0	0	0	0	0	0	0	0	0	0	0	0	0	0	0	0	0	0	0	0	0	0	0	0
1508308	Viseu	PA	51090	51462	51806	52139	52893	53223	53607	54375.5	55144	55512	56716	57148	57566	58323	58694	59054	59401	59735	61049	61403	61751	62093	58692	0	0	0	0	0	0	0	0	0	0	0	0	0	0	0	0	0	0	0	28712	27228	0	0	0
1508357	Vitória do Xingu	PA	11142	11005	10876	10752	10472	10349	10206	10007.5	9809	9664	13431	13607	13777	14072	14242	14407	14566	14719	14987	15134	15279	15421	15607	0	0	0	0	0	0	1152	1128	5206	2214	0	0	0	0	503	2	0	0	0	72	393	171	1538	0
1508407	Xinguara	PA	35365	34030	33622	32880	31198	30462	29606	34836.5	40067	40529	40573	40984	41382	42085	42465	42833	43188	43530	44410	44751	45086	45416	52893	0	0	0	0	0	6677	0	0	0	0	0	0	0	0	10500	0	0	0	2425	3510	1115	0	0	0
1600055	Serra do Navio	AP	3293	3466	3587	3724	3817	4169	4326	4123.5	3921	3982	4380	4464	4545	4761	4850	4938	5025	5111	5306	5397	5488	5577	4673	0	0	0	0	0	0	0	0	0	0	0	0	0	0	0	0	0	50	0	0	0	0	0	0
1600105	Amapá	AP	7121	7179	7219	7265	7296	7413	7465	7605	7745	7802	8069	8142	8213	8483	8553	8622	8690	8757	9029	9109	9187	9265	7943	0	0	0	0	0	0	0	0	0	0	0	0	0	0	0	0	0	0	0	0	0	0	0	0
1600154	Pedra Branca do Amapari	AP	4009	4304	4545	4794	4965	5606	5893	6846.5	7800	8182	10772	11292	11794	12828	13411	13988	14560	15125	15931	16502	17067	17625	12847	0	0	0	0	0	0	0	0	0	0	0	0	0	0	0	0	0	0	0	0	0	1163	0	0
1600204	Calçoene	AP	6730	6916	7057	7208	7312	7703	7878	8469	9060	9291	9000	9175	9343	9793	9979	10163	10345	10525	10926	11117	11306	11493	10612	0	0	0	0	0	0	0	0	0	0	0	0	0	0	659	0	0	1700	0	0	0	7497	0	0
1600212	Cutias	AP	3280	3478	3617	3774	3882	4285	4466	4497	4528	4652	4696	4805	4910	5173	5291	5407	5523	5637	5864	5983	6101	6217	4461	0	0	0	0	0	0	0	0	0	0	0	0	0	0	0	0	0	0	0	0	0	0	0	0
1600238	Ferreira Gomes	AP	3562	3674	3817	3935	4017	4321	4458	4879.5	5301	5475	5802	5974	6141	6525	6714	6901	7087	7270	7591	7780	7967	8151	6666	0	0	0	0	0	0	0	0	0	0	0	0	0	0	0	0	0	566	0	250	0	0	0	0
1600253	Itaubal	AP	2894	3088	3226	3381	3487	3884	4062	3822.5	3583	3650	4265	4371	4473	4722	4836	4949	5061	5172	5387	5503	5617	5730	5599	0	0	0	0	0	0	0	0	0	0	0	0	0	0	0	0	0	0	0	0	0	0	0	0
1600279	Laranjal do Jari	AP	28515	29599	30986	32133	32919	35872	37194	38239.5	39285	40357	39942	40820	41668	43832	44777	45712	46639	47554	49446	50410	51362	52302	35114	25864	0	0	0	0	0	2753	0	0	0	0	0	0	0	0	0	0	1466	7978	0	0	14076	7488	0.907031
1600303	Macapá	AP	283308	295898	306583	318761	326466	355408	368367	363694	359022	366484	398204	407023	415554	437256	446757	456171	465495	474706	493634	503327	512902	522357	442933	0	0	0	0	0	0	0	0	0	0	0	0	42	0	0	0	2158	0	0	0	0	33396	0	0
1600402	Mazagão	AP	11986	12410	12633	12933	13139	13913	14259	14338.5	14418	14655	17032	17420	17794	18739	19157	19571	19981	20387	21206	21632	22053	22468	21924	0	0	0	0	0	0	0	0	0	0	0	0	0	0	0	0	0	0	0	0	0	0	0	0
1600501	Oiapoque	AP	12886	13551	14008	14528	14885	16226	16826	18526	20226	20962	20509	21095	21661	22986	23628	24263	24892	25514	26627	27270	27906	28534	27482	0	0	0	0	0	0	0	0	0	0	0	0	0	0	0	956	0	0	0	0	0	0	0	0
1600535	Porto Grande	AP	11042	11748	12262	12828	13217	14675	15328	14963	14598	14951	16809	17252	17680	18708	19191	19669	20143	20611	21484	21971	22452	22927	17848	0	0	0	0	0	0	0	0	0	0	0	0	0	0	578	0	0	340	0	0	0	0	0	0
1600550	Pracuúba	AP	2286	2405	2468	2553	2611	2829	2926	3229.5	3533	3658	3793	3909	4021	4277	4404	4531	4655	4779	4993	5120	5246	5370	3803	0	0	0	0	0	0	0	0	0	0	0	0	0	0	0	0	0	0	0	0	0	0	0	0
1600600	Santana	AP	80439	84602	87478	89369	91310	98600	101864	98798.5	95733	97220	101262	102861	104407	108897	110565	112218	113854	115471	119610	121364	123096	124808	107618	0	0	0	0	0	0	0	0	0	0	0	0	0	0	0	82	0	2	1452	0	0	0	0	0
1600709	Tartarugalzinho	AP	7121	7382	7632	7869	8032	8642	8916	11038	13160	13769	12563	12981	13385	14292	14754	15212	15665	16112	16855	17315	17769	18217	12945	0	0	0	0	0	0	0	0	0	0	0	0	0	0	0	0	0	1914	0	0	0	0	0	0
1600808	Vitória do Jari	AP	8560	9035	9393	9780	10045	11041	11487	11370	11253	11519	12428	12725	13013	13724	14045	14364	14680	14991	15605	15931	16254	16572	11291	0	0	0	0	0	0	0	0	9481	12557	0	0	46	0	6907	0	0	1799	0	1676	0	4294	12230	0
1700251	Abreulândia	TO	2189	2218	2247	2273	2311	2361	2392	2351	2310	2321	2391	2407	2422	2506	2523	2539	2555	2571	2564	2579	2594	2609	2576	0	0	0	0	0	0	0	0	0	0	0	0	0	0	0	0	0	0	0	0	0	0	0	0
1700301	Aguiarnópolis	TO	3145	3230	3289	3355	3449	3573	3650	3885	4120	4216	5162	5317	5467	5820	5987	6149	6307	6460	6572	6733	6892	7049	4497	0	0	0	0	0	0	0	0	0	0	0	0	0	0	0	0	0	0	0	0	0	0	0	0
1700350	Aliança do Tocantins	TO	6177	6227	6266	6308	6366	6443	6491	6175.5	5860	5822	5671	5633	5595	5686	5645	5605	5565	5527	5434	5390	5346	5303	5147	0	0	0	0	0	0	0	0	0	0	0	0	0	0	0	0	0	0	0	0	0	0	0	0
1700400	Almas	TO	8474	8575	8647	8727	8840	8989	9082	8387	7692	7605	7586	7518	7452	7553	7480	7409	7340	7273	7131	7055	6979	6905	6499	0	0	0	0	0	0	0	0	0	0	0	0	0	0	0	0	0	0	0	0	0	0	0	0
1700707	Alvorada	TO	8508	8468	8443	8413	8371	8314	8280	8240	8200	8161	8374	8364	8354	8557	8546	8536	8526	8516	8427	8412	8396	8381	8802	0	0	0	0	0	0	0	0	0	0	0	0	0	0	0	0	0	0	0	0	0	0	0	0
1701002	Ananás	TO	10512	10724	10980	11197	11501	11905	12156	10885.5	9615	9514	9865	9816	9768	9952	9900	9848	9798	9749	9607	9549	9492	9435	10325	0	0	0	0	0	0	0	0	0	0	0	0	0	0	0	0	0	0	0	0	0	0	0	0
1701051	Angico	TO	2889	2892	2892	2893	2894	2897	2898	3081	3264	3300	3175	3197	3219	3332	3355	3379	3401	3423	3417	3433	3454	3475	2876	0	0	0	0	0	0	0	0	0	0	0	0	0	0	0	0	0	0	0	0	0	0	0	0
1701101	Aparecida do Rio Negro	TO	3517	3553	3570	3594	3629	3674	3703	3921.5	4140	4200	4213	4267	4319	4504	4561	4618	4672	4726	4741	4795	4848	4901	4856	0	0	0	0	0	0	0	0	0	0	0	0	0	0	0	0	0	0	0	0	0	0	0	0
1701309	Aragominas	TO	6180	6569	6873	7194	7645	8243	8614	7116	5618	5555	5882	5860	5838	5958	5933	5910	5887	5865	5786	5758	5731	5705	5290	0	0	0	0	0	0	0	0	0	0	0	0	0	0	0	0	0	0	0	0	0	0	0	0
1701903	Araguacema	TO	5414	5530	5611	5702	5830	6000	6105	5842	5579	5591	6317	6387	6454	6716	6791	6863	6934	7003	7016	7086	7155	7223	5927	0	0	0	0	0	0	0	0	0	0	0	0	0	0	0	0	0	0	0	0	0	0	0	0
1702000	Araguaçu	TO	9346	9276	9234	9181	9108	9011	8951	9097.5	9244	9225	8786	8744	8702	8868	8822	8777	8734	8692	8567	8517	8467	8418	8133	0	0	0	0	0	0	0	0	0	0	0	0	0	0	0	0	0	0	0	0	0	0	0	0
1702109	Araguaína	TO	113143	115901	117972	120213	123353	127521	130105	124616	119128	119637	150484	153351	156123	164093	167176	170183	173112	175960	177517	180470	183381	186245	171301	0	0	0	0	0	30862	6912	0	0	0	0	0	0	1104	0	0	0	0	0	0	0	0	0	0
1702158	Araguanã	TO	4262	4455	4619	4817	5095	5463	5691	5422.5	5154	5248	5030	5095	5157	5379	5448	5515	5581	5645	5663	5729	5793	5856	4310	0	0	0	0	172	270	508	0	0	0	0	0	0	0	0	0	0	0	329	0	649	0	54	0
1702208	Araguatins	TO	26010	26660	27128	27646	28373	29338	29936	28329	26722	26771	31329	31738	32133	33524	33963	34392	34810	35216	35346	35761	36170	36573	31918	0	0	0	0	75	0	0	0	0	0	0	0	0	0	0	0	0	0	0	0	0	0	0	0
1702307	Arapoema	TO	7025	6970	6916	6865	6794	6699	6641	6837.5	7034	7029	6742	6721	6700	6844	6821	6799	6777	6756	6670	6643	6616	6590	5550	0	0	0	0	0	0	0	0	0	0	0	0	0	0	0	0	0	0	0	0	0	0	0	0
1702406	Arraias	TO	10984	10777	10977	10974	10970	10964	10960	10944	10928	10913	10645	10619	10594	10833	10805	10778	10752	10727	10601	10567	10534	10502	10287	0	0	362	0	0	0	0	0	0	0	0	0	0	0	0	0	0	0	0	0	0	0	0	0
1702554	Augustinópolis	TO	12964	13212	13522	13781	14143	14625	14923	15085.5	15248	15469	15950	16180	16401	17140	17386	17627	17861	18089	18178	18412	18643	18870	17484	0	0	0	0	0	0	0	0	0	0	0	0	0	0	0	0	0	0	0	0	0	0	0	0
1702703	Aurora do Tocantins	TO	3101	3050	3023	2987	2936	2869	2827	3156.5	3486	3523	3446	3473	3499	3625	3654	3682	3709	3735	3731	3757	3783	3809	3342	0	0	0	0	0	0	0	0	0	0	0	0	0	0	0	0	0	0	0	0	0	0	0	0
1702901	Axixá do Tocantins	TO	8827	8680	8584	8471	8314	8104	7974	8574.5	9175	9203	9275	9310	9343	9632	9669	9706	9741	9776	9725	9756	9787	9817	10262	0	0	0	0	0	0	0	0	0	0	0	0	0	0	0	0	0	0	0	0	0	0	0	0
1703008	Babaçulândia	TO	10688	10475	10593	10716	10888	11116	11257	10964.5	10672	10698	10424	10432	10439	10720	10728	10736	10744	10752	10662	10664	10666	10668	7880	0	0	0	0	0	0	0	0	0	0	0	0	0	0	0	0	0	0	0	0	0	0	0	0
1703057	Bandeirantes do Tocantins	TO	2608	2617	2617	2622	2628	2636	2641	2716	2791	2807	3122	3162	3200	3336	3379	3420	3460	3500	3512	3553	3592	3631	3407	0	0	0	0	0	0	0	0	0	0	0	0	0	0	0	0	0	0	0	0	0	0	0	0
1703073	Barra do Ouro	TO	3579	3607	3635	3661	3697	3746	3776	3730	3684	3691	4123	4165	4206	4371	4416	4460	4503	4544	4549	4591	4632	4673	4476	0	0	0	0	0	0	0	0	0	0	0	0	0	0	0	0	0	0	0	0	0	0	0	0
1703107	Barrolândia	TO	5082	4984	4916	4839	4731	4588	4500	4902	5304	5322	5349	5370	5390	5557	5579	5601	5622	5643	5614	5632	5651	5669	4846	0	0	0	0	0	0	0	0	0	0	0	0	0	0	0	0	0	0	0	0	0	0	0	0
1703206	Bernardo Sayão	TO	4551	4574	4601	4624	4656	4699	4725	4686.5	4648	4653	4456	4449	4442	4547	4540	4532	4525	4518	4469	4459	4448	4439	4229	0	0	0	0	0	0	0	0	0	0	0	0	0	0	0	0	0	0	0	0	0	0	0	0
1703305	Bom Jesus do Tocantins	TO	2323	2303	2289	2273	2251	2222	2204	2498.5	2793	2839	3768	3879	3987	4241	4361	4477	4590	4700	4779	4894	5008	5120	4038	0	0	0	0	0	0	0	0	0	0	0	0	0	0	0	0	0	0	0	0	0	0	0	0
1703602	Brasilândia do Tocantins	TO	1923	1946	1968	1989	2019	2058	2082	2132.5	2183	2208	2064	2075	2086	2154	2166	2177	2188	2199	2191	2201	2211	2221	1974	0	0	0	0	0	0	0	0	0	0	0	0	0	0	0	0	0	0	0	0	0	0	0	0
1703701	Brejinho de Nazaré	TO	4877	4753	4655	4551	4407	4215	4096	4774	5452	5506	5185	5209	5232	5400	5426	5451	5475	5499	5475	5497	5519	5540	4725	0	0	0	0	0	0	0	0	0	0	0	0	0	0	0	0	0	0	0	0	0	0	0	0
1703800	Buriti do Tocantins	TO	7842	7874	7889	7911	7942	7983	8008	8206	8404	8454	9768	9916	10059	10522	10681	10837	10988	11135	11197	11348	11497	11644	10307	0	0	0	0	0	0	0	0	0	0	0	0	0	0	0	0	0	0	0	0	0	0	0	0
1703826	Cachoeirinha	TO	2023	2084	2139	2192	2268	2368	2430	2332.5	2235	2255	2148	2158	2167	2236	2246	2256	2266	2276	2266	2275	2284	2293	1961	0	0	0	0	0	0	0	0	0	0	0	0	0	0	0	0	0	0	0	0	0	0	0	0
1703842	Campos Lindos	TO	5638	5906	6113	6334	6643	7053	7307	7582.5	7858	8079	8139	8331	8517	9000	9207	9408	9604	9795	9917	10116	10312	10505	8653	0	0	0	0	0	0	0	0	0	0	0	0	0	0	0	0	0	0	0	0	0	0	0	0
1703867	Cariri do Tocantins	TO	2990	3022	3042	3066	3100	3145	3173	3422.5	3672	3738	3756	3815	3872	4053	4116	4178	4238	4296	4321	4382	4441	4499	4007	0	0	0	0	0	0	0	0	0	0	0	0	0	0	0	0	0	0	0	0	0	0	0	0
1703883	Carmolândia	TO	2008	2044	2054	2075	2105	2145	2170	2276.5	2383	2420	2316	2340	2363	2457	2482	2507	2531	2555	2556	2580	2603	2627	2201	0	0	0	0	0	0	0	0	0	0	0	0	0	0	0	0	0	0	0	0	0	0	0	0
1703891	Carrasco Bonito	TO	3218	3424	3575	3740	3973	4281	4472	3941.5	3411	3428	3688	3725	3759	3906	3945	3983	4019	4055	4059	4095	4130	4165	3318	0	0	375	0	43	0	0	0	0	0	0	0	0	0	0	0	0	0	0	0	0	0	150	0
1703909	Caseara	TO	3660	3771	3846	3933	4054	4214	4314	4563.5	4813	4927	4601	4674	4744	4965	5043	5119	5193	5265	5295	5369	5442	5514	4847	0	0	0	0	0	0	0	0	0	0	0	0	0	0	0	0	0	0	0	0	0	0	0	0
1704105	Centenário	TO	2163	2192	2211	2233	2264	2306	2332	2394.5	2457	2485	2566	2597	2627	2737	2771	2803	2835	2866	2874	2905	2936	2966	2131	0	0	0	0	0	0	0	0	0	0	0	0	0	0	0	0	0	0	0	0	0	0	0	0
1704600	Chapada de Areia	TO	1270	1256	1245	1234	1218	1197	1184	1229	1274	1273	1335	1340	1345	1386	1391	1397	1402	1407	1401	1406	1410	1415	1501	0	0	0	0	0	0	0	0	0	0	0	0	0	0	0	0	0	0	0	0	0	0	0	0
1705102	Chapada da Natividade	TO	3274	3320	3400	3458	3540	3649	3716	3753.5	3791	3840	3277	3278	3278	3362	3363	3363	3363	3364	3334	3333	3331	3330	3117	0	0	0	0	0	0	0	0	0	0	0	0	0	0	0	0	0	0	0	0	0	0	0	0
1705508	Colinas do Tocantins	TO	25301	25834	26202	26620	27207	27984	28467	29328.5	30190	30666	30838	31263	31675	33078	33535	33981	34416	34839	34990	35424	35851	36271	34233	0	0	0	0	0	0	0	0	0	0	0	0	0	0	0	0	0	0	0	0	0	0	0	0
1705557	Combinado	TO	4524	4470	4451	4417	4370	4307	4268	4645.5	5023	5070	4669	4681	4691	4827	4839	4851	4863	4874	4843	4852	4861	4870	4756	0	0	0	0	0	0	0	0	0	0	0	0	0	0	0	0	0	0	0	0	0	0	0	0
1705607	Conceição do Tocantins	TO	4377	4407	4433	4459	4495	4544	4574	4551.5	4529	4541	4182	4168	4153	4240	4224	4209	4194	4179	4124	4105	4087	4070	3887	0	0	0	0	0	0	0	0	0	0	0	0	0	0	0	0	0	0	0	0	0	0	0	0
1706001	Couto Magalhães	TO	4335	4237	4209	4150	4069	3960	3892	4463.5	5035	5102	5009	5061	5111	5314	5370	5424	5477	5529	5536	5588	5639	5690	5331	0	0	0	0	0	0	0	0	0	0	0	0	0	0	0	0	0	0	0	0	0	0	0	0
1706100	Cristalândia	TO	7318	7244	7188	7128	7043	6931	6862	6780	6698	6628	7234	7228	7222	7399	7393	7386	7380	7374	7300	7289	7278	7268	6371	0	0	0	0	0	0	0	0	0	0	0	0	0	0	0	0	0	0	800	0	0	0	0	0
1706258	Crixás do Tocantins	TO	1384	1414	1437	1462	1497	1543	1571	1435	1299	1289	1564	1578	1592	1651	1666	1680	1694	1708	1708	1722	1735	1749	1470	0	0	0	0	0	0	0	0	0	0	0	0	0	0	0	0	0	0	0	0	0	0	0	0
1706506	Darcinópolis	TO	4273	4390	4480	4576	4710	4889	5000	5144	5288	5388	5273	5350	5425	5670	5753	5833	5912	5988	6018	6097	6174	6250	5827	0	0	0	0	0	0	0	0	0	0	0	0	0	0	0	0	0	0	0	0	0	0	0	0
1707009	Dianópolis	TO	15428	15713	15952	16196	16537	16989	17270	18214	19158	19524	19112	19395	19669	20566	20870	21167	21457	21738	21850	22139	22424	22704	17739	0	0	0	0	0	0	0	0	0	0	0	0	0	0	0	0	0	0	0	0	0	0	0	0
1707108	Divinópolis do Tocantins	TO	5776	5843	5879	5927	5994	6082	6137	6343	6549	6623	6363	6409	6452	6681	6729	6777	6823	6868	6856	6900	6943	6986	7024	0	0	0	0	0	0	0	0	0	0	0	0	0	0	0	0	0	0	6300	0	0	0	0	0
1707207	Dois Irmãos do Tocantins	TO	7269	7182	7126	7060	6966	6843	6766	7013.5	7261	7254	7161	7153	7145	7319	7311	7302	7294	7286	7211	7198	7185	7173	6327	0	0	0	0	0	0	0	0	0	0	0	0	0	0	0	0	0	0	0	0	0	0	0	0
1707306	Dueré	TO	4565	4586	4605	4623	4649	4683	4705	4661	4617	4618	4592	4595	4597	4718	4720	4722	4725	4727	4687	4686	4686	4686	4248	0	0	0	0	0	0	0	0	0	0	0	0	0	0	0	0	0	0	800	0	0	0	0	0
1707405	Esperantina	TO	7623	7942	8180	8438	8800	9280	9578	8976.5	8375	8445	9476	9619	9756	10203	10356	10506	10651	10793	10851	10996	11139	11280	7530	0	0	0	0	0	0	0	0	0	0	0	0	0	0	0	0	0	0	0	0	0	0	0	0
1707553	Fátima	TO	3848	3841	3836	3831	3824	3814	3807	3954	4101	4123	3805	3802	3799	3892	3889	3886	3882	3879	3841	3835	3830	3824	3467	0	0	0	0	0	0	0	0	0	0	0	0	0	0	0	0	0	0	0	0	0	0	0	0
1707652	Figueirópolis	TO	5562	5490	5449	5397	5323	5226	5165	5057.5	4950	4883	5340	5323	5307	5421	5403	5386	5369	5352	5284	5263	5243	5222	5211	0	0	0	0	0	0	0	0	0	0	0	0	0	0	0	0	0	0	0	0	0	0	0	0
1707702	Filadélfia	TO	8218	8316	8371	8441	8541	8672	8754	8380.5	8007	7978	8505	8528	8549	8800	8824	8848	8871	8893	8837	8856	8874	8892	7712	0	0	0	0	0	0	0	0	0	0	0	0	0	0	0	0	0	0	0	0	0	0	0	0
1708205	Formoso do Araguaia	TO	18817	19075	19239	19436	19710	20075	20301	19522	18743	18719	18427	18398	18369	18804	18773	18742	18713	18684	18482	18440	18399	18358	18881	0	0	3000	0	0	0	0	0	0	0	0	0	0	0	0	0	0	0	800	0	0	0	1512	0
1708254	Fortaleza do Tabocão	TO	2242	2349	2425	2511	2630	2788	2887	2523.5	2160	2149	2419	2433	2446	2527	2542	2556	2570	2584	2576	2589	2602	2615	3455	0	0	0	0	0	0	0	0	0	0	0	0	0	0	0	0	0	0	0	0	0	0	0	0
1708304	Goianorte	TO	4839	4801	4773	4743	4700	4644	4608	4992	5376	5426	4956	4965	4974	5115	5125	5135	5144	5153	5116	5123	5130	5136	4738	0	0	0	0	0	0	0	0	0	0	0	0	0	0	0	0	0	0	0	0	0	0	0	0
1709005	Goiatins	TO	11036	10971	10962	10928	10880	10817	10777	11379.5	11982	12068	12064	12143	12220	12644	12730	12813	12894	12973	12942	13019	13095	13169	12433	0	0	0	0	0	0	0	474	0	0	0	0	0	0	0	0	0	0	300	0	0	0	0	0
1709302	Guaraí	TO	20018	20196	20347	20500	20715	20999	21175	21744.5	22314	22530	23200	23445	23681	24629	24892	25149	25399	25642	25677	25923	26165	26403	24775	0	0	0	0	0	0	0	0	0	0	0	0	0	0	0	0	0	0	0	0	0	0	0	0
1709500	Gurupi	TO	65034	66298	67254	68284	69727	71643	72831	73189.5	73548	74357	76755	77655	78525	81792	82762	83707	84628	85523	85737	86647	87545	88428	85125	0	0	0	0	0	0	0	0	0	0	0	0	0	0	0	0	0	0	0	0	0	0	0	0
1709807	Ipueiras	TO	1166	1169	1171	1173	1177	1181	1184	1469	1754	1813	1639	1676	1711	1804	1843	1881	1918	1955	1977	2015	2052	2088	1590	0	0	0	0	0	0	0	0	0	0	0	0	0	0	0	0	0	0	0	0	0	0	0	0
1710508	Itacajá	TO	6815	6748	6745	6712	6667	6606	6569	6567	6565	6534	7104	7127	7148	7363	7388	7411	7434	7456	7414	7433	7452	7471	6819	0	0	0	0	0	0	0	0	0	0	0	0	0	0	0	0	0	0	0	0	0	0	0	0
1710706	Itaguatins	TO	6386	6435	6477	6519	6579	6657	6706	6476	6246	6226	6029	6002	5976	6092	6063	6035	6007	5980	5896	5864	5832	5801	5172	0	0	0	0	0	0	0	0	0	0	0	0	0	0	0	0	0	0	0	0	0	0	371	0
1710904	Itapiratins	TO	3277	3328	3373	3417	3479	3561	3613	3567	3521	3543	3532	3552	3571	3690	3711	3732	3752	3772	3758	3777	3795	3814	3577	0	0	0	0	0	0	0	0	0	0	0	0	0	0	0	0	0	0	0	0	0	0	0	0
1711100	Itaporã do Tocantins	TO	2522	2392	2284	2174	2019	1814	1687	2383.5	3080	3135	2445	2440	2434	2488	2482	2476	2470	2465	2435	2427	2420	2412	2404	0	0	0	0	0	0	0	0	0	0	0	0	0	0	0	0	0	0	0	0	0	0	0	0
1711506	Jaú do Tocantins	TO	3121	3144	3171	3195	3227	3271	3298	3602	3906	3983	3507	3537	3566	3698	3730	3761	3791	3821	3819	3849	3878	3906	3334	0	0	0	0	0	0	0	0	0	0	0	0	0	0	0	0	0	0	0	0	0	0	0	0
1711803	Juarina	TO	2333	2383	2428	2473	2535	2617	2668	2434	2200	2185	2231	2224	2216	2262	2253	2245	2237	2229	2202	2193	2184	2174	2243	0	0	0	0	0	0	0	0	0	0	0	0	0	0	0	0	0	0	0	0	0	0	0	0
1711902	Lagoa da Confusão	TO	6168	6645	7003	7391	7934	8655	9102	8791.5	8481	8711	10210	10521	10821	11525	11859	12184	12501	12808	13034	13357	13676	13989	15288	145	0	592	0	0	0	0	0	0	0	0	0	0	0	0	0	0	0	800	0	0	0	0	0.0235084
1711951	Lagoa do Tocantins	TO	2530	2591	2643	2695	2769	2866	2927	3102.5	3278	3352	3525	3602	3676	3875	3957	4037	4115	4191	4237	4316	4393	4470	3516	0	0	0	0	0	0	0	0	0	0	0	0	0	0	0	0	0	0	0	0	0	0	0	0
1712009	Lajeado	TO	2344	2537	2677	2831	3047	3335	3513	2866	2219	2204	2773	2806	2838	2956	2991	3026	3059	3092	3101	3134	3167	3199	3357	0	0	0	0	0	0	0	0	0	0	0	0	0	0	0	0	0	0	0	0	0	0	0	0
1712157	Lavandeira	TO	1209	1217	1213	1215	1217	1220	1222	1431	1640	1683	1605	1636	1665	1749	1782	1814	1845	1875	1892	1923	1954	1984	1626	0	0	0	0	0	0	0	0	0	0	0	0	0	0	0	0	0	0	0	0	0	0	0	0
1712405	Lizarda	TO	3787	3739	3707	3670	3618	3550	3507	3622	3737	3729	3725	3721	3716	3806	3801	3796	3791	3787	3748	3740	3733	3727	2999	0	0	0	0	0	0	0	0	0	0	0	0	0	0	0	0	0	0	0	0	0	0	0	0
1712454	Luzinópolis	TO	2021	2100	2154	2216	2302	2417	2488	2681	2874	2959	2622	2669	2713	2847	2896	2945	2992	3038	3060	3108	3154	3200	2717	0	0	0	0	0	0	0	0	0	0	0	0	0	0	0	0	0	0	0	0	0	0	0	0
1712504	Marianópolis do Tocantins	TO	3332	3455	3542	3640	3776	3958	4070	4343	4616	4743	4352	4431	4507	4730	4814	4896	4976	5054	5094	5175	5254	5332	4615	0	0	0	0	0	0	0	0	0	0	0	0	0	0	0	0	0	0	0	0	0	0	0	0
1712702	Mateiros	TO	1646	1692	1733	1774	1831	1906	1953	1870.5	1788	1802	2223	2268	2311	2430	2478	2524	2570	2614	2638	2684	2729	2773	2748	0	0	95	0	17	0	0	0	0	0	0	0	0	0	0	0	0	0	0	0	0	0	0	0
1712801	Maurilândia do Tocantins	TO	2854	2953	3045	3133	3257	3422	3524	3402.5	3281	3322	3154	3178	3200	3313	3338	3362	3386	3409	3403	3426	3448	3470	3095	0	0	0	0	0	0	0	0	0	0	0	0	0	0	0	0	0	0	0	0	0	0	0	0
1713205	Miracema do Tocantins	TO	24444	25083	25524	26026	26729	27661	28239	24216.5	20194	19740	20684	20396	20117	20243	19934	19634	19340	19055	18566	18248	17936	17628	18566	0	0	0	0	0	0	0	0	0	0	0	0	0	0	0	0	0	0	0	0	0	134	0	0
1713304	Miranorte	TO	11802	11908	11990	12077	12200	12362	12463	12331.5	12200	12231	12623	12687	12747	13164	13232	13298	13363	13426	13375	13434	13493	13551	12701	0	0	0	0	0	0	0	0	0	0	0	0	0	0	0	0	0	0	0	0	0	0	0	0
1713601	Monte do Carmo	TO	5193	4984	4909	4777	4593	4348	4196	5391	6586	6723	6716	6833	6946	7286	7412	7535	7654	7770	7827	7947	8066	8182	5694	0	0	0	0	0	0	0	0	0	0	0	0	0	0	0	0	0	0	0	0	0	0	0	0
1713700	Monte Santo do Tocantins	TO	1869	1884	1892	1902	1917	1936	1948	1929.5	1911	1914	2085	2102	2118	2196	2213	2231	2248	2264	2263	2279	2295	2311	2396	0	0	0	0	0	0	0	0	0	0	0	0	0	0	0	0	0	0	0	0	0	0	0	0
1713809	Palmeiras do Tocantins	TO	4622	4844	4994	5167	5409	5731	5930	5301	4672	4673	5740	5826	5909	6180	6272	6362	6450	6535	6570	6658	6745	6830	4872	0	0	0	0	0	0	0	0	0	0	0	0	0	0	0	0	0	0	0	0	0	0	0	0
1713957	Muricilândia	TO	2680	2675	2665	2658	2648	2636	2628	2781.5	2935	2958	3152	3189	3224	3356	3395	3433	3470	3507	3514	3551	3587	3623	3367	0	0	0	0	0	0	0	0	0	0	0	0	0	0	0	0	0	0	0	0	0	0	0	0
1714203	Natividade	TO	8867	9027	9122	9241	9407	9627	9764	9559.5	9355	9396	9000	9011	9021	9268	9279	9291	9301	9312	9239	9244	9250	9256	8754	0	0	0	0	0	0	0	0	0	0	0	0	0	0	0	0	0	0	0	0	0	0	0	0
1714302	Nazaré	TO	5150	5272	5360	5458	5594	5776	5888	5270	4652	4596	4386	4328	4271	4301	4239	4177	4118	4060	3959	3898	3834	3772	4521	0	0	0	0	0	0	0	0	0	0	0	0	0	0	0	0	0	0	0	0	0	0	0	0
1714880	Nova Olinda	TO	9385	9600	9746	9914	10148	10460	10653	10744	10835	10974	10686	10786	10883	11301	11408	11513	11616	11715	11719	11819	11917	12014	10367	0	0	0	0	0	0	0	0	0	0	0	0	0	0	0	0	0	0	0	0	0	0	0	0
1715002	Nova Rosalândia	TO	3190	3204	3214	3225	3240	3260	3273	3580.5	3888	3956	3770	3815	3858	4018	4066	4113	4159	4203	4215	4260	4304	4348	3362	0	0	0	0	0	0	0	0	0	0	0	0	0	0	0	0	0	0	0	0	0	0	0	0
1715101	Novo Acordo	TO	3057	3136	3183	3241	3323	3431	3498	3684	3870	3950	3762	3817	3869	4043	4101	4158	4213	4267	4287	4342	4397	4450	3969	0	0	0	0	0	0	0	0	0	0	0	0	0	0	0	0	0	0	0	0	0	0	0	0
1715150	Novo Alegre	TO	2274	2319	2359	2399	2455	2528	2574	2211	1848	1802	2286	2287	2288	2349	2350	2351	2352	2353	2332	2332	2332	2332	1846	0	0	0	0	0	0	0	0	0	0	0	0	0	0	0	0	0	0	0	0	0	0	0	0
1715259	Novo Jardim	TO	2151	2228	2284	2345	2432	2546	2617	2554.5	2492	2525	2457	2481	2504	2600	2625	2650	2674	2697	2698	2722	2745	2768	2230	0	0	0	0	0	0	0	0	0	0	0	0	0	0	0	0	0	0	0	0	0	0	0	0
1715507	Oliveira de Fátima	TO	958	970	981	992	1006	1026	1039	1076.5	1114	1129	1037	1044	1049	1085	1091	1098	1104	1110	1106	1112	1118	1124	1164	0	0	0	0	0	0	0	0	0	0	0	0	0	0	0	0	0	0	0	0	0	0	0	0
1715705	Palmeirante	TO	3610	3619	3626	3633	3643	3656	3665	4251	4837	4959	4954	5058	5157	5432	5543	5651	5757	5859	5919	6026	6131	6234	4798	0	0	0	0	0	0	0	0	0	0	0	0	0	0	0	0	0	0	4954	0	0	0	0	0
1715754	Palmeirópolis	TO	7068	6789	6595	6376	6068	5660	5407	6886.5	8366	8492	7339	7360	7380	7600	7623	7645	7666	7687	7641	7659	7676	7694	6975	0	0	0	0	0	0	0	0	0	0	0	0	0	0	0	0	0	0	0	0	0	0	0	0
1716109	Paraíso do Tocantins	TO	36130	37141	37892	38710	39856	41376	42319	41909.5	41500	42015	44417	45054	45669	47724	48409	49076	49727	50360	50602	51252	51891	52521	52360	0	0	0	0	0	0	0	0	0	0	0	0	0	0	0	0	0	0	0	0	0	0	0	0
1716208	Paranã	TO	10416	10337	10300	10247	10171	10071	10009	10401.5	10794	10824	10338	10333	10327	10585	10579	10573	10568	10562	10461	10449	10437	10426	10542	0	0	0	0	0	0	0	0	0	0	0	0	0	0	0	0	0	0	0	0	0	36	0	0
1716307	Pau D'Arco	TO	4335	4388	4436	4483	4548	4635	4689	4799	4909	4964	4588	4608	4627	4772	4793	4814	4834	4853	4831	4849	4867	4885	4043	0	0	0	0	0	0	0	0	0	0	0	0	0	0	0	0	0	0	0	0	0	0	0	0
1716505	Pedro Afonso	TO	9028	9026	9025	9023	9021	9019	9017	9811	10605	10758	11539	11732	11919	12490	12698	12900	13097	13288	13380	13578	13773	13964	14055	0	0	0	0	0	0	0	0	0	0	0	0	0	0	0	0	0	0	0	0	0	30	0	0
1716604	Peixe	TO	8763	8749	8739	8727	8711	8690	8677	8839.5	9002	9018	10384	10509	10629	11075	11209	11340	11467	11591	11623	11749	11873	11996	9317	0	0	0	0	0	0	0	0	0	0	0	0	0	0	0	0	0	0	0	0	0	0	0	0
1716653	Pequizeiro	TO	4591	4754	4865	4992	5170	5407	5553	5246.5	4940	4971	5054	5090	5124	5305	5344	5381	5418	5453	5443	5477	5512	5546	4921	0	0	0	0	0	0	0	0	0	0	0	0	0	0	0	0	0	0	0	0	0	0	0	0
1716703	Colméia	TO	9352	9409	9482	9543	9628	9740	9810	9407.5	9005	8961	8611	8555	8500	8642	8581	8522	8465	8409	8270	8205	8141	8078	8941	0	0	0	0	0	0	0	0	0	0	0	0	0	0	0	0	0	0	0	0	0	0	0	0
1717008	Pindorama do Tocantins	TO	4685	4689	4629	4604	4568	4520	4490	4505.5	4521	4500	4506	4493	4479	4576	4562	4547	4534	4520	4464	4447	4430	4414	4478	0	0	0	0	0	0	0	0	0	0	0	0	0	0	0	0	0	0	0	0	0	0	0	0
1717206	Piraquê	TO	2524	2493	3089	3207	3371	3588	3724	3413.5	3103	3127	2920	2927	2933	3017	3024	3031	3038	3044	3023	3028	3033	3038	2282	0	0	0	0	0	0	0	0	0	0	0	0	0	0	0	0	0	0	0	0	0	0	0	0
1717503	Pium	TO	5540	5301	5132	4942	4677	4325	4106	5352	6598	6701	6694	6783	6869	7168	7264	7357	7447	7536	7564	7654	7743	7830	7128	0	0	0	0	0	0	0	0	0	0	0	0	0	0	0	0	0	0	160	0	0	100	0	0
1717800	Ponte Alta do Bom Jesus	TO	4574	4498	4481	4438	4377	4296	4247	4453.5	4660	4664	4544	4542	4540	4654	4652	4649	4647	4645	4601	4596	4591	4586	4220	0	0	0	0	0	0	0	0	0	0	0	0	0	0	0	0	0	0	0	0	0	0	0	0
1717909	Ponte Alta do Tocantins	TO	6172	6155	6155	6146	6135	6120	6111	6437	6763	6818	7180	7258	7333	7628	7712	7793	7872	7949	7961	8039	8116	8192	7586	0	0	0	0	0	0	0	0	0	0	0	0	0	0	0	0	0	0	0	0	0	0	0	0
1718006	Porto Alegre do Tocantins	TO	2393	2425	2454	2482	2522	2575	2607	2762	2917	2968	2796	2827	2857	2973	3007	3039	3071	3102	3108	3139	3170	3200	2866	0	0	0	0	0	0	0	0	0	0	0	0	0	0	0	0	0	0	0	0	0	0	0	0
1718204	Porto Nacional	TO	44991	45320	45603	45887	46285	46814	47141	46869.5	46598	46722	49146	49465	49774	51501	51846	52182	52510	52828	52700	53010	53316	53618	64418	0	0	0	0	0	0	0	0	0	0	0	0	0	0	0	0	0	0	0	0	0	0	0	0
1718303	Praia Norte	TO	6781	7059	7278	7509	7832	8261	8528	7897.5	7267	7310	7659	7727	7792	8085	8158	8229	8298	8365	8365	8432	8498	8563	9044	0	0	0	0	0	0	0	0	0	0	0	0	0	0	0	0	0	0	0	0	0	0	803	0
1718402	Presidente Kennedy	TO	3759	3781	3799	3818	3844	3878	3899	3842	3785	3784	3681	3676	3670	3756	3750	3744	3738	3733	3692	3684	3676	3668	3047	0	0	0	0	0	0	0	0	0	0	0	0	0	0	0	0	0	0	0	0	0	0	0	0
1718451	Pugmil	TO	1989	2103	2183	2272	2398	2565	2669	2449.5	2230	2252	2369	2399	2427	2529	2561	2591	2621	2650	2659	2688	2717	2746	2193	0	0	0	0	0	0	0	0	0	0	0	0	0	0	0	0	0	0	0	0	0	0	0	0
1718501	Recursolândia	TO	3138	3254	3354	3454	3594	3781	3896	3836.5	3777	3839	3768	3817	3864	4029	4081	4132	4182	4230	4244	4293	4342	4389	3421	0	0	0	0	0	0	0	0	0	0	0	0	0	0	0	0	0	0	145	0	0	0	4389	0
1718550	Riachinho	TO	3670	3687	3693	3703	3718	3737	3749	3773.5	3798	3808	4191	4231	4270	4435	4478	4520	4561	4601	4604	4645	4684	4723	3960	0	0	0	0	0	0	0	0	0	0	0	0	0	0	0	0	0	0	0	0	0	0	0	0
1718659	Rio da Conceição	TO	1189	1246	1286	1332	1395	1479	1531	1515	1499	1530	1714	1755	1794	1895	1938	1980	2021	2061	2088	2130	2171	2211	1768	0	0	0	0	0	0	0	0	0	0	0	0	0	0	0	0	0	0	0	0	0	0	0	0
1718709	Rio dos Bois	TO	2269	2363	2430	2504	2608	2747	2833	2491.5	2150	2136	2570	2594	2616	2715	2740	2764	2787	2810	2811	2834	2856	2879	2738	0	0	0	0	0	0	0	0	0	0	0	0	0	0	0	0	0	0	0	0	0	90	0	0
1718758	Rio Sono	TO	6089	5978	5899	5810	5686	5522	5420	5882.5	6345	6366	6254	6267	6279	6459	6473	6486	6500	6512	6468	6478	6488	6498	4841	0	0	24	0	0	0	0	0	0	0	0	0	0	0	0	0	0	0	0	0	0	0	0	0
1718808	Sampaio	TO	2801	2738	2701	2654	2589	2502	2448	3118	3788	3886	3864	3946	4025	4241	4329	4415	4498	4579	4627	4711	4794	4876	4215	0	0	0	0	0	0	0	0	0	0	0	0	0	0	0	0	0	0	0	0	0	0	0	0
1718840	Sandolândia	TO	3332	3399	3437	3486	3554	3645	3702	3622.5	3543	3562	3326	3326	3326	3411	3411	3410	3410	3410	3378	3375	3373	3371	3723	0	0	0	0	0	0	0	0	0	0	0	0	0	0	0	0	0	0	0	0	0	0	0	0
1718865	Santa Fé do Araguaia	TO	5507	5752	5923	6117	6387	6747	6970	6371.5	5773	5795	6599	6683	6764	7054	7144	7232	7318	7402	7426	7512	7595	7678	7216	0	0	0	0	0	0	0	0	0	0	0	0	0	0	0	0	0	0	0	0	0	0	0	0
1718881	Santa Maria do Tocantins	TO	2226	2262	2294	2325	2369	2427	2463	2609	2755	2807	2894	2946	2995	3143	3198	3252	3305	3356	3381	3434	3486	3537	2680	0	0	0	0	0	0	0	0	0	0	0	0	0	0	0	0	0	0	0	0	0	0	0	0
1718899	Santa Rita do Tocantins	TO	1852	1869	1877	1888	1904	1926	1939	2134.5	2330	2377	2128	2150	2170	2255	2278	2300	2322	2343	2344	2365	2386	2407	2219	0	0	0	0	0	0	0	0	0	0	0	0	0	0	0	0	0	0	800	0	0	0	0	0
1718907	Santa Rosa do Tocantins	TO	4316	4222	4420	4468	4536	4625	4681	4613	4545	4565	4568	4588	4607	4752	4773	4794	4814	4833	4811	4829	4846	4864	4653	94	0	0	0	0	0	0	0	0	0	0	0	0	0	0	0	0	0	0	0	0	0	0	0.0217794
1719004	Santa Tereza do Tocantins	TO	2114	2153	2202	2243	2301	2377	2424	2395	2366	2390	2523	2555	2585	2695	2729	2762	2794	2825	2834	2866	2897	2928	2781	0	0	0	0	0	0	0	0	0	0	0	0	0	0	0	0	0	0	0	0	0	0	0	0
1720002	Santa Terezinha do Tocantins	TO	2455	2518	2567	2619	2691	2788	2847	2601.5	2356	2343	2474	2476	2477	2543	2545	2547	2548	2550	2528	2529	2530	2530	2406	0	0	0	0	0	0	0	0	0	0	0	0	0	0	0	0	0	0	0	0	0	0	0	0
1720101	São Bento do Tocantins	TO	3738	3591	3496	3384	3227	3018	2889	3736	4583	4666	4608	4675	4740	4954	5026	5096	5164	5231	5256	5324	5391	5457	5654	0	0	0	0	0	0	0	0	0	0	0	0	0	0	0	0	0	0	0	0	0	0	0	0
1720150	São Félix do Tocantins	TO	1269	1309	1362	1405	1465	1545	1595	1523	1451	1468	1437	1450	1463	1518	1532	1545	1559	1571	1572	1585	1598	1610	1783	0	0	0	0	0	0	0	0	0	0	0	0	0	0	0	0	0	0	0	0	0	0	0	0
1720200	São Miguel do Tocantins	TO	8486	8667	8807	8956	9164	9441	9613	10074.5	10536	10737	10481	10635	10783	11271	11436	11597	11754	11906	11967	12139	12294	12445	13241	0	0	1158	0	39	0	0	0	0	0	0	0	0	0	0	0	0	0	0	0	2096	4255	2389	0
1720259	São Salvador do Tocantins	TO	2740	2753	2769	2783	2802	2828	2843	2972.5	3102	3136	2910	2924	2936	3030	3044	3058	3071	3084	3070	3082	3094	3106	2385	0	0	0	0	0	0	0	0	0	0	0	0	0	0	0	0	0	0	0	0	0	0	0	0
1720309	São Sebastião do Tocantins	TO	3669	3816	3915	4030	4190	4403	4534	4453.5	4373	4441	4283	4331	4376	4553	4604	4654	4702	4749	4757	4805	4852	4898	4100	0	0	0	0	1474	0	0	947	0	0	0	0	0	0	0	0	0	0	0	0	0	0	168	0
1720499	São Valério	TO	5054	5230	5349	5487	5679	5934	6092	5558	5024	5017	4383	4332	4282	4322	4267	4214	4161	4111	4017	3960	3904	3848	4422	0	0	0	0	0	0	0	0	0	0	0	0	0	0	0	0	0	0	0	0	0	0	0	0
1720655	Silvanópolis	TO	4725	4572	4482	4370	4212	4003	3873	4561.5	5250	5299	5068	5095	5120	5289	5318	5345	5372	5399	5378	5403	5428	5452	5108	0	0	0	0	0	0	0	0	0	0	0	0	0	0	0	0	0	0	0	0	0	0	0	0
1720804	Sítio Novo do Tocantins	TO	9488	9799	9982	10212	10534	10960	11225	10396.5	9568	9568	9148	9122	9097	9297	9270	9243	9217	9192	9078	9029	8997	8965	10830	0	0	0	0	0	0	0	0	0	0	0	0	0	0	0	0	0	1450	0	0	0	0	0	0
1720853	Sucupira	TO	1476	1428	1408	1376	1331	1272	1236	1477	1718	1741	1742	1763	1783	1856	1878	1900	1921	1941	1946	1966	1986	2007	1577	0	0	0	0	0	0	0	0	0	0	0	0	0	0	0	0	0	0	0	0	0	0	0	0
1720903	Taguatinga	TO	13169	13414	13541	13714	13956	14278	14477	14502.5	14528	14655	15051	15196	15336	15931	16086	16238	16386	16530	16538	16683	16825	16966	14011	0	0	0	0	0	0	0	0	0	0	0	0	0	0	0	0	0	0	0	0	0	0	0	0
1720937	Taipas do Tocantins	TO	1713	1657	1615	1569	1506	1421	1369	1671.5	1974	1999	1945	1963	1981	2056	2075	2094	2112	2130	2131	2148	2166	2183	2021	0	0	0	0	0	0	0	0	0	0	0	0	0	0	0	0	0	0	0	0	0	0	0	0
1720978	Talismã	TO	2306	2385	2449	2515	2609	2732	2809	2720.5	2632	2663	2562	2582	2601	2695	2716	2737	2757	2777	2773	2793	2812	2831	2456	0	0	0	0	0	0	0	0	0	0	0	0	0	0	0	0	0	0	0	0	0	0	0	0
1721000	Palmas	TO	137355	150884	161137	172176	187639	208165	220889	202452	184014	188645	228332	235316	242070	257904	265409	272726	279856	286787	291855	299127	306296	313349	302692	0	0	0	0	0	0	0	0	0	0	0	0	0	36	0	0	0	0	0	0	0	0	0	0
1721109	Tocantínia	TO	5788	5807	5828	5846	5872	5906	5927	6396.5	6866	6971	6736	6809	6880	7158	7236	7313	7387	7460	7471	7545	7617	7688	7459	0	0	0	0	0	0	0	0	0	0	0	0	0	0	0	0	0	0	0	0	0	0	0	0
1721208	Tocantinópolis	TO	22777	23433	23978	24535	25316	26352	26994	24463	21932	21826	22619	22607	22596	23165	23153	23141	23130	23119	22896	22870	22845	22820	22615	0	0	0	0	0	0	0	0	0	0	0	0	0	0	0	0	0	0	0	0	0	0	0	0
1721257	Tupirama	TO	1179	1202	1217	1234	1259	1291	1311	1379.5	1448	1474	1574	1605	1634	1718	1751	1782	1813	1843	1860	1891	1922	1952	1909	0	0	0	0	0	0	0	0	0	0	0	0	0	0	0	0	0	0	0	0	0	0	160	0
1721307	Tupiratins	TO	1365	1377	1395	1409	1429	1455	1471	1771.5	2072	2143	2097	2154	2208	2342	2402	2461	2518	2574	2613	2671	2729	2785	1874	0	0	0	0	0	0	0	0	0	0	0	0	0	0	0	0	0	0	0	0	0	0	0	0
1722081	Wanderlândia	TO	10273	10370	10486	10585	10724	10908	11022	10298	9574	9493	10981	11036	11088	11450	11509	11566	11622	11677	11631	11683	11734	11783	10522	0	0	0	0	0	0	0	0	0	0	0	0	0	0	0	0	0	0	0	0	0	0	0	0
1722107	Xambioá	TO	12137	12344	11984	12134	12345	12626	12799	11979.5	11160	11099	11484	11471	11458	11736	11722	11709	11695	11683	11561	11540	11520	11500	10517	0	0	0	0	1197	0	0	0	0	0	0	0	0	0	0	0	0	0	0	0	0	0	0	0
2100055	Açailândia	MA	88320	91250	93455	95838	100841	103609	106357	103187	100017	101130	104047	105255	106422	107790	108765	109685	110543	111339	111757	112445	113121	113783	106550	0	0	0	0	0	0	0	0	1162	312	0	0	0	0	0	0	0	0	0	0	631	0	0	0
2100204	Alcântara	MA	21291	21425	21650	21816	22165	22359	22550	22259.5	21969	22020	21851	21564	21605	21644	21652	21659	21667	21673	22083	22097	22112	22126	18467	0	0	0	0	0	0	0	0	0	0	0	0	0	0	0	0	0	0	0	0	0	0	0	0
2100402	Altamira do Maranhão	MA	8865	10975	6165	6269	6488	6609	6730	7168.5	7607	7771	11063	11225	11381	11564	11699	11616	10210	8070	8066	8128	8189	8250	6447	0	0	0	0	0	0	0	0	0	0	0	0	0	0	0	0	0	0	0	0	0	0	0	0
2100436	Alto Alegre do Maranhão	MA	20162	20729	21289	21812	22910	23518	24121	23398.5	22676	22914	24599	24969	25326	25748	26056	26348	26619	26872	26839	27053	27858	28066	24048	0	0	0	0	0	0	0	0	0	5070	0	0	0	0	0	0	0	0	0	0	0	0	0	0
2100477	Alto Alegre do Pindaré	MA	30177	31123	31748	32477	34007	34855	35695	34325	32955	33211	31057	31125	31190	31253	31271	31287	31303	31312	31894	31919	31943	31967	25710	0	0	0	0	0	0	0	0	7514	3914	0	0	0	0	0	0	0	0	0	7000	4431	0	0	0
2100501	Alto Parnaíba	MA	10174	10157	10140	10124	10091	10073	10054	10330	10606	10640	10766	10812	10856	10904	10931	10956	10979	11001	11168	11190	11212	11233	11109	0	0	0	0	811	0	0	0	0	7406	0	0	0	0	0	0	0	0	0	0	0	0	0	0
2100550	Amapá do Maranhão	MA	5431	5627	5771	5929	6261	6445	6627	6494	6361	6451	6431	6508	6583	6669	6731	6789	6844	6895	6918	6962	7005	7047	7170	0	0	0	0	0	0	0	0	0	0	0	0	0	0	0	0	0	0	0	2000	0	0	0	0
2100600	Amarante do Maranhão	MA	31292	32126	33015	33815	35494	36423	37345	37097.5	36850	37388	37932	38451	38953	39544	39974	40378	40756	41106	41136	41435	41729	42017	37085	0	0	0	0	0	0	0	0	0	0	0	0	0	0	0	0	0	0	0	0	0	0	0	0
2100709	Anajatuba	MA	22978	23312	21555	21861	22504	22860	23214	23954.5	24695	25063	25291	25629	25955	26339	26618	26880	27125	27352	26614	26803	26988	27170	25322	0	0	0	0	0	0	0	0	0	0	0	0	0	0	0	0	0	0	0	0	0	0	0	0
2100832	Apicum-Açu	MA	11099	11429	11662	11923	12471	12775	13076	13358.5	13641	13890	14959	15256	15542	17474	17712	17948	18169	18374	17063	17239	17413	17582	17519	0	0	0	0	0	0	0	0	0	6364	0	0	0	0	117	0	0	0	0	0	0	0	0	0
2100873	Araguanã	MA	9123	9050	8992	8932	8804	8734	8664	9442.5	10221	10325	13973	11508	14407	14658	14843	15018	15182	15332	15297	15426	15551	15675	11181	0	0	0	0	0	0	0	0	0	0	0	0	0	0	0	0	0	0	0	5584	0	0	0	0
2100956	Arame	MA	30163	29240	28985	28586	27750	27287	26827	27397	27967	27750	31702	31835	31729	31867	31944	32015	32083	32145	32637	32701	32764	32825	25517	0	0	0	0	0	0	0	0	1333	18716	0	0	0	0	0	0	0	0	0	0	0	1767	0	0
2101004	Arari	MA	26366	26547	26690	26840	27156	27331	27504	28044.5	28585	28787	28488	28651	28809	28986	29096	29200	29297	29388	29764	29848	29932	30014	29472	0	0	0	0	0	0	0	0	0	6379	0	0	0	0	0	0	0	0	0	16000	10023	10030	6000	0
2101103	Axixá	MA	10142	10200	10307	10384	10544	10633	10721	12732	14743	15203	11407	11505	11599	11706	11780	11850	11915	11975	12076	12130	12183	12234	11790	0	0	0	0	0	0	0	0	0	860	0	0	0	0	0	0	0	0	0	0	0	0	0	0
2101202	Bacabal	MA	91823	92567	93263	93932	95335	96112	96883	97414.5	97946	98489	100014	100615	101195	101851	102265	102656	103020	103359	104633	104949	104790	105094	103711	0	0	0	0	0	0	0	0	1756	35464	600	0	0	0	0	0	0	0	0	0	3486	0	0	0
2101251	Bacabeira	MA	10516	10643	10766	10882	11126	11261	11395	13255	15115	15574	14925	15264	15591	15982	16276	16553	16812	17053	16855	17055	17252	17446	16966	0	0	0	0	0	0	0	0	0	0	0	0	0	0	0	0	0	0	0	0	0	0	0	0
2101301	Bacuri	MA	15531	15774	15899	16070	16429	16627	16824	16662	16500	16585	16604	16687	17437	17164	17280	17335	17388	17435	18508	18582	18654	18726	16290	0	0	0	0	0	0	0	0	0	6333	0	0	0	0	0	0	0	0	0	0	0	0	0	0
2101350	Bacurituba	MA	4671	4711	4792	4848	4966	5031	5096	5346.5	5597	5687	5293	5341	5387	5440	5477	5511	5544	5574	5617	5644	5670	5696	5252	0	0	0	0	0	0	0	0	0	0	0	0	0	0	0	0	0	0	0	0	0	0	0	0
2101400	Balsas	MA	60163	62427	64059	65867	69662	71763	73848	77672.5	81497	83617	83528	85322	87057	89126	90679	92144	93511	94779	93826	94887	95929	96951	101767	0	0	0	0	1473	0	0	0	0	13182	0	0	0	0	0	0	36	0	0	0	0	0	0	0
2101608	Barra do Corda	MA	78147	77979	78468	77844	78154	78326	78497	79762	81027	81329	82830	83454	84180	85022	85603	86151	86662	87135	87794	88212	88492	88895	84532	0	0	0	0	0	0	0	0	0	8446	0	0	0	0	0	0	0	0	0	0	0	5000	27360	0
2101772	Bela Vista do Maranhão	MA	9900	10280	9322	9601	10185	10508	10829	9839.5	8850	8855	12049	12194	12335	10717	10836	10931	11020	11103	11138	11209	11279	11347	11750	0	0	0	0	0	0	0	0	1165	3481	0	0	0	0	0	0	0	0	0	0	0	0	0	0
2101806	Benedito Leite	MA	5288	5310	5374	5414	5498	5544	5590	5567.5	5545	5567	5469	5483	5497	5510	5515	5519	5524	5528	5627	5632	5638	5643	5469	0	0	0	0	0	0	0	0	0	4405	0	0	0	0	0	0	0	0	0	0	0	0	0	0
2101905	Bequimão	MA	19700	19538	19347	19183	18840	18649	18461	19908.5	21356	21508	20344	20725	20773	20821	20837	20853	20867	20881	21260	21280	21299	21317	19584	0	0	0	0	0	0	0	0	0	0	0	0	0	0	0	0	0	0	9313	0	0	0	0	0
2101939	Bernardo do Mearim	MA	5239	5365	5469	5576	5800	5924	6047	6103.5	6160	6249	5996	6055	6111	6176	5860	5900	5938	5973	6011	6043	6073	6102	5840	0	0	0	0	0	0	0	0	0	2358	0	0	0	0	0	0	0	0	0	0	0	0	0	0
2101970	Boa Vista do Gurupi	MA	5128	5342	5470	5629	5963	6147	6331	6987	7643	7895	7949	8166	8375	8626	8816	8996	9164	9320	9158	9287	8382	8494	7574	0	0	0	0	0	0	0	0	2297	1754	0	0	0	0	0	0	0	0	0	3252	4184	0	1861	0
2102002	Bom Jardim	MA	35395	34961	35577	36089	37164	37759	38349	38581	38813	39224	39049	39401	39740	40134	40405	40660	40898	41120	41435	41630	41822	42010	33100	0	0	0	0	0	0	0	0	0	0	0	0	0	0	0	0	0	0	0	12758	5039	0	0	0
2102036	Bom Jesus das Selvas	MA	16545	17049	17409	17809	18651	19116	19578	22119.5	24661	25473	28459	29374	30259	31320	32133	32900	33615	34278	33479	34028	34567	35095	28599	0	0	0	0	0	0	0	0	392	7324	0	0	0	0	0	0	0	0	0	0	0	0	0	0
2102077	Bom Lugar	MA	11534	11848	12069	12317	12838	13127	13413	13317.5	13222	13384	14818	15071	15314	15604	15655	15855	16041	16214	16148	16294	16438	16578	12212	0	0	0	0	0	0	0	0	0	0	0	0	0	0	0	0	0	0	0	0	0	0	0	0
2102150	Brejo de Areia	MA	10418	5566	9199	8990	8550	8307	8065	6980.5	5896	5505	5577	5265	4962	4591	4291	9166	10444	8696	9367	9188	9014	8841	9218	0	0	0	0	0	0	0	0	0	0	0	0	0	0	0	0	0	0	0	0	0	0	0	0
2102309	Buriti Bravo	MA	21446	21495	21510	21540	21602	21636	21671	22306	22941	23074	22899	23011	23119	23238	23308	23375	23437	23495	23827	23884	23939	23993	22455	0	0	0	0	0	0	0	0	1269	0	0	0	0	0	0	0	0	0	0	0	0	0	8502	0
2102325	Buriticupu	MA	51341	53348	55405	57422	61657	64000	66326	64896	63466	64685	65237	66326	67378	68626	69548	70417	71227	71979	71723	72358	72983	73595	55499	0	0	0	0	0	0	0	0	596	11232	360	0	0	0	0	0	0	0	0	0	0	0	0	0
2102358	Buritirana	MA	13822	14100	14341	14581	15087	15366	15644	15324.5	15005	15051	14784	14858	14930	15008	15055	15100	15142	15180	15393	15430	15467	15503	12918	0	0	0	0	0	0	0	0	0	0	0	0	0	0	0	0	0	0	0	0	0	0	0	0
2102374	Cachoeira Grande	MA	7383	7583	7704	7854	8167	8340	8512	8814	9116	9286	8446	8528	8607	8698	8762	8822	8878	8930	9382	9431	9478	9524	9732	0	0	0	0	0	0	0	0	0	0	0	0	0	0	0	0	0	0	0	4900	0	0	0	0
2102408	Cajapió	MA	9622	9827	9975	10140	10484	10675	10864	10571.5	10279	10337	10593	10668	10740	10822	10876	10927	10975	11019	11136	11177	11216	11255	10121	0	0	0	0	0	0	0	0	0	0	0	0	0	0	0	0	0	0	0	0	0	0	0	0
2102507	Cajari	MA	13405	13066	12855	12600	12064	11768	11474	12338.5	13203	13170	18338	18473	18603	18751	18850	18943	19030	19110	19307	19379	19451	19521	16412	0	0	0	0	0	0	0	0	0	7194	0	0	0	0	0	0	0	0	0	4983	0	0	0	0
2102556	Campestre do Maranhão	MA	11521	11799	12016	12246	12728	12995	13260	12937.5	12615	12716	13369	13511	13649	13808	13921	14028	14127	14219	14294	14374	14453	14530	12301	0	0	0	0	0	0	0	0	0	3560	0	0	0	0	0	0	0	0	0	0	0	0	0	0
2102606	Cândido Mendes	MA	16901	16826	17730	18271	19405	20033	20656	20032.5	19409	19684	18505	19046	19222	19426	19567	19702	19827	19943	20076	20178	20278	20376	19932	0	0	0	0	0	0	0	0	0	0	0	0	0	0	0	0	0	0	0	0	0	0	0	0
2102705	Cantanhede	MA	17713	17530	17665	17696	17762	17798	17834	18615	19396	19564	20448	20667	20879	21125	21299	21464	21617	21759	21872	21995	22117	22236	24303	0	0	0	0	0	0	0	0	0	4161	0	0	0	0	0	0	0	0	0	0	0	0	0	0
2102754	Capinzal do Norte	MA	10656	10544	10605	10634	10694	10727	10760	10721.5	10683	10688	10698	10710	10722	10729	10725	10720	10716	10713	10932	10934	10935	10937	11374	0	0	0	0	0	0	0	0	0	4326	0	0	0	0	0	0	0	0	0	0	0	0	0	0
2102804	Carolina	MA	23991	23877	23849	23783	23645	23569	23493	24326	25159	25257	23959	23957	23955	23939	23902	23866	23833	23803	24337	24322	24165	24151	24062	0	0	0	0	0	0	0	0	0	0	0	0	0	0	0	0	0	0	0	0	0	0	0	0
2102903	Carutapera	MA	19262	18964	19201	19468	20030	20341	20650	20777.5	20905	21121	22006	22266	22517	22811	23021	23219	23404	23576	23658	23807	23952	24095	24238	0	0	0	0	0	0	0	0	0	0	0	0	0	0	0	0	0	0	0	867	480	0	420	0
2103109	Cedral	MA	9793	9988	10139	10299	10636	10823	11008	10567.5	10127	10152	10297	10336	10374	10414	10435	10455	10473	10490	10657	10675	10693	10711	10208	0	0	0	0	0	0	0	0	0	2084	0	0	0	0	0	0	0	0	0	0	0	0	0	0
2103125	Central do Maranhão	MA	7186	7453	7645	7858	8305	8553	8799	8930.5	9062	9246	7887	8006	8120	8255	8354	8447	8534	8615	8604	8673	8740	8806	7094	0	0	0	0	0	0	0	0	0	0	0	0	0	0	0	0	0	0	0	0	0	0	0	0
2103158	Centro do Guilherme	MA	6152	6339	6408	6527	6777	6915	7052	7185	7318	7432	12565	11632	11979	12395	12713	13015	13295	13555	13243	13458	13670	13876	12342	0	0	0	0	0	0	0	0	0	3082	0	0	0	0	0	0	0	0	0	0	0	0	0	0
2103174	Centro Novo do Maranhão	MA	14554	14863	15098	15350	15880	16173	16464	16020.5	15577	15668	17622	19581	19947	20382	20707	21013	21300	21565	21399	21622	21840	22056	16267	0	0	0	0	0	0	0	0	0	0	0	0	0	0	0	0	0	0	0	0	0	0	0	0
2103257	Cidelândia	MA	11816	11908	11974	12047	12201	12287	12371	12574.5	12778	12866	13681	13825	13963	14125	14238	14346	14446	14539	14617	14697	14777	14855	12878	0	0	0	0	0	0	0	0	2001	0	0	0	0	0	0	0	0	0	0	0	0	0	380	0
2103307	Codó	MA	111146	111587	112271	112793	113889	114496	115098	114433	113768	113937	118038	118568	119079	119641	119962	120265	120548	120810	122597	122859	123116	123368	114275	0	0	0	0	0	0	0	0	0	2240	0	0	0	0	0	0	0	0	286	0	259	0	0	0
2103505	Colinas	MA	35803	36600	37236	37901	39297	40070	40836	38780.5	36725	36787	39132	39388	39635	39915	40097	40268	40427	40575	41042	41178	41312	41443	40316	0	0	0	0	0	0	0	0	9652	0	2274	0	0	0	0	0	0	0	0	0	0	0	804	0
2103554	Conceição do Lago-Açu	MA	10774	10547	10400	10226	9861	9659	9459	11997	14535	14909	14436	14718	14989	15313	15554	15782	15995	16192	16072	16237	16400	16559	14915	0	0	0	0	0	0	0	0	0	7270	0	0	0	0	0	0	0	8051	7963	8500	19144	9576	4720	0
2103604	Coroatá	MA	55676	56496	57087	57742	59116	59877	60632	61537	62442	63081	61725	62190	62639	63154	63497	63821	64123	64403	65044	65296	65544	65788	59566	0	0	0	0	0	0	0	0	1374	6189	0	27	0	0	0	0	0	0	0	0	0	0	0	0
2103703	Cururupu	MA	33747	34722	35535	36366	38108	39072	40029	37519	35009	35108	32652	32568	32487	31149	31027	30913	30805	30706	32765	32695	32626	32559	31558	0	0	0	0	0	0	0	0	0	0	0	0	0	0	0	0	0	0	0	0	0	0	0	0
2103752	Davinópolis	MA	12275	12183	12117	12044	11890	11805	11721	11919.5	12118	12091	12579	12603	12625	12646	12650	12653	12656	12659	12901	12908	12916	12923	14404	0	0	0	0	0	0	0	0	2409	0	0	0	0	0	0	0	0	0	0	578	0	0	0	0
2103802	Dom Pedro	MA	21956	22022	22425	22643	23100	23353	23604	22848	22092	22086	22681	22737	22791	22844	22863	22881	22897	22912	23328	23350	23372	23393	23053	0	0	0	0	0	0	0	0	1008	1953	0	0	0	0	0	0	0	0	0	3850	0	0	0	0
2104008	Esperantinópolis	MA	21224	21274	21587	21755	22109	22304	22498	20776.5	19055	18815	18452	17917	17715	17460	17238	17029	16833	16653	17379	17241	17104	16971	18311	0	0	0	0	0	0	0	0	989	3750	0	0	0	0	0	0	0	0	0	0	0	0	0	0
2104057	Estreito	MA	22930	23361	23667	24009	24728	25125	25520	26424	27328	27756	35835	36826	37784	38932	39805	40629	41397	42110	41355	41946	42527	43097	33294	0	0	0	0	0	0	0	0	0	8513	0	0	0	0	0	0	0	0	0	0	0	0	60	0
2104073	Feira Nova do Maranhão	MA	7543	7562	7532	7527	7516	7510	7505	7688.5	7872	7899	8126	8171	8215	8263	8293	8321	8347	8372	8481	8504	8484	8506	8048	0	0	0	0	0	0	0	0	0	0	0	0	0	0	0	0	0	0	0	0	0	0	0	0
2104081	Fernando Falcão	MA	4823	4844	4857	4873	4907	4925	4943	6673.5	8404	8765	9241	9415	9584	9783	9932	10073	10204	10326	10258	10360	10460	10559	10873	0	0	0	0	0	0	0	0	0	4751	0	0	0	0	0	0	0	0	0	0	0	0	0	0
2104099	Formosa da Serra Negra	MA	13781	14791	15010	15581	16779	17442	18100	17766	17432	17792	17757	17464	17749	18087	18337	18573	18793	18997	18917	19089	19258	19425	17719	0	0	0	0	3524	0	0	0	0	0	0	0	0	0	0	0	0	0	4600	9300	4500	0	26	0
2104107	Fortaleza dos Nogueiras	MA	11301	11488	11693	11875	12257	12469	12679	12299	11919	11972	11646	12271	12306	12343	12360	12375	12390	12403	12615	12631	12647	12662	12640	0	0	0	0	0	0	0	0	0	5504	0	0	0	0	0	0	0	0	0	0	0	0	0	0
2104206	Fortuna	MA	14596	14465	14391	14296	14096	13986	13876	14389.5	14903	14922	15098	15137	15174	15212	15226	15239	15251	15262	15536	15552	17790	17812	16976	0	0	0	0	0	0	0	0	0	3628	0	0	0	0	0	0	0	0	0	0	0	0	559	0
2104305	Godofredo Viana	MA	6994	6951	6915	6878	6801	6758	6715	8769	10823	11207	10635	10523	10762	11046	11262	11464	11654	11830	11672	11819	11963	12104	10186	0	0	0	0	0	0	0	0	0	0	0	0	0	0	0	0	0	0	0	0	0	0	0	0
2104404	Gonçalves Dias	MA	16790	16533	16844	16869	16922	16951	16980	16947	16914	16911	17482	17514	17545	17572	17576	17579	17583	17586	17924	17934	17944	17953	17206	0	0	0	0	0	0	0	0	0	0	0	0	0	0	0	0	0	0	0	0	0	0	0	0
2104503	Governador Archer	MA	9100	8959	8854	8740	8501	8369	8237	9230.5	10224	10330	10205	10290	10372	10466	10531	10591	10648	10700	10793	10840	10886	10931	10231	0	0	0	0	0	0	0	0	1080	0	0	0	0	0	0	0	0	0	0	0	0	0	0	0
2104552	Governador Edison Lobão	MA	10891	11182	11516	11807	12416	12753	13088	13822.5	14557	14921	15895	16280	16651	17094	17430	17747	18042	18316	18068	18296	18520	18740	18411	0	0	0	0	0	0	0	0	0	0	0	0	0	0	0	0	0	0	0	0	0	0	0	0
2104602	Governador Eugênio Barros	MA	14629	14846	14981	15145	15488	15678	15867	16104	16341	16503	15991	16096	16197	16312	16386	16456	16522	16582	16772	16828	14656	14703	13930	0	0	0	0	0	0	0	0	0	0	0	0	0	0	0	0	0	0	0	0	0	0	0	0
2104628	Governador Luiz Rocha	MA	6513	6486	6466	6444	6398	6372	6347	6719	7091	7144	7337	7401	7462	7532	7580	7626	7668	7708	7772	7807	7844	7878	7063	0	0	0	0	0	0	0	0	0	0	0	0	0	0	0	0	0	0	0	0	0	0	0	0
2104651	Governador Newton Bello	MA	11804	12050	12178	12352	12717	12919	13119	12392.5	11666	11642	11921	10205	10166	10113	10060	10011	9965	9921	10211	10180	10151	10121	10713	0	0	0	0	0	0	0	0	0	0	0	0	0	0	0	0	0	0	0	0	0	0	0	0
2104677	Governador Nunes Freire	MA	25921	27175	28106	29121	31250	32428	33597	29134	24671	24520	25401	25362	25323	25262	25188	25117	25052	24991	25616	25577	25539	25502	23128	0	0	0	0	0	0	0	0	0	0	0	0	0	0	0	0	0	0	0	0	0	0	0	0
2104701	Graça Aranha	MA	6080	6087	6120	6138	6177	6198	6220	6329.5	6439	6470	6140	6145	6150	6151	6147	6142	6138	6134	6263	6262	6261	6261	6023	0	0	0	0	0	0	0	0	0	0	0	0	0	0	0	0	0	0	0	0	0	0	0	0
2104800	Grajaú	MA	47155	48227	49089	50399	52303	53352	54392	55112.5	55833	56633	62093	63203	64510	65078	66732	67626	68458	69232	68876	69527	70065	70692	73872	0	0	0	0	0	0	0	0	59853	12781	0	0	0	0	0	0	0	0	0	0	3839	0	42700	0
2104909	Guimarães	MA	12641	12670	12700	12728	12785	12817	12849	12795	12741	12740	12081	12039	11997	11939	11881	11827	11776	11728	12063	12030	11997	11966	10290	0	0	0	0	0	0	0	0	0	1624	0	0	0	0	0	0	0	0	0	0	0	0	0	0
2105104	Icatu	MA	21489	21626	21659	21739	21905	21996	22088	23643	25198	25557	25145	25426	25698	26014	26240	26452	26651	26835	26953	27113	27269	27423	24794	0	0	0	0	0	0	0	0	1948	11475	0	0	0	0	0	0	0	0	0	16000	0	8850	0	0
2105153	Igarapé do Meio	MA	9842	10115	10311	10529	10986	11238	11489	11781	12073	12291	12550	12806	13052	13347	13567	13774	13968	14147	14026	14177	14324	14470	13974	0	0	0	0	0	0	0	0	3528	3312	0	0	0	0	0	0	0	0	0	0	0	0	0	0
2105203	Igarapé Grande	MA	9759	9661	9569	9480	9295	9192	9090	10046.5	11003	11121	11041	11167	11289	11431	11533	11628	11718	11206	11252	11320	11387	11453	10231	0	0	0	0	0	0	0	0	0	1301	0	0	0	0	0	0	0	0	0	0	0	0	0	0
2105302	Imperatriz	MA	230566	230768	231134	231397	231950	232256	232560	234436	236311	236691	247505	248806	250063	251468	252320	253123	253873	254569	258016	258682	259337	259980	273110	0	0	9009	0	2308	0	0	0	4060	18271	1260	102535	200009	0	40000	0	0	0	0	5943	1670	850	2000	0
2105351	Itaipava do Grajaú	MA	13341	13689	14359	11469	12236	12659	13081	13358.5	13636	13964	14297	12337	13103	14084	13579	15609	15817	16009	15897	16057	16005	16158	13828	0	0	0	0	0	0	0	0	0	99	0	0	0	0	0	0	0	0	0	6980	6545	0	0	0
2105401	Itapecuru Mirim	MA	42772	42637	50532	50682	50994	51168	51338	53789.5	56241	56810	62110	63024	63907	64951	65713	66433	67104	67726	67673	68203	68723	69233	60440	0	0	0	0	0	0	0	0	0	20371	0	0	0	0	0	0	0	35	2008	0	0	0	0	0
2105427	Itinga do Maranhão	MA	23128	24084	24832	25623	27283	28202	29114	27490	25866	26125	24863	24997	25125	25269	25357	25440	25518	25589	25932	26000	26068	26134	22513	0	0	0	0	0	0	0	0	0	16000	0	0	0	0	0	0	0	0	0	0	0	0	0	0
2105450	Jatobá	MA	5055	4907	4820	4711	4482	4356	4230	6393.5	8557	8909	8526	8793	9051	9360	9596	9819	10027	10221	9993	10153	10310	10464	7471	0	0	0	0	0	0	0	619	1462	6772	0	0	0	0	0	0	0	0	0	0	0	1540	70	0
2105476	Jenipapo dos Vieiras	MA	10119	10099	10241	14020	14348	14535	14719	14994.5	15270	15438	15440	15589	15733	15899	16015	16124	16226	16321	16432	16515	17040	17123	17076	0	0	0	0	0	0	0	0	12500	0	0	0	0	0	0	0	0	0	0	0	27	0	1800	0
2105500	João Lisboa	MA	24598	24732	24836	21448	21647	21757	21866	21174	20482	20395	20381	23641	23561	23450	23338	23232	23133	23042	23696	23632	23740	23677	24709	0	0	0	0	0	0	0	0	0	0	0	0	0	0	0	0	0	0	0	0	0	0	0	0
2105609	Joselândia	MA	14609	14551	14471	14406	14271	14197	14123	15088.5	16054	16188	15433	15626	15688	15755	15792	15827	15861	15891	16136	16168	16198	16228	14924	0	0	0	0	0	0	0	0	0	5745	0	0	0	0	0	0	0	0	0	0	0	0	0	0
2105658	Junco do Maranhão	MA	5533	5720	5804	5929	6193	6339	6484	5292.5	4101	3950	4020	3904	3792	3653	3539	3431	3330	3237	3506	3432	4392	4334	5146	0	0	0	0	0	0	0	0	0	0	0	0	0	0	0	0	0	0	0	265	0	0	0	0
2105708	Lago da Pedra	MA	40405	40732	40962	41221	41764	42064	42362	43154.5	43947	44272	46083	46701	47298	48002	48511	48992	49440	49856	49911	50266	50616	50959	44403	0	0	0	0	0	0	0	0	3623	4831	0	0	0	0	0	0	0	0	0	0	0	10051	3610	0
2105807	Lago do Junco	MA	9833	9790	9770	9741	9680	9646	9612	9751	9890	9888	10729	10798	10865	9873	10565	10602	10638	10672	10808	10840	10869	10900	9506	0	0	0	0	0	0	0	0	0	5622	0	0	0	0	0	0	0	0	0	0	0	0	0	0
2105906	Lago Verde	MA	13038	14014	14029	14036	14053	14062	14071	14542.5	15014	15103	15412	15520	15624	15742	15820	15893	15962	16025	16199	16257	16314	16369	14769	0	0	0	0	0	0	0	0	0	6660	0	0	0	0	0	0	0	0	0	0	0	0	0	0
2105948	Lago dos Rodrigues	MA	8443	8489	8296	8227	8083	8004	7925	7959	7993	7940	7794	7769	7744	8775	8745	8716	8689	8664	8889	8873	8857	8841	8758	0	0	0	0	0	0	0	0	0	3572	0	0	0	0	0	0	0	0	685	0	0	0	0	0
2105963	Lagoa Grande do Maranhão	MA	8469	8352	8332	8268	8135	8061	7988	8637.5	9287	9363	10517	12879	12501	12687	12822	11111	11202	11286	11320	11394	11464	11534	11411	0	0	0	0	0	0	0	0	3108	3264	0	0	0	0	0	0	0	0	0	0	0	0	540	0
2105989	Lajeado Novo	MA	5717	5864	5969	6086	6331	6467	6602	6715.5	6829	6937	6923	7016	7106	7211	7287	7359	7427	7489	7496	7550	7602	7653	7057	0	0	0	0	0	0	0	0	0	3671	0	0	0	0	0	0	0	0	0	0	0	0	0	0
2106003	Lima Campos	MA	10749	10798	10811	10840	10900	10934	10967	11336.5	11706	11794	11423	11475	11525	11580	11612	11642	11670	11695	11867	11893	11918	11943	11297	0	0	0	0	0	0	0	0	0	0	0	0	0	0	0	0	0	0	0	0	0	0	0	0
2106102	Loreto	MA	10024	9304	10142	10196	10311	10374	10437	10541.5	10646	10701	11390	11495	11597	11714	11795	11871	11943	12009	12098	12157	12214	12271	11597	0	0	0	0	0	0	0	0	0	0	0	0	0	0	0	0	0	0	0	0	0	0	0	0
2106201	Luís Domingues	MA	5724	5722	5717	5714	5708	5704	5700	6292	6884	6997	6510	6571	6629	6697	6744	6788	6829	6867	6917	6951	6984	7016	7161	0	0	0	0	0	0	0	0	0	0	0	0	0	0	0	0	0	0	0	375	0	0	0	0
2106326	Maracaçumé	MA	14866	15215	15465	15743	16327	16650	16971	17534.5	18098	18414	19155	19566	19887	20268	20549	20815	21063	21293	21201	21395	21586	21773	21149	0	0	0	0	0	0	0	0	0	0	0	0	0	0	0	0	0	0	0	0	0	0	0	0
2106359	Marajá do Sena	MA	7161	7153	7106	7081	7027	6997	6968	6973.5	6979	6954	8051	7772	7751	7721	7689	7658	7630	7604	7810	7792	7775	7757	7027	0	0	0	0	0	0	0	0	0	5728	0	0	0	0	0	0	0	8051	1550	260	0	0	600	0
2106375	Maranhãozinho	MA	8445	7826	9027	9298	9865	10179	10491	11395	12299	12684	14065	14118	14524	15011	15384	15734	16062	16366	16013	16265	16511	16754	13761	0	0	0	0	0	0	0	0	0	3116	0	0	0	0	0	0	0	0	0	0	0	0	0	0
2106508	Matinha	MA	20046	19826	20041	20418	21207	21644	22078	21557.5	21037	21204	21885	22089	22286	22515	22673	22822	22962	23091	23256	23370	23482	23591	22034	0	0	0	0	0	0	0	0	0	698	0	0	0	0	0	0	0	0	0	12600	0	0	0	0
2106631	Matões do Norte	MA	7435	7532	7607	7687	7855	7948	8040	9492	10944	11295	13794	14283	14755	15322	15758	16169	16552	16908	16451	16745	17033	17316	17432	0	0	0	0	0	0	0	0	0	4348	0	0	0	0	0	0	0	316	0	0	0	0	4435	0
2106706	Mirador	MA	19906	19882	20489	20759	21327	21641	21953	20976	19999	19991	20452	20495	20537	20576	20586	20596	20605	20613	21000	21015	21031	21045	21030	0	0	0	0	261	0	0	0	0	11780	0	0	0	0	0	0	0	0	0	0	0	0	7799	0
2106755	Miranda do Norte	MA	16123	16349	16511	16692	17070	17280	17487	17887.5	18288	18494	24427	25065	25681	26419	26979	27507	27999	28456	28001	28381	28754	29121	23864	0	0	0	0	0	0	0	0	0	4873	0	0	0	0	0	0	0	0	0	0	0	0	0	0
2106805	Mirinzal	MA	13005	13144	13248	13360	13597	13727	13857	14029	14201	14311	14218	14312	14402	14504	14570	14632	14690	14744	14913	14962	15011	15059	13978	0	0	0	0	0	0	0	0	0	9100	0	0	0	0	0	0	0	0	0	0	0	0	0	0
2106904	Monção	MA	26043	26101	26186	26253	26392	26470	26546	27466	28386	28602	31738	32157	31717	32180	32516	32833	32884	33156	33201	33434	33664	33888	27751	0	0	0	0	0	0	0	0	3196	6317	0	0	0	0	0	0	0	0	0	12260	0	0	4670	0
2107001	Montes Altos	MA	10347	10461	10539	10628	10814	10918	11020	10037.5	9055	8914	9413	9342	9272	9183	9102	9026	8955	8889	9209	9160	9111	9064	9106	0	0	0	0	0	0	0	0	0	0	0	0	0	0	0	0	0	0	0	0	0	0	0	0
2107100	Morros	MA	14594	14144	14956	15124	15476	15671	15865	16742.5	17620	17916	17783	18028	18265	18544	18747	18938	19116	19282	19292	19433	19572	19708	18554	0	0	0	0	0	0	0	0	0	0	0	0	0	0	0	0	0	0	0	7108	0	0	0	0
2107258	Nova Colinas	MA	3904	3998	4096	4185	4372	4476	4579	4783	4987	5094	4885	4961	5034	5120	5183	5243	5298	5350	5340	5384	5427	5469	5021	0	0	0	0	0	0	0	0	0	0	0	0	0	0	0	0	0	0	0	0	0	0	0	0
2107308	Nova Iorque	MA	4543	4440	4461	4423	4342	4298	4254	4647.5	5041	5087	4590	4594	4598	4599	4595	4592	4589	4586	4683	4683	4682	4682	4320	0	0	0	0	0	0	0	0	0	0	0	0	0	0	0	0	0	0	0	0	0	0	0	0
2107357	Nova Olinda do Maranhão	MA	15660	15120	15212	15004	14568	14326	14086	15866	17646	17835	19134	19401	19659	19963	20184	20393	20588	20768	20774	20928	21080	21228	14314	0	0	0	0	0	0	0	0	0	0	0	0	0	0	0	0	0	0	0	0	0	0	0	0
2107407	Olho d'Água das Cunhãs	MA	14377	17130	17131	17109	17064	17037	17011	17439.5	17868	17923	18601	18711	18816	18934	19009	19080	19145	19206	19448	19505	19561	19616	17919	0	0	0	0	0	0	0	0	0	0	0	0	0	0	0	0	0	0	0	0	0	0	0	0
2107456	Olinda Nova do Maranhão	MA	10128	10112	10113	10106	10091	10083	10075	11265.5	12456	12684	13181	13416	13643	13911	14110	14299	14474	14637	14563	14701	14836	14968	13577	0	0	0	0	0	0	0	0	0	2767	0	0	0	0	0	0	0	0	0	6120	0	0	0	0
2107506	Paço do Lumiar	MA	76188	80371	83409	86760	93796	97689	101554	101503	101452	103958	105121	107764	110321	113378	115693	117877	119915	122420	120621	122197	123747	125265	145643	0	0	0	0	0	0	0	0	26198	2522	0	0	0	0	88	0	0	0	0	80010	0	0	0	0
2107605	Palmeirândia	MA	17264	17468	17621	17787	18136	18328	18520	18583	18646	18772	18764	18896	19007	19133	19213	19288	19359	19424	19661	19722	19781	19840	21059	0	0	0	0	0	0	0	0	0	8543	0	0	0	0	0	0	0	0	0	0	0	0	0	0
2107704	Paraibano	MA	17854	18079	18291	18494	18920	19156	19390	19719	20048	20255	20103	20276	20443	20636	20768	20892	21008	21116	21290	21386	21479	21571	18274	0	0	0	0	0	0	0	0	0	1114	0	0	0	0	0	0	0	0	0	0	0	0	30	0
2108009	Pastos Bons	MA	15460	15550	15784	15935	16251	16425	16599	17327	18055	18306	18067	18268	18461	18687	18848	18999	19140	19271	19358	19472	19583	19693	18802	0	0	0	0	0	0	0	0	0	0	0	0	0	100	0	0	0	0	0	0	0	0	0	0
2108108	Paulo Ramos	MA	19290	16554	19234	19208	19154	19123	19093	17813.5	16534	16236	20079	20396	20454	20514	20539	20612	20635	20657	21015	21040	21066	21092	20341	0	0	0	0	0	0	0	0	0	3534	0	0	0	0	0	0	0	0	0	0	0	0	0	0
2108207	Pedreiras	MA	39828	40405	40879	41366	42390	42957	43519	41284	39049	38934	39448	39419	39391	39337	38582	38506	38433	38365	39267	39229	39191	39153	37050	0	0	0	0	3618	0	1046	0	5493	22840	588	236	0	0	0	0	0	0	722	0	2956	910	2640	0
2108256	Pedro do Rosário	MA	17954	18993	19738	20566	22304	23266	24220	23318.5	22417	22856	22732	23099	23454	23874	24183	24475	24748	25000	24930	25144	25354	25560	24320	0	0	0	0	0	0	0	0	0	5030	0	0	0	0	0	0	0	0	0	8500	0	0	1284	0
2108306	Penalva	MA	30299	30410	30512	30611	30818	30933	31047	32776	34505	34907	34267	34717	35996	36520	36899	37255	37833	38144	38203	38470	38731	38987	32511	0	0	0	0	0	0	0	0	0	1646	0	0	0	0	2613	0	0	0	0	0	0	0	0	0
2108405	Peri Mirim	MA	13071	13038	13007	12977	12915	12881	12846	12701	12556	12492	13803	13844	13898	13956	13989	14019	14048	14074	14291	14318	14345	14371	11108	0	0	0	0	0	0	0	0	0	100	0	0	0	0	0	0	0	0	0	0	0	0	0	0
2108454	Peritoró	MA	17336	17811	18168	18554	19365	19813	20258	19929.5	19601	19817	21201	21498	21785	22123	22369	22602	22818	23019	23025	23196	23364	23530	20479	0	0	0	0	0	0	0	0	0	6848	0	0	0	0	0	0	0	0	0	0	0	0	0	0
2108504	Pindaré-Mirim	MA	27517	27668	28457	28607	28923	29099	29272	30575.5	31879	32236	31152	31384	31609	31866	32037	32198	32348	32488	32815	32941	33065	33186	31429	0	0	0	0	0	0	1058	0	1002	10817	0	0	0	0	0	0	0	0	0	10897	2000	1447	3000	0
2108603	Pinheiro	MA	68030	68945	69588	70311	71828	72668	73502	74946.5	76391	77182	78162	78876	79566	80365	80917	81438	81924	82374	82990	83387	83777	84160	84621	0	0	0	0	0	0	0	0	0	0	0	0	0	0	0	0	0	0	0	12282	0	0	0	0
2108702	Pio XII	MA	28413	24809	25421	26054	27384	28120	28850	25630	22410	22220	22016	21860	21708	21512	21333	21164	21007	20861	21594	21485	21379	21274	21886	0	0	0	0	0	0	0	0	4169	3617	0	0	0	0	0	0	0	0	0	0	0	0	0	0
2108801	Pirapemas	MA	15124	15499	14829	14692	14405	14246	14088	14782.5	15477	15500	17381	17555	17722	17917	18053	18182	18302	18413	18527	18625	18720	18814	17714	0	0	0	0	0	0	0	0	0	5760	0	0	0	0	0	0	0	0	0	0	0	0	0	0
2108900	Poção de Pedras	MA	22378	22121	21936	21730	21299	21060	20824	18504	16184	15533	19708	19592	19165	18633	18191	17773	17384	17023	18157	17873	17595	17321	17161	0	0	0	0	0	0	0	0	0	4071	0	0	0	0	0	0	0	0	0	0	0	0	1326	0
2109007	Porto Franco	MA	16840	17070	17256	17449	17854	18078	18300	18785.5	19271	19503	21530	21890	22239	22651	22956	23243	23511	23760	23675	23885	24092	24294	23903	0	0	0	0	0	0	0	0	0	0	0	0	0	0	0	0	0	0	0	0	0	0	0	0
2109056	Porto Rico do Maranhão	MA	6380	6312	6259	6203	6085	6020	5955	6532.5	7110	7179	6030	6004	5978	5943	5909	5877	5847	5819	5995	5975	5955	5936	5954	0	0	0	0	0	0	0	0	0	0	0	0	0	0	0	0	0	0	0	0	0	0	0	0
2109106	Presidente Dutra	MA	39541	40136	40361	40741	41539	41981	42420	41796.5	41173	41303	44731	45155	45564	46039	46369	46680	46970	47239	47567	47804	48036	48264	45155	0	0	0	0	0	0	0	0	1150	0	0	0	0	0	0	0	0	0	0	0	0	0	0	0
2109205	Presidente Juscelino	MA	10693	10905	9957	10314	11064	11479	11891	11992.5	12094	12382	11541	11722	11897	12103	12255	12398	12532	12656	12629	12734	12838	12939	11356	0	0	0	0	0	0	0	0	0	5449	0	0	0	0	0	0	0	0	0	6500	0	0	1542	0
2109239	Presidente Médici	MA	5116	5143	5124	5127	5134	5139	5143	5697.5	6252	6363	6374	6471	6564	6674	6755	6831	6902	6968	6959	7015	7070	7124	4696	0	0	0	0	0	0	0	0	0	0	0	0	0	0	0	0	0	0	0	0	0	0	0	0
2109270	Presidente Sarney	MA	13718	13896	14010	14146	14431	14588	14745	15420	16095	16325	17165	17430	17686	17988	18210	18420	18615	18797	18764	18918	19069	19217	17511	0	0	0	0	0	0	0	0	0	8104	0	0	0	0	0	0	0	0	0	0	0	0	0	0
2109304	Presidente Vargas	MA	11724	10679	9563	9786	10252	10510	10767	10431.5	10096	10191	10717	10843	10964	11105	11206	11302	11391	11474	11124	11193	11261	11328	10549	0	0	0	0	0	0	0	0	1581	2970	0	0	0	0	0	0	0	0	525	0	0	0	0	0
2109452	Raposa	MA	17088	17542	18300	18863	20044	20698	21347	23194.5	25042	25837	26327	27037	27723	28543	29167	29755	30304	30863	30337	30761	31177	31586	30839	0	0	0	0	0	0	0	0	874	3862	0	0	0	0	0	0	0	0	0	0	0	0	0	0
2109502	Riachão	MA	20983	21037	21092	21143	21250	21309	21367	21496.5	21626	21672	20209	20150	20093	20011	19926	19846	19771	19701	20243	20195	20334	20288	22145	0	0	0	0	0	0	0	0	0	8870	0	0	0	0	0	0	0	0	0	0	0	0	0	0
2109551	Ribamar Fiquene	MA	6488	6629	6682	6772	6962	7066	7170	7280.5	7391	7477	7318	7382	7444	7514	7563	7609	7652	7691	7755	7791	7825	7859	7420	0	0	0	0	0	0	0	0	0	0	0	0	0	0	0	0	0	0	0	0	0	0	0	0
2109601	Rosário	MA	33665	33894	34102	34305	34730	34966	35199	37151	39103	39627	39576	40030	40469	40983	41349	41694	42016	42314	42482	42740	42994	43243	38475	0	0	0	0	0	0	0	0	0	12929	0	0	0	0	0	0	0	0	0	0	0	0	5120	0
2109700	Sambaíba	MA	5261	5147	5160	5113	5014	4959	4905	5438	5971	6038	5487	5505	5522	5538	5546	5554	5561	5568	5663	5671	5679	5686	5568	0	0	0	0	0	0	0	0	0	0	0	0	0	0	0	0	0	0	0	0	0	0	0	0
2109759	Santa Filomena do Maranhão	MA	4667	4833	4943	5071	5340	5489	5637	5670	5703	5804	7061	7155	7246	7426	7503	7576	7645	7708	7719	7773	7826	7878	6697	0	0	0	0	0	0	0	0	1401	1926	0	0	0	0	0	0	0	0	0	0	0	0	0	0
2109809	Santa Helena	MA	30860	31393	31791	32223	33131	33633	34131	34600.5	35070	35472	39110	39744	40356	41081	40518	41009	41466	41891	41770	42130	42483	42829	41561	0	0	0	0	0	0	0	0	0	11091	0	0	0	0	0	0	0	0	0	29300	0	0	1119	0
2109908	Santa Inês	MA	68321	68588	73870	74294	75188	75681	76173	80377.5	84582	85701	77282	78020	78733	82106	82680	83238	83759	88013	88590	89044	89489	89927	85014	0	0	0	0	0	0	0	0	0	0	0	0	0	0	0	0	0	0	0	0	0	0	0	0
2110005	Santa Luzia	MA	69271	74999	73177	74965	78716	80794	82854	77084	71314	71455	74043	74501	74943	75444	75762	71067	71329	71576	72440	72667	72887	73105	57635	0	0	0	0	0	0	0	0	0	2167	0	0	0	0	0	0	0	0	0	0	0	0	0	0
2110039	Santa Luzia do Paruá	MA	20058	21528	19834	19730	19512	19391	19271	19732.5	20194	20190	22644	22843	23035	23256	24507	24663	24810	24946	25134	25254	25371	25487	24307	0	15	0	0	0	0	0	0	0	0	0	0	0	0	0	0	0	0	0	0	0	0	0	0
2110203	Santa Rita	MA	24922	25361	23281	23603	24280	24654	25026	28483	31940	32872	32366	33117	33843	34710	35364	35980	36556	37090	37404	37855	38298	38732	37035	0	0	0	0	0	0	0	0	0	2850	0	0	0	0	5100	0	0	2938	0	17735	0	0	0	0
2110302	Santo Antônio dos Lopes	MA	14253	14143	14217	14200	14165	14145	14126	14381.5	14637	14663	14288	14291	14294	14289	14270	14253	14237	14222	14534	14528	14522	14516	14304	0	0	0	0	0	0	0	0	0	0	0	0	0	0	0	0	0	0	0	0	0	0	0	0
2110500	São Bento	MA	31819	32277	32615	32984	33760	34189	34615	36630	38645	39312	40736	41421	42083	42867	43447	45044	45560	46039	44811	45211	45604	45989	46395	0	0	0	0	0	0	0	0	0	3331	0	0	0	0	0	0	0	0	0	18000	0	0	0	0
2110658	São Domingos do Azeitão	MA	6289	6449	6693	6881	7275	7493	7709	7438.5	7168	7252	6983	7037	7088	7147	7187	7224	7259	7291	7363	7392	7420	7448	7992	0	0	0	0	0	0	0	0	0	0	0	0	0	0	0	0	0	0	0	0	0	0	0	0
2110708	São Domingos do Maranhão	MA	33049	33690	34182	34707	35811	36421	37028	35259.5	33491	33506	33607	33650	33692	33725	33716	33707	33699	33691	34368	34376	34384	34391	34034	0	0	0	0	0	0	0	0	0	0	0	0	0	0	0	0	0	0	0	0	0	0	0	0
2110807	São Félix de Balsas	MA	5144	5007	4913	4805	4580	4455	4331	4421	4511	4442	4702	4669	4636	4593	4554	4518	4484	4453	4609	4585	4562	4540	4402	0	0	0	0	0	0	0	0	0	4773	0	0	0	0	0	0	0	0	0	0	0	0	0	0
2110856	São Francisco do Brejão	MA	7062	7288	7447	7625	8000	8207	8413	8557.5	8702	8863	10261	10507	10745	11027	11242	11444	11633	11808	11652	11798	11941	12082	9051	0	0	0	0	0	0	0	0	0	4888	0	0	0	0	0	0	0	0	0	0	0	0	0	0
2111003	São João Batista	MA	19497	19321	19614	19937	20616	20992	21365	19991	18617	18570	19920	19997	20072	20152	20195	20235	20272	20307	20629	20665	20701	20736	18544	0	0	0	0	0	0	0	0	0	0	0	0	0	0	0	0	0	0	0	0	0	0	0	0
2111029	São João do Carú	MA	13495	13731	13948	14159	14600	14845	15087	13850	12613	12511	12309	15649	15631	15599	15558	15520	15483	15450	15828	15808	15787	15768	12251	0	0	0	0	0	0	0	0	0	5425	0	0	0	0	0	0	0	0	0	149	0	0	0	0
2111052	São João do Paraíso	MA	10365	10596	10785	10979	11388	11614	11839	11725	11611	11729	10814	10849	10882	10917	10933	10949	10963	10977	11162	11177	11193	11207	9904	0	0	0	0	0	0	0	0	0	4831	0	0	0	0	0	0	0	0	0	0	0	0	0	0
2111078	São João do Soter	MA	14834	15013	15381	15635	16167	16462	16755	16931.5	17108	17326	17238	17423	17602	17809	17956	18095	18225	18345	18438	18543	18645	18746	16889	0	0	0	0	0	0	0	0	0	4753	0	0	0	0	0	0	0	0	1935	0	2005	0	0	0
2111201	São José de Ribamar	MA	107384	111884	115130	118725	126271	130448	134593	135207	135821	139473	163045	165418	167714	170423	172402	174267	176008	176418	176321	177687	179028	180345	244579	0	0	0	0	0	0	0	0	127	274	0	0	0	0	0	0	0	0	0	168	0	0	0	0
2111250	São José dos Basílios	MA	7432	7476	7507	7542	7615	7656	7696	7593	7490	7489	7496	7501	7506	7507	7501	7495	7489	7484	7642	7641	7640	7639	6957	0	0	0	0	0	0	0	0	0	3153	0	0	0	0	0	0	0	0	0	0	0	0	0	0
2111300	São Luís	MA	870028	889129	906567	923526	959124	978824	998385	992605	986825	997098	1014837	1027430	1039610	1053922	1064197	1073893	1082935	1091868	1094667	1101884	1108975	1115932	1037775	0	0	0	0	0	0	0	0	0	1956	0	0	0	0	6273	0	0	0	0	0	0	0	160	0
2111409	São Luís Gonzaga do Maranhão	MA	23230	22427	22264	22028	21533	21259	20987	20575	20163	19877	20153	19952	19758	19510	18807	18607	18421	18247	18988	18856	18727	18600	17818	0	0	0	0	1310	0	0	0	4217	2941	0	80	0	0	0	0	0	0	851	0	2345	0	10023	0
2111508	São Mateus do Maranhão	MA	34859	35361	35820	36266	37203	37721	38235	38722.5	39210	39622	39093	39418	39733	40095	40341	40574	40791	40992	41350	41529	41579	41750	38829	0	0	0	0	773	0	0	0	0	5065	0	0	0	0	0	0	0	0	0	0	233	0	0	0
2111532	São Pedro da Água Branca	MA	10927	10940	11004	11040	11115	11157	11198	11318.5	11439	11481	12028	12113	12195	12287	12349	12407	12461	12511	12645	12690	12735	12779	13444	0	0	0	0	0	0	0	0	4376	3865	1352	0	0	0	0	0	0	0	0	0	0	0	1542	0
2111573	São Pedro dos Crentes	MA	4197	4079	4112	4153	4239	4287	4334	4235	4136	4144	4425	4456	4486	4520	4542	4563	4583	4601	4651	4668	4684	4700	5783	0	0	0	0	0	0	0	0	0	2574	0	0	0	0	0	0	0	0	0	0	0	0	0	0
2111607	São Raimundo das Mangabeiras	MA	14870	14776	15022	15093	15241	15323	15404	15925.5	16447	16594	17474	17674	17868	18093	18255	18406	18548	18680	18755	18868	18980	19090	18672	0	0	0	0	0	0	0	0	0	0	0	0	0	0	0	0	0	0	0	0	0	0	0	0
2111631	São Raimundo do Doca Bezerra	MA	6671	6641	6626	6604	6560	6536	6511	5550.5	4590	4372	6090	5921	5757	5554	5387	5230	5082	4946	5345	5237	5131	5028	5650	0	0	0	0	0	0	0	0	0	2519	0	0	0	0	0	0	0	0	0	0	0	0	0	0
2111672	São Roberto	MA	4400	4409	4446	4468	4513	4538	4563	4854	5145	5217	5957	6077	6193	6329	6432	6529	6620	6704	6649	6719	6789	6856	4544	0	0	0	0	0	0	0	0	0	3253	0	0	0	0	0	0	0	0	0	107	0	0	352	0
2111706	São Vicente Ferrer	MA	18406	18664	18833	19032	19448	19678	19907	20097.5	20288	20463	20863	21052	21235	21445	21591	20678	20800	20913	22142	22247	22350	22452	19498	0	0	0	0	0	0	0	0	0	0	0	0	0	0	0	0	0	0	0	0	0	0	0	0
2111722	Satubinha	MA	10995	8323	8610	8916	9559	9915	10268	9459.5	8651	8715	11990	12301	12600	12959	13231	13487	13727	13949	13730	13914	14096	14274	8784	0	0	0	0	0	0	0	0	1330	5324	0	0	0	0	0	0	0	0	0	0	0	0	0	0
2111748	Senador Alexandre Costa	MA	8571	7835	8315	8196	7946	7808	7671	8507	9343	9414	10256	10386	10511	10657	10763	10862	10955	11042	11067	11141	11214	11285	10207	0	0	0	0	0	0	0	0	0	3480	0	0	0	0	0	0	0	0	1304	0	0	0	0	0
2111763	Senador La Rocque	MA	16242	15968	15783	19068	18654	18424	18196	18772.5	19349	19359	17998	14550	14447	14315	14195	14081	13975	13877	14367	14293	14050	13981	14700	0	0	0	0	0	0	0	0	0	0	0	0	0	0	0	0	0	0	0	0	0	0	0	0
2111789	Serrano do Maranhão	MA	9120	8203	7655	6974	5547	4756	3972	7441.5	10911	11085	10940	11080	10545	10693	10758	10859	10953	11040	10206	10253	10299	10343	10202	0	0	0	0	0	0	0	0	0	0	0	0	0	0	0	0	0	0	0	0	0	0	0	0
2111805	Sítio Novo	MA	15114	15305	15424	15568	15871	16038	16204	16106.5	16009	16086	17002	17147	17288	17449	17559	17663	17760	17851	18001	18081	18160	18237	17074	0	0	0	0	0	0	0	0	0	7931	0	0	0	0	0	0	0	0	0	9420	0	0	0	0
2111904	Sucupira do Norte	MA	10378	10394	10405	10417	10443	10458	10472	10500.5	10529	10535	10444	10450	10454	10454	10444	10434	10425	10416	10639	10636	10634	10631	10238	0	0	0	0	0	0	0	0	0	0	0	0	0	0	0	0	0	0	0	0	0	0	0	0
2112001	Tasso Fragoso	MA	6393	6388	6434	6453	6494	6516	6538	6694	6850	6890	7796	7904	8008	8130	8219	8303	8382	8455	8459	8521	8582	8642	8862	0	0	0	0	0	0	0	0	0	0	0	0	0	0	0	0	0	0	0	0	0	0	0	0
2112100	Timbiras	MA	26401	26786	27125	27461	28166	28557	28944	27914	26884	26909	27997	28120	28238	28368	28442	28511	28575	28635	29064	29124	29183	29241	26484	0	0	0	0	0	0	0	0	0	3743	0	0	0	0	0	0	0	0	0	0	0	0	0	0
2112233	Trizidela do Vale	MA	16402	16477	16535	16597	16727	16799	16870	17868.5	18867	19104	18953	19149	19339	19559	20747	20891	21028	21749	21885	21998	22112	22223	22484	0	0	0	0	1905	0	2935	0	1005	14790	479	900	0	0	0	0	0	0	1596	0	5244	5904	1397	0
2112274	Tufilândia	MA	5527	5520	5519	5515	5506	5502	5497	5587	5677	5687	5596	5624	5651	5681	5699	5716	5731	5746	5826	5840	5854	5868	5507	0	0	0	0	0	0	0	0	1020	2251	0	0	0	0	0	0	0	0	0	0	0	0	0	0
2112308	Tuntum	MA	35411	35789	35992	36261	36827	37140	37451	38246	39041	39380	39183	39560	39924	40273	40566	40844	41102	41342	41621	41832	42040	42242	36251	0	0	0	0	0	0	0	0	0	687	0	0	0	0	0	0	0	0	1355	0	0	0	0	0
2112407	Turiaçu	MA	31289	31996	32515	33084	34279	34940	35597	34526.5	33456	33649	33933	34136	34333	34554	34694	34826	34949	35063	35497	35604	35709	35811	37491	0	0	0	0	0	0	0	0	0	0	0	0	0	0	0	0	0	0	0	0	0	0	0	0
2112456	Turilândia	MA	17231	17303	17378	17446	17589	17668	17747	19252.5	20758	21102	22846	23277	23694	24190	24559	24907	25232	25533	25365	25619	25868	26112	31638	0	0	0	0	0	0	0	0	0	1499	0	0	0	0	0	0	0	0	0	8374	0	0	0	0
2112704	Vargem Grande	MA	34707	34876	35088	35265	35636	35841	36045	40346.5	44648	45630	49412	50541	51633	52937	53918	54845	55710	56511	55841	56510	57168	57813	43261	0	0	0	0	0	0	0	0	0	15219	0	0	0	0	0	0	0	0	0	15650	0	0	0	0
2112803	Viana	MA	44190	44241	44684	44913	45395	45661	45925	47416	48907	49348	49496	49883	50257	50687	50976	51249	51503	51738	52229	52441	52649	52852	51442	0	0	0	0	0	0	0	0	0	13008	0	0	0	0	0	0	0	0	0	17835	0	0	0	0
2112852	Vila Nova dos Martírios	MA	6705	6824	6915	7013	7218	7331	7443	8202	8961	9185	11258	11608	11946	12352	12661	12954	13227	13480	13183	13392	13598	13800	10362	0	0	0	0	0	0	0	0	0	3256	0	0	0	0	0	0	0	0	0	0	0	0	2840	0
2112902	Vitória do Mearim	MA	29953	30718	31319	31952	33283	34019	34750	33300.5	31851	32018	31217	31406	31588	31793	31923	32046	32161	32267	32664	32764	32861	32956	30805	0	0	0	0	0	0	0	0	0	10327	0	0	0	0	0	0	0	0	229	258	2959	0	6015	0
2113009	Vitorino Freire	MA	27462	32173	29831	29531	28900	28551	28205	29656	31107	31144	31658	31684	31709	30959	30937	30917	30897	30879	31525	31523	31522	31520	30845	0	0	0	0	0	0	0	0	0	12717	0	0	0	0	0	0	0	0	0	0	0	0	0	0
2114007	Zé Doca	MA	46134	47088	47794	48565	50183	51078	51966	49128	46290	46265	50173	51615	49355	49848	50190	50507	50806	51084	51471	51714	51956	52190	40801	0	0	0	0	0	0	0	0	0	9116	0	0	0	0	0	0	0	0	0	0	0	0	0	0
5100102	Acorizal	MT	5817	5860	5924	5974	6078	6136	6193	5936	5679	5659	5516	5493	5471	5431	5396	5362	5301	5269	5424	5399	5334	5309	5014	0	0	0	0	0	0	0	0	0	0	0	0	0	0	0	0	0	0	0	0	0	0	0	0
5100201	Água Boa	MT	16737	14745	14785	14800	14831	14849	14866	17321.5	19777	20276	20856	21325	21778	22549	23057	23551	24032	24501	25229	25721	26204	26679	29219	0	0	0	0	0	0	0	0	0	0	0	0	0	0	0	0	0	0	0	0	0	0	6000	0
5100250	Alta Floresta	MT	46982	47003	47067	47107	47190	47236	47281	49223.5	51166	51414	49164	49332	49494	49761	49877	49991	50082	50189	51615	51782	51959	52105	58613	0	0	0	0	0	0	0	0	0	0	0	0	0	3210	22065	0	0	1	2620	4588	0	0	65	0
5100300	Alto Araguaia	MT	11410	11401	11545	11607	11738	11811	11883	13103.5	14324	14611	15644	15969	16284	16818	17168	17509	17841	18164	18703	19044	19385	19714	17193	0	0	0	0	0	0	0	0	0	0	0	0	0	33	0	0	0	0	0	0	0	0	0	0
5100359	Alto Boa Vista	MT	6206	3441	3606	3782	4154	4359	4564	4916.5	5269	5475	5247	5403	5553	5809	5980	6146	6308	6466	6659	6822	6936	7092	5715	0	0	0	0	0	0	0	0	0	0	0	0	0	0	0	0	0	0	0	0	0	0	0	0
5100409	Alto Garças	MT	8335	8327	8341	8344	8350	8353	8356	8900.5	9445	9550	10350	10505	10655	10909	11071	11229	11383	11532	11868	12030	12151	12323	13052	0	0	0	0	0	0	0	0	0	0	0	0	0	0	0	0	0	0	0	0	0	0	0	0
5100508	Alto Paraguai	MT	8605	8125	7779	7395	6590	6144	5702	7031.5	8361	8329	10066	10180	10290	10476	10592	10704	10814	10921	11238	11356	11473	11587	8009	0	0	0	0	0	0	0	0	0	0	0	0	0	0	9951	0	0	0	0	0	0	0	0	0
5100607	Alto Taquari	MT	4476	4638	4784	4926	5226	5392	5557	5939	6321	6505	8072	8349	8615	9070	9376	9674	9963	10246	10557	10847	11133	11413	10904	0	0	0	0	0	0	0	0	0	0	0	0	0	0	0	0	0	0	0	0	0	0	0	0
5100805	Apiacás	MT	6665	6602	6569	6525	6431	6379	6328	7278	8228	8381	8567	8713	8855	9094	9249	9400	9551	9694	9979	10133	10283	10431	8590	0	0	0	0	0	0	0	0	5000	0	0	5000	0	4384	8538	0	0	0	150	0	0	0	0	0
5101001	Araguaiana	MT	3426	3433	3434	3438	3447	3451	3456	3247	3038	2996	3197	3180	3163	3133	3108	3083	3059	3036	3119	3100	3109	3064	3795	0	0	0	0	0	0	0	0	0	0	0	0	0	0	0	0	0	0	0	0	0	0	0	0
5101209	Araguainha	MT	1352	1337	1339	1332	1319	1312	1305	1221.5	1138	1115	1096	1077	1058	1024	1000	976	953	931	956	935	946	909	1010	0	0	0	0	0	0	0	0	0	0	0	0	0	0	0	0	0	0	0	0	0	0	0	0
5101258	Araputanga	MT	13675	13787	13910	14018	14247	14374	14499	15188.5	15878	16090	15342	15470	15594	15803	15926	16047	16109	16223	16690	16822	16951	17078	14786	0	0	0	0	0	0	0	0	0	0	0	0	0	0	800	0	0	0	0	200	0	0	0	0
5101308	Arenápolis	MT	11746	11339	11196	11006	10608	10388	10169	10119.5	10070	9903	10316	10218	10122	9955	9825	9699	9576	9455	9714	9607	9502	9399	10576	0	0	0	0	0	0	0	0	0	0	0	0	0	0	60	0	0	0	0	0	0	0	0	0
5101407	Aripuanã	MT	27560	14937	15600	16297	17759	18569	19372	19651	19930	20511	18656	19006	19344	19919	20293	20657	21011	21357	21987	22354	22714	23067	24626	0	0	0	0	0	0	0	0	0	0	0	0	0	208	18010	0	0	8187	0	10508	22354	36354	0	0
5101605	Barão de Melgaço	MT	7682	7405	7224	7012	6566	6319	6074	6958	7842	7851	7591	7585	7578	7565	7545	7526	7886	7872	8563	8564	8164	8165	7253	0	0	0	0	0	0	0	0	0	0	0	0	0	0	0	0	0	0	3200	5190	0	0	0	0
5101704	Barra do Bugres	MT	27460	28342	29001	29717	31095	31923	32744	33234	33724	34349	31793	32134	32464	33022	33365	33700	33334	33644	34619	34966	35307	35642	29403	0	0	0	0	0	0	0	0	0	0	312	0	0	0	3073	0	0	1428	0	1808	0	0	0	0
5101803	Barra do Garças	MT	52092	52932	53447	54076	55397	56127	56853	55867.5	54882	55120	56560	56903	57235	57791	58099	58398	58690	58974	60661	61012	61135	61702	69210	0	0	0	0	131	0	0	0	0	0	0	0	0	0	0	0	0	26268	1804	0	0	29	0	0
5101852	Bom Jesus do Araguaia	MT	0	3880	4001	4130	4403	4554	4703	4699.5	4696	4792	5314	5437	5555	5756	5889	6018	6144	6266	6452	6580	6706	6830	7280	0	0	0	0	0	0	0	0	0	0	0	0	0	0	0	0	0	0	0	0	0	0	0	0
5101902	Brasnorte	MT	9815	10203	10569	10919	11654	12060	12464	13536.5	14609	15089	15357	15783	16194	16895	17361	17815	18258	18688	19248	19695	20140	20571	17004	0	0	0	0	0	0	0	0	0	0	0	0	0	0	0	0	0	0	0	0	0	0	0	0
5102504	Cáceres	MT	85857	82992	84115	85274	87708	89054	90391	88598	86805	87261	87942	88428	88897	89683	90106	90518	90881	91271	93882	94376	94861	95339	89681	0	0	0	0	0	0	0	0	0	0	15512	0	0	0	0	0	0	256	350	4050	0	0	0	0
5102603	Campinápolis	MT	12419	12496	12545	12604	12727	12796	12863	13500	14137	14301	14305	14450	14590	14827	14971	15112	15252	15386	15830	15980	16919	16223	15347	0	0	0	0	500	0	0	0	0	0	0	0	0	9485	0	0	0	0	0	0	0	0	0	0
5102637	Campo Novo do Parecis	MT	17638	18998	20178	21358	23833	25202	26562	24896	23230	23784	27577	28340	29078	30335	31171	31985	32778	33551	34558	35360	36143	36917	45899	0	0	0	0	0	0	0	0	0	0	0	0	0	0	0	0	0	4183	0	4500	8010	0	0	0
5102678	Campo Verde	MT	17221	18524	19587	20685	22991	24267	25533	26342	27151	28147	31589	32692	33759	35578	36800	37989	38814	39933	42871	44041	45740	44033	44585	0	0	0	0	0	0	0	0	0	0	0	0	0	0	0	0	0	0	0	0	0	0	0	0
5102686	Campos de Júlio	MT	2895	3135	3285	3466	3845	4055	4264	4637	5010	5223	5154	5327	5494	5778	5969	6155	6336	6512	6710	6891	7070	7245	8822	0	0	0	0	0	0	0	0	0	0	0	0	0	0	0	0	0	0	0	0	0	0	0	0
5102694	Canabrava do Norte	MT	4989	5254	5428	5631	6059	6295	6530	6022	5514	5563	4786	4771	4756	4728	4703	4678	4654	4630	4761	4743	4728	4711	4485	0	0	0	0	0	0	0	0	0	0	0	0	0	0	0	0	0	6780	0	0	0	2200	0	0
5102702	Canarana	MT	15408	16058	16524	17042	18130	18732	19329	18557	17785	18014	18754	19011	19260	19681	19948	20208	20461	20707	21311	21579	21842	22101	25858	0	0	0	0	0	0	0	0	0	0	0	0	0	0	0	0	0	4550	0	0	0	0	0	0
5102793	Carlinda	MT	12296	11770	11376	10949	10053	9557	9065	10533.5	12002	12097	10990	10890	10793	10626	10493	10364	10258	10136	10413	10305	10199	10094	10332	0	0	0	0	0	0	0	0	0	0	0	0	0	116	504	0	0	0	0	0	0	0	0	0
5102850	Castanheira	MT	7790	7607	7542	7427	7186	7053	6920	7480	8040	8059	8231	8265	8298	8353	8379	8405	8429	8454	8695	8729	8749	8782	7506	0	0	0	0	0	0	0	0	0	0	0	0	0	20	4310	0	0	5639	0	0	0	0	0	0
5103007	Chapada dos Guimarães	MT	15755	16097	16377	16666	17272	17607	17940	17959	17978	18190	17821	17980	18133	18393	18548	18699	18906	19049	19588	19752	19453	22521	18990	0	0	0	0	0	0	0	0	0	0	0	0	0	0	0	0	0	3969	0	0	0	0	9000	0
5103056	Cláudia	MT	10249	10180	10452	10751	11380	11728	12073	11552.5	11032	11148	11028	11122	11213	11366	11457	11546	11632	11716	12052	12149	12245	12338	9593	0	0	0	0	0	0	0	0	0	0	0	0	0	0	5762	0	0	0	11028	0	0	2761	0	0
5103106	Cocalinho	MT	5504	5373	5372	5376	5386	5390	5396	5717.5	6039	6103	5490	5500	5510	5525	5527	5530	5533	5535	5691	5700	5681	5716	6220	0	0	0	0	0	0	0	0	0	0	0	0	0	0	0	0	0	0	0	0	0	0	0	0
5103205	Colíder	MT	28051	27815	27677	27504	27139	26938	26738	29241	31744	32096	30766	30975	31176	31515	31707	31895	32120	32298	33224	33438	33649	33855	31370	0	0	0	0	0	0	0	0	0	0	0	0	0	0	5000	0	0	0	0	0	0	0	0	0
5103254	Colniza	MT	0	10910	11394	11902	12971	13562	14149	21892.5	29636	31597	26381	27616	28810	30848	32230	33575	34885	36161	37280	38582	39861	41117	25766	0	0	0	0	0	10489	0	26392	15200	11395	0	0	20412	2691	1867	0	0	3600	18000	0	3000	230	0	0
5103304	Comodoro	MT	15046	15730	16326	16921	18168	18858	19543	19083	18623	18974	18178	18419	18651	19045	19294	19536	19702	19932	20513	20763	21008	21249	18238	0	0	0	0	0	0	0	0	0	0	0	0	0	0	0	0	0	1500	1650	1713	0	0	0	0
5103353	Confresa	MT	17841	19617	20902	22323	25305	26955	28594	25387	22180	22606	25124	25684	26224	27144	27749	28339	28913	29471	30347	30933	31510	32076	35075	0	0	0	0	4830	0	0	0	0	0	0	0	0	10895	7422	0	0	6500	0	0	0	6830	0	0
5103361	Conquista D'Oeste	MT	0	2644	2688	2736	2836	2892	2947	3086.5	3226	3289	3385	3447	3506	3607	3673	3737	3799	3860	3973	4038	4101	4163	3760	0	0	0	0	0	0	0	0	0	0	0	0	0	0	0	0	0	0	0	0	0	0	0	0
5103379	Cotriguaçu	MT	8474	9222	9743	10331	11997	12696	13390	13898	14406	14965	14983	15455	15912	16689	17209	17716	18209	18689	19254	19750	20238	20717	11011	0	0	0	0	0	0	0	0	0	0	0	0	0	3560	29804	0	0	0	6505	0	0	0	0	0
5103403	Cuiabá	MT	483346	492894	500288	508156	524666	533800	542861	543800	544740	550562	551098	556299	561329	569830	575480	580489	585367	590118	607153	612547	618124	623614	650877	0	0	0	0	0	0	0	2603	0	0	0	0	0	555956	1050	0	555	74958	54	0	0	0	1200	0
5103437	Curvelândia	MT	0	4591	4650	4709	4831	4900	4967	4980.5	4994	5039	4866	4893	4918	4961	4984	5006	5028	5049	5192	5219	5241	5267	4903	0	0	0	0	0	0	0	0	0	0	0	0	0	0	0	0	0	0	0	0	0	0	0	0
5103452	Denise	MT	7463	7785	8040	8307	8869	9180	9489	10148.5	10808	11142	8523	8605	8684	8816	8897	8975	9040	9115	9377	9462	9544	9626	7014	0	0	0	0	0	0	0	0	0	0	0	0	0	0	0	0	0	0	0	0	0	0	0	0
5103502	Diamantino	MT	18580	18867	19123	19374	19903	20196	20486	19726	18966	18989	20341	20475	20605	20822	20945	21064	21180	21294	21904	22041	22178	22311	21941	0	0	0	0	0	0	0	0	0	0	0	0	0	0	0	0	0	0	0	0	0	0	325	0
5103601	Dom Aquino	MT	8418	8386	8346	8313	8243	8204	8165	8331	8497	8498	8171	8153	8134	8101	8066	8032	8009	7977	8199	8178	8159	8087	7872	0	0	0	0	0	0	0	0	632	0	0	0	0	0	0	0	0	0	0	1646	0	0	0	0
5103700	Feliz Natal	MT	6769	7228	7563	7931	8704	9132	9557	10163	10769	11170	10933	11253	11562	12088	12440	12782	13127	13451	13857	14192	14522	14847	10521	0	0	0	0	0	3000	0	0	0	0	0	0	0	0	0	0	0	0	2268	0	0	2000	0	0
5103809	Figueirópolis D'Oeste	MT	4315	4135	4084	3977	3752	3627	3503	3612	3721	3656	3796	3757	3718	3651	3599	3549	3492	3444	3537	3494	3452	3411	3187	0	0	0	0	0	0	0	0	0	0	0	0	0	0	500	0	0	888	0	0	2130	0	0	0
5103858	Gaúcha do Norte	MT	4605	4775	4894	5028	5309	5465	5619	5835.5	6052	6195	6293	6423	6548	6761	6900	7036	7167	7296	7513	7648	7782	7913	8642	0	0	0	0	0	0	0	0	0	0	0	0	0	0	0	0	0	0	0	70	0	0	2100	0
5103908	General Carneiro	MT	4349	4352	4358	4362	4371	4375	4380	4674.5	4969	5028	5027	5080	5130	5215	5267	5318	5286	5333	5487	5540	5592	5726	6037	0	0	0	0	0	0	0	0	0	0	0	0	0	0	2670	0	0	0	3042	3500	0	0	0	0
5103957	Glória D'Oeste	MT	3361	3228	3127	3019	2792	2666	2541	2872.5	3204	3185	3135	3118	3101	3072	3047	3023	2986	2964	3045	3026	3008	2990	2905	0	0	0	0	0	0	0	0	0	0	0	0	0	0	0	0	0	1470	83	120	0	0	0	0
5104104	Guarantã do Norte	MT	28200	29107	29792	30530	32081	32940	33791	32796	31801	32142	32216	32525	32823	33326	33632	33929	34218	34500	35497	35816	36130	36439	31024	0	0	0	0	250	0	0	0	0	0	0	0	0	3000	4500	0	0	1060	4752	0	0	0	0	0
5104203	Guiratinga	MT	12645	12365	12201	11995	11562	11323	11085	12722.5	14360	14523	13934	14038	14137	14304	14401	14496	14525	14615	15035	15141	15245	15740	10966	0	0	0	0	0	0	0	0	0	0	0	0	0	0	0	0	0	0	0	6600	0	0	0	0
5104500	Indiavaí	MT	2056	2059	2063	2066	2073	2077	2080	2351.5	2623	2679	2397	2424	2449	2491	2518	2543	2624	2648	2725	2752	2779	2806	2213	0	0	0	0	0	0	0	0	0	0	0	0	0	0	0	0	0	0	0	0	0	0	0	0
5104526	Ipiranga do Norte	MT	0	0	0	0	2445	2163	2236	3306	4376	4641	5123	5382	5631	6057	6347	6629	6903	7171	7395	7667	7920	8182	7815	0	0	0	0	0	0	0	0	0	0	0	0	0	0	850	0	0	0	0	1200	0	2000	0	0
5104542	Itanhangá	MT	0	0	0	0	4054	4197	4337	4624	4911	5061	5276	5420	5558	5794	5950	6103	6252	6396	6587	6737	6885	7030	7539	0	0	0	0	0	0	0	0	0	0	0	0	0	0	0	0	0	0	0	2498	0	3700	0	0
5104559	Itaúba	MT	8565	5882	5983	6077	6274	6383	6491	5596	4701	4585	4575	4483	4393	4238	4124	4013	3905	3800	3901	3802	3704	3609	5020	0	0	0	0	0	0	0	0	0	0	0	0	0	0	280	0	0	0	0	0	0	0	0	0
5104609	Itiquira	MT	9200	9349	9451	9568	9813	9949	10083	11379.5	12676	13022	11478	11653	11822	12109	12293	12472	12620	12789	13163	13345	13552	13727	12236	0	0	0	0	0	0	0	0	0	0	0	0	0	0	0	0	0	0	0	0	0	0	0	0
5104807	Jaciara	MT	23796	24419	24849	25337	26363	26930	27494	26619.5	25745	25922	25647	25790	25927	26157	26281	26401	26519	26633	27628	27776	27807	27696	28569	0	0	0	0	0	0	0	0	0	0	0	0	0	0	0	0	0	0	0	13	0	0	0	0
5104906	Jangada	MT	7134	7334	7535	7721	8112	8329	8543	8444	8345	8462	7696	7740	7781	7851	7889	7925	7961	7996	8366	8409	8451	8420	7426	0	0	0	0	0	0	0	0	0	0	0	0	0	0	0	0	0	0	0	0	0	0	0	0
5105002	Jauru	MT	12764	12719	12662	12615	12843	12794	12747	11859.5	10972	10748	10455	10255	10062	9728	9482	9241	9003	8776	9006	8793	8582	8377	8367	0	0	0	0	0	0	0	0	0	0	0	0	0	0	976	1522	3522	7564	0	0	0	0	0	0
5105101	Juara	MT	30748	31643	32291	33007	34510	35342	36168	34604	33040	33246	32791	32948	33100	33353	33483	33610	33731	33851	34815	34974	35121	35275	34906	0	0	0	0	0	0	0	4	0	0	0	0	0	0	5000	0	0	0	0	0	0	0	8300	0
5105150	Juína	MT	38017	38278	38446	38646	39064	39296	39526	39554	39582	39708	39255	39351	39442	39592	39640	39688	39734	39779	40905	40997	41101	41190	45869	0	0	0	0	0	0	0	0	0	0	0	0	0	0	0	0	4299	5053	0	0	0	0	0	0
5105176	Juruena	MT	5448	5704	5856	6045	6012	6217	6420	7801	9182	9595	11201	11671	12125	12900	13424	13933	14430	14913	15370	15865	16335	16811	10213	0	0	0	0	0	0	0	0	0	0	0	0	0	30	5000	11208	0	5912	4000	0	0	0	0	0
5105200	Juscimeira	MT	12063	12197	12298	12406	12635	12762	12887	12527.5	12168	12168	11430	11382	11335	11252	11179	11107	11039	10971	11275	11221	11176	11124	11480	0	0	0	0	0	0	0	0	0	0	0	0	0	0	0	0	0	0	0	4137	0	0	0	0
5105234	Lambari D'Oeste	MT	4690	4456	4332	4184	3876	3704	3535	4280.5	5026	5060	5431	5492	5550	5647	5708	5767	5831	5887	6059	6121	6186	6246	4790	0	0	0	0	0	0	0	0	0	0	0	0	0	0	0	0	0	0	0	0	0	0	0	0
5105259	Lucas do Rio Verde	MT	19316	20873	21972	23205	25792	27224	28646	30450.5	32255	33556	45556	47571	49519	52843	55094	57285	59436	61515	63411	65534	67620	69671	83798	0	0	0	0	0	0	0	0	0	0	0	0	0	0	0	0	0	0	0	0	0	0	0	0
5105309	Luciara	MT	2494	2420	2368	2310	2188	2120	2053	2262.5	2472	2467	2224	2204	2184	2148	2121	2094	2068	2043	2099	2077	2058	2036	2509	0	0	0	0	730	0	0	0	0	0	0	0	0	0	0	0	0	348	0	0	0	0	1500	0
5105507	Vila Bela da Santíssima Trindade	MT	12665	13009	13291	13581	14190	14528	14862	14612	14362	14523	14493	14634	14770	14999	15138	15274	15406	15534	15983	16128	16271	16412	16774	0	0	0	0	0	0	0	0	0	0	0	0	0	0	0	0	2052	0	0	0	0	0	7000	0
5105580	Marcelândia	MT	14448	14940	15640	16193	17353	17996	18634	16558	14482	14473	12006	11819	11638	11324	11090	10861	10639	10422	10700	10499	10301	10107	11396	0	0	0	0	0	0	0	0	0	0	0	0	0	0	2200	0	0	0	0	0	0	0	0	0
5105606	Matupá	MT	11289	11347	11514	11618	11837	11958	12078	13449.5	14821	15170	14174	14396	14610	14973	15206	15433	15654	15870	16334	16566	16793	17017	20091	0	0	0	0	0	5002	0	0	0	0	0	0	0	0	4423	0	0	0	0	0	0	0	0	0
5105622	Mirassol d'Oeste	MT	22997	22606	22716	22699	22663	22643	22623	23991.5	25360	25605	25299	25495	25684	26002	26188	26369	26596	26768	27536	27739	27941	28135	26785	0	0	0	0	0	0	0	0	0	0	0	0	0	0	3048	0	20000	0	21140	0	0	0	4000	0
5105903	Nobres	MT	14983	15044	15167	15253	15432	15531	15630	15463	15296	15315	15002	15003	15004	15002	14980	14959	14938	14917	15338	15336	15334	15332	15492	0	0	0	0	0	0	0	0	0	0	0	0	0	0	0	0	0	0	0	0	0	0	0	0
5106000	Nortelândia	MT	7246	6877	6652	6377	5798	5478	5160	5764	6368	6272	6436	6374	6314	6209	6128	6048	5971	5895	6056	5989	5923	5858	5956	0	0	0	0	0	0	0	0	0	0	0	0	0	0	430	0	0	0	0	930	0	0	0	0
5106109	Nossa Senhora do Livramento	MT	12141	12344	12488	12649	12988	13175	13361	13063.5	12766	12819	11609	11579	11550	11497	11444	11393	12518	12484	13231	13216	13104	13093	12940	0	0	0	0	0	0	0	0	0	0	0	0	0	0	0	0	0	3000	1628	0	0	0	0	0
5106158	Nova Bandeirantes	MT	6951	7472	7762	8138	8928	9366	9800	11612.5	13425	14078	11643	12004	12352	12946	13343	13729	14106	14473	14909	15288	15685	16052	13635	0	0	0	0	0	0	0	0	0	0	0	0	0	19224	11630	0	0	0	23330	0	6260	2500	2500	0
5106174	Nova Nazaré	MT	0	1984	1989	1991	1996	1998	2001	2434	2867	2955	3029	3110	3187	3318	3406	3491	3574	3655	3765	3849	3932	4013	4200	0	0	0	0	0	0	0	0	0	0	0	0	0	0	0	0	0	0	0	0	0	0	0	0
5106182	Nova Lacerda	MT	4045	4183	4257	4355	4561	4675	4789	4966.5	5144	5252	5436	5544	5648	5824	5939	6052	6231	6338	6526	6640	6751	6861	6670	0	0	0	0	0	0	0	0	0	0	0	0	0	0	0	0	0	0	1000	0	0	0	0	0
5106190	Nova Santa Helena	MT	0	3292	3353	3412	3535	3603	3671	3562	3453	3473	3468	3487	3505	3534	3550	3566	3581	3596	3699	3718	3737	3755	4239	0	0	0	0	0	0	0	0	0	0	0	0	0	0	1790	0	0	0	0	0	0	1824	0	0
5106208	Nova Brasilândia	MT	5786	5590	5450	5294	4967	4786	4606	4797.5	4989	4902	4587	4495	4406	4252	4139	4029	3931	3827	3928	3829	3805	3656	3932	0	0	0	0	0	0	0	0	0	0	0	0	0	0	0	0	0	1160	2040	0	1116	0	0	0
5106216	Nova Canaã do Norte	MT	11516	11433	11373	11307	11168	11091	11015	12051	13087	13237	12127	12174	12220	12295	12330	12365	12355	12388	12739	12787	12831	12876	11707	0	0	0	0	0	0	0	0	0	0	0	0	0	0	5270	0	0	0	0	0	0	0	0	0
5106224	Nova Mutum	MT	14818	14534	15195	15932	17473	18329	19178	22418	25658	26874	31649	33034	34374	36659	38206	39712	41178	42607	43919	45378	46813	48222	55839	0	0	0	0	0	0	0	0	0	0	0	0	0	0	0	0	0	0	0	0	0	0	0	0
5106232	Nova Olímpia	MT	14186	15063	15716	16427	17917	18743	19562	19946	20330	20944	17515	17771	18018	18437	18704	18965	19218	19465	20034	20301	20563	20820	16352	0	0	0	0	0	0	0	0	0	0	0	0	0	0	2504	0	0	0	0	0	0	1001	0	0
5106240	Nova Ubiratã	MT	5654	5976	6250	6527	7108	7430	7749	7937	8125	8372	9218	9492	9757	10207	10508	10801	11074	11352	11694	11982	12298	12492	11530	0	0	0	0	0	0	0	0	0	0	0	0	0	0	4003	0	0	0	0	0	0	7680	0	0
5106257	Nova Xavantina	MT	17832	17742	17690	17623	17485	17408	17332	18300	19268	19398	19643	19783	19917	20143	20273	20399	20519	20639	21231	21374	20944	21695	24345	0	0	0	0	0	0	0	0	0	0	0	0	0	0	700	0	0	0	0	0	0	0	0	0
5106265	Novo Mundo	MT	4997	5190	5427	5627	6046	6278	6508	6761.5	7015	7216	7332	7512	7685	7979	8174	8364	8549	8730	8990	9178	9363	9545	6520	0	0	0	0	0	0	0	0	0	0	0	0	0	0	2428	0	0	0	2856	0	0	0	0	0
5106273	Novo Horizonte do Norte	MT	3511	3413	3352	3278	3123	3037	2952	3441	3930	3970	3749	3768	3785	3815	3830	3845	3862	3876	3985	4004	4051	4069	3349	0	0	0	0	0	0	0	0	0	0	0	0	0	0	0	0	0	873	0	0	0	0	0	0
5106281	Novo São Joaquim	MT	9464	7792	7972	8151	8528	8736	8944	7995.5	7047	6985	6042	5924	5810	5611	5465	5323	5200	5066	5199	5074	4938	4837	6919	0	0	0	0	0	0	0	0	0	0	0	0	0	0	0	0	0	0	0	0	0	0	0	0
5106299	Paranaíta	MT	10254	9999	9843	9653	9253	9032	8812	10381	11950	12113	10684	10718	10749	10801	10823	10844	10864	10884	11193	11225	11244	11291	11671	0	0	0	0	0	0	0	0	0	0	0	0	0	0	3524	0	0	0	0	0	0	0	0	0
5106307	Paranatinga	MT	15342	15387	15481	15545	15681	15755	15830	18352	20874	21424	19290	19594	19887	20383	20703	21014	21317	21612	22246	22563	22861	23250	26423	0	0	0	0	0	4742	0	1733	0	0	0	0	0	0	0	0	0	0	4134	0	2280	0	7000	0
5106315	Novo Santo Antônio	MT	0	1184	1181	1178	1171	1168	1165	1693	2221	2325	2005	2068	2129	2232	2301	2369	2434	2498	2574	2640	2705	2769	2015	0	0	0	0	533	0	0	0	0	0	0	0	0	0	1100	1320	0	2005	0	0	1880	0	0	0
5106372	Pedra Preta	MT	13611	13956	14113	14346	14835	15106	15375	15791.5	16208	16461	15755	15920	16079	16348	16513	16674	16811	16965	17456	17626	17446	17547	18066	0	0	0	0	0	0	0	1540	0	216	0	0	0	74	0	0	0	0	1660	0	0	0	0	0
5106422	Peixoto de Azevedo	MT	26156	24763	23828	22747	20479	19224	17978	23986.5	29995	30363	30812	31170	31516	32100	32464	32818	33296	33630	34607	34976	35338	35695	32714	0	0	0	0	1	0	665	0	0	0	0	0	0	8	0	8000	0	0	5300	0	6224	0	0	0
5106455	Planalto da Serra	MT	2881	2904	2905	2916	2939	2952	2965	2886	2807	2797	2726	2715	2703	2683	2665	2647	2620	2604	2676	2662	2649	2637	3166	0	0	0	0	0	0	0	0	0	0	0	0	0	0	0	0	0	0	1340	0	0	0	0	0
5106505	Poconé	MT	30773	30902	30966	31055	31243	31348	31451	31755	32059	32162	31779	31857	31931	32053	32092	32131	32205	32241	32768	32843	33315	33386	31217	0	0	0	0	0	0	0	0	0	0	0	0	0	0	0	0	0	2264	2000	0	0	0	0	0
5106653	Pontal do Araguaia	MT	3736	3872	3964	4070	4292	4415	4537	4857.5	5178	5322	5395	5523	5646	5855	5993	6128	6259	6387	6578	6711	6843	6972	6932	0	0	0	0	455	0	0	0	0	0	0	0	0	0	2516	0	0	0	0	0	0	0	0	0
5106703	Ponte Branca	MT	2087	2048	2043	2023	1980	1956	1933	1882	1831	1804	1768	1744	1720	1679	1648	1618	1588	1560	1602	1576	1550	1525	2008	0	0	0	0	0	0	0	0	0	0	0	0	0	0	0	0	0	0	0	0	0	0	0	0
5106752	Pontes e Lacerda	MT	43012	38066	38691	39381	40830	41632	42429	40750	39071	39228	41408	41741	42063	42605	42924	43235	43538	43832	45093	45436	45774	46105	52018	0	0	0	0	0	0	0	0	0	0	0	0	0	0	50	0	11116	0	0	0	0	0	0	0
5106778	Porto Alegre do Norte	MT	8623	8646	8863	8974	9207	9337	9465	9722	9979	10109	10748	10912	11069	11336	11508	11674	11837	11995	12347	12517	12685	12849	12127	0	0	0	0	0	0	0	3500	0	0	0	0	0	0	0	0	0	192	0	0	0	4300	3500	0
5106802	Porto dos Gaúchos	MT	5665	5813	5919	6037	6285	6422	6559	6440	6321	6383	5449	5433	5417	5389	5361	5334	5308	5283	5429	5410	5363	5344	5593	0	0	0	0	0	0	0	0	0	0	0	0	0	0	0	0	0	2730	0	0	0	1800	0	0
5106828	Porto Esperidião	MT	9996	10217	10293	10430	10719	10879	11038	10454.5	9871	9850	11031	11111	11188	11317	11392	11464	11535	11603	11935	12017	12097	12176	10204	0	0	0	0	0	0	0	0	0	0	0	0	0	0	2700	0	586	0	7800	0	0	0	0	0
5106851	Porto Estrela	MT	4707	4574	4533	4452	4283	4189	4096	4094.5	4093	4027	3649	3568	3490	3354	3255	3158	3064	2973	3050	2963	2877	2794	3224	0	0	0	0	0	0	0	0	0	0	0	0	0	0	0	0	0	0	1332	0	720	0	0	0
5107008	Poxoréu	MT	20030	19533	19220	18845	18056	17619	17186	17585.5	17985	17758	17599	17413	17232	16919	16677	16441	16209	15985	16421	16219	15916	15936	23283	0	0	0	0	0	0	0	0	0	0	0	0	0	0	7900	0	0	0	0	9000	11200	0	0	0
5107040	Primavera do Leste	MT	39857	43157	45608	48278	53881	56982	60060	53185.5	46311	46933	52066	53004	53910	55451	56450	57423	58370	59293	61038	62019	63092	63876	85146	0	0	0	0	0	0	0	0	0	0	0	0	0	0	0	0	0	0	30000	0	0	0	0	0
5107065	Querência	MT	7274	7798	8172	8588	9463	9947	10428	10803.5	11179	11570	13033	13476	13903	14631	15121	15597	16061	16512	17014	17479	17937	18386	26769	0	0	0	0	0	0	0	0	0	0	0	0	0	0	0	0	0	0	0	0	0	0	0	0
5107107	São José dos Quatro Marcos	MT	19693	19329	19205	18979	18504	18241	17980	18753.5	19527	19493	18998	18945	18894	18801	18710	18622	18536	18452	18967	18906	18846	18788	17849	0	0	0	0	0	0	0	0	0	0	0	0	0	8285	6915	0	0	7620	0	0	0	0	0	0
5107156	Reserva do Cabaçal	MT	2418	2297	2205	2106	1907	1792	1679	2131.5	2584	2598	2572	2584	2595	2612	2621	2630	2638	2646	2721	2732	2743	2754	2122	0	0	0	0	0	0	0	0	0	0	0	0	0	0	1132	0	0	0	0	2572	1105	0	0	0
5107180	Ribeirão Cascalheira	MT	8866	7370	7421	7471	7575	7633	7691	8348.5	9006	9172	8881	9002	9118	9316	9440	9562	9681	9796	10081	10206	10329	10450	10089	0	0	0	0	0	0	0	0	0	0	0	0	0	0	0	0	0	0	0	0	0	0	0	0
5107198	Ribeirãozinho	MT	1980	2048	2096	2150	2263	2326	2388	2282	2176	2194	2199	2216	2233	2259	2275	2290	2306	2320	2388	2405	2422	2439	2593	0	0	0	0	0	0	0	0	0	0	0	0	0	0	0	0	0	0	0	0	0	0	0	0
5107206	Rio Branco	MT	5092	4991	4957	4894	4762	4689	4617	4909	5201	5208	5070	5069	5067	5063	5054	5044	5028	5019	5159	5156	5150	5147	4535	0	0	0	0	0	0	141	0	0	0	0	0	0	0	0	0	0	1760	0	0	0	0	0	0
5107248	Santa Carmem	MT	3660	3743	3831	3939	4165	4290	4414	4450	4486	4573	4085	4123	4159	4219	4256	4292	4326	4360	4486	4525	4563	4600	5374	0	0	0	0	0	2899	0	0	0	0	0	0	0	0	680	0	0	1060	0	0	0	1204	0	0
5107263	Santo Afonso	MT	3098	2975	2882	2572	2378	2270	2162	2550.5	2939	2944	2991	3001	3010	3025	3032	3038	3044	3050	3136	3146	3155	3164	2519	0	0	0	0	0	0	0	0	0	0	0	0	0	0	850	0	0	0	0	0	0	0	0	0
5107297	São José do Povo	MT	3056	3069	3080	3091	3113	3126	3139	3278	3417	3451	3592	3634	3673	3741	3782	3823	3869	3908	4021	4063	4450	4102	2875	0	0	0	0	0	0	0	0	0	0	0	0	0	0	0	0	0	0	0	0	0	0	0	0
5107305	São José do Rio Claro	MT	12740	13014	13222	13446	13916	14176	14434	16268	18102	18637	17124	17461	17786	18339	18701	19052	19395	19728	20312	20664	21011	21351	14911	0	0	0	0	0	0	0	0	0	0	0	0	0	0	5	0	0	0	0	650	0	0	0	0
5107354	São José do Xingu	MT	5944	5232	5500	5776	6356	6678	6997	5641	4285	4218	5240	5266	5291	5333	5354	5375	5396	5416	5569	5595	5620	5646	5964	0	0	0	0	0	0	0	0	0	0	0	0	0	0	0	0	0	3440	0	0	0	3440	0	0
5107404	São Pedro da Cipa	MT	3495	3516	3536	3556	3596	3618	3641	3908	4175	4241	4158	4209	4259	4341	4393	4444	4493	4541	4674	4727	4771	4823	4191	0	0	0	0	0	0	0	0	0	0	0	0	0	0	0	0	0	0	0	0	0	0	0	0
5107578	Rondolândia	MT	0	3352	3500	3657	3985	4166	4347	3902	3457	3484	3604	3638	3671	3726	3759	3792	3823	3854	3966	4001	4036	4069	3505	0	0	0	0	0	0	0	0	0	0	0	0	0	0	0	0	0	0	0	0	0	0	0	0
5107602	Rondonópolis	MT	150227	153281	155803	158391	163824	166830	169814	174454	179094	181902	195476	198950	202309	208019	211718	215320	218899	222316	228857	232491	236042	239613	244911	0	0	0	0	0	0	2028	0	0	0	0	0	0	0	0	0	0	0	0	0	0	0	0	0
5107701	Rosário Oeste	MT	18755	18243	18464	18330	17990	17835	17679	18105	18531	18497	17679	17601	17526	17393	17275	17161	17016	16908	17237	17151	17054	16999	15453	0	0	0	0	0	0	0	0	0	0	0	0	0	0	1250	0	0	3368	0	0	0	0	0	0
5107743	Santa Cruz do Xingu	MT	0	1109	1166	1225	1348	1416	1483	1859.5	2236	2357	1900	1967	2031	2139	2213	2284	2353	2421	2495	2564	2633	2700	2661	0	0	0	0	1632	0	0	1900	0	0	0	0	0	0	1200	0	0	1939	1899	0	0	2300	0	0
5107750	Salto do Céu	MT	4675	5280	4100	3832	3387	3079	2775	3236.5	3698	3584	3908	3842	3777	3666	3583	3502	3423	3347	3437	3365	3295	3226	3679	0	0	0	0	0	0	1378	0	0	0	0	0	0	0	0	0	0	2000	850	0	0	0	0	0
5107768	Santa Rita do Trivelato	MT	0	1291	1350	1415	1613	1688	1763	2189	2615	2751	2491	2585	2676	2831	2935	3036	3135	3231	3330	3429	3506	3602	3276	0	0	0	0	0	0	0	0	0	0	0	0	0	0	0	0	0	0	0	1779	0	0	0	0
5107776	Santa Terezinha	MT	6270	6300	6409	6474	6609	6684	6759	7161.5	7564	7690	7397	7484	7568	7709	7798	7883	7967	8049	8281	8371	8460	8547	7596	0	0	0	0	1206	0	0	0	0	0	0	0	0	0	4515	0	0	4989	0	0	0	2600	0	0
5107792	Santo Antônio do Leste	MT	0	1930	1975	2020	2113	2165	2216	2817	3418	3573	3754	3898	4038	4275	4435	4591	4728	4875	5023	5174	5334	5459	4099	0	0	0	0	0	0	0	0	0	0	0	0	0	0	0	0	0	0	0	0	0	0	0	0
5107800	Santo Antônio do Leverger	MT	15435	15436	15445	15449	15459	15464	15469	17716.5	19964	20412	18463	18696	18921	19302	19030	19257	18186	18392	16433	16628	16999	17188	15246	0	0	0	0	0	0	4133	0	0	0	0	0	0	0	0	0	0	1200	1000	0	0	0	0	0
5107859	São Félix do Araguaia	MT	10687	9411	9380	9352	9292	9259	9226	10161.5	11097	11257	10625	10716	10804	10951	11039	11125	11209	11290	11615	11708	11843	11934	13621	0	0	0	0	0	0	0	0	0	0	0	0	0	80	0	0	0	4200	0	0	0	0	1201	0
5107875	Sapezal	MT	7866	8688	9230	9863	11191	11926	12656	13835	15014	15735	18094	18880	19639	20934	21811	22665	23496	24305	25054	25881	26688	27485	28944	0	0	0	0	0	0	0	0	0	0	0	0	0	0	0	0	0	0	0	70	20	16	0	0
5107883	Serra Nova Dourada	MT	0	1066	1107	1151	1244	1295	1345	1376	1407	1447	1365	1393	1419	1463	1492	1520	1548	1575	1622	1650	1678	1705	1800	0	0	0	0	0	0	0	0	0	0	0	0	0	0	0	0	0	0	0	0	0	0	0	0
5107909	Sinop	MT	74831	79513	82989	86775	94724	99490	103868	107190	110513	114051	113099	116014	118833	123634	126817	129916	132934	135874	139935	142996	146005	148960	196312	0	0	0	0	0	0	0	0	0	0	0	0	0	0	0	0	0	0	0	0	0	14000	0	0
5107925	Sorriso	MT	35605	37865	39877	41860	46023	48326	50613	54206	57799	60028	66521	68894	71190	75104	77735	80298	82792	85223	87815	90313	92769	94941	110635	0	0	0	0	0	0	0	88	0	0	0	0	0	0	23001	0	0	1060	100	0	0	20000	0	0
5107941	Tabaporã	MT	10842	11871	12593	13405	15111	16055	16991	13883.5	10776	10760	9932	9863	9795	9678	9582	9489	9398	9309	9565	9489	9429	9357	9818	0	0	0	0	0	0	0	0	0	0	0	0	0	0	0	0	0	4348	0	834	0	0	0	0
5107958	Tangará da Serra	MT	58840	60924	62675	64455	68191	70259	72311	76090.5	79870	81960	83431	85319	87145	90252	92298	94289	96932	98828	101764	103750	105711	107631	106434	0	0	0	0	0	0	0	0	0	0	0	0	0	0	0	0	0	1060	0	0	0	0	0	0
5108006	Tapurah	MT	11561	12014	12453	12867	7236	7489	7741	9380.5	11020	11517	10392	10723	11042	11586	11950	12305	12632	12967	13359	13705	14046	14380	14370	0	0	0	0	0	0	0	0	0	0	0	0	0	0	6024	0	0	0	0	5300	0	0	0	0
5108055	Terra Nova do Norte	MT	14384	13314	13074	12786	12181	11846	11514	13288.5	15063	15190	11291	11107	10929	10621	10391	10167	9816	9606	9862	9667	9473	9284	10616	0	0	0	0	0	0	0	0	0	0	0	0	0	10080	3000	0	0	5672	4752	2400	2192	400	0	0
5108105	Tesouro	MT	3130	2958	2832	2693	2402	2242	2082	2641	3200	3205	3418	3436	3454	3482	3498	3513	3666	3682	3786	3805	3824	3761	3025	0	0	0	0	0	0	0	0	0	0	0	0	0	0	0	0	0	0	500	500	0	0	0	0
5108204	Torixoréu	MT	4832	4789	4649	4565	4387	4288	4190	4187	4184	4113	4071	4013	3957	3859	3785	3713	3644	3576	3672	3609	3547	3487	4164	0	0	0	0	0	0	0	0	0	0	0	0	0	0	0	0	0	0	0	4036	0	0	0	0
5108303	União do Sul	MT	4196	4464	4662	4879	5333	5584	5834	4970	4106	4093	3760	3727	3695	3639	3594	3551	3509	3468	3562	3525	3490	3455	3838	0	0	0	0	0	0	0	0	0	0	0	0	0	0	0	0	0	0	0	0	0	436	0	0
5108352	Vale de São Domingos	MT	0	3299	3353	3413	3212	3275	3337	3146	2955	2955	3052	3052	3052	3050	3045	3040	3047	3041	3128	3127	3126	3124	2904	0	0	0	0	0	0	0	0	0	0	0	0	0	0	0	0	0	3399	0	0	0	0	0	0
5108402	Várzea Grande	MT	215298	221825	226525	231736	242674	248728	254736	246330	237925	240038	252596	255449	258208	262880	265775	268594	271339	274013	282009	284971	287526	290383	300078	0	0	0	0	0	0	0	0	0	0	500	0	0	255000	0	0	6	31	14	0	0	0	0	0
5108501	Vera	MT	9055	9471	9751	10073	10751	11126	11499	10483.5	9468	9502	10235	10326	10414	10561	10650	10736	10820	10901	11216	11309	11402	11731	12800	0	0	0	0	0	0	0	0	0	0	0	0	0	0	3700	0	0	0	0	1480	0	2300	0	0
5108600	Vila Rica	MT	15583	16283	16871	17469	18724	19418	20108	19890	19672	20075	21382	21828	22258	22990	23469	23937	24392	24835	25570	26037	26496	26946	19888	0	0	0	0	0	1150	0	0	0	0	0	0	0	0	8900	0	0	5100	0	400	0	0	0	0
5108808	Nova Guarita	MT	5651	5602	5606	5584	5540	5516	5491	5235.5	4980	4907	4932	4877	4824	4731	4660	4590	4523	4457	4578	4519	4464	4407	4590	0	0	0	0	0	0	0	0	0	0	0	0	0	0	328	0	0	0	0	0	0	0	0	0
5108857	Nova Marilândia	MT	2354	2414	2457	2714	2798	2844	2891	2630	2369	2345	2951	2980	3007	3052	3080	3107	3133	3159	3249	3278	3304	3332	3529	0	0	0	0	0	0	0	0	0	0	0	0	0	0	0	0	0	0	0	240	0	0	0	0
5108907	Nova Maringá	MT	3950	3991	4018	4049	4115	4152	4188	4995.5	5803	5989	6590	6793	6989	7323	7546	7764	7975	8182	8428	8641	8850	9056	5846	0	0	0	0	0	0	0	0	0	0	0	0	0	0	100	0	0	0	6590	408	0	856	0	0
5108956	Nova Monte Verde	MT	6827	7161	7412	7684	8254	8570	8883	8663	8443	8602	8093	8191	8285	8444	8543	8640	8730	8822	9078	9178	9277	9375	8313	0	0	0	0	0	0	0	0	0	0	0	0	0	4	8088	0	0	3376	3500	0	4590	0	0	0
[truncated: 23 more columns]

## Sheet: N_AF_drought
CD_MUN	NM_MUN	SIGLA_UF	pop2001	pop2003	pop2005	pop2006	pop2007	pop2008	pop2009	pop2010	pop2011	pop2012	pop2013	pop2014	pop2015	pop2016	pop2017	pop2018	pop2019	pop2020	pop2021	pop2022	n_af_drought_2001	n_af_drought_2003	n_af_drought_2005	n_af_drought_2006	n_af_drought_2007	n_af_drought_2008	n_af_drought_2009	n_af_drought_2010	n_af_drought_2011	n_af_drought_2012	n_af_drought_2013	n_af_drought_2014	n_af_drought_2015	n_af_drought_2016	n_af_drought_2017	n_af_drought_2018	n_af_drought_2019	n_af_drought_2020	n_af_drought_2021	n_af_drought_2022	p_drought_2001	p_drought_2003	p_drought_2005	p_drought_2006	p_drought_2007	p_drought_2008	p_drought_2009
1100015	Alta Floresta D'Oeste	RO	26919	27563	28629	29005	26791	24577	24354	24392	24228	24069	25728	25652	25578	25506	25437	23167	22945	22728	22516	21494	0	0	0	0	0	0	0	0	0	0	0	0	0	0	0	0	0	0	0	0	0	0	0	0	0	0	0
1100023	Ariquemes	RO	76371	79680	85031	86924	85752.5	84581	85541	90353	91570	92747	101269	102860	104401	105896	107345	106168	107863	109523	111148	96833	0	0	0	0	0	0	0	0	0	0	0	0	0	0	0	0	0	0	0	0	0	0	0	0	0	0	0
1100031	Cabixi	RO	7501	7478	7436	7421	7099	6777	6695	6313	6221	6132	6495	6424	6355	6289	6224	5438	5312	5188	5067	5351	0	0	0	0	0	0	0	0	0	0	0	0	0	0	0	0	0	0	0	0	0	0	0	0	0	0	0
1100049	Cacoal	RO	73996	74758	75988	76422	77342.5	78263	78675	78574	78959	79330	85863	86556	87226	87877	88507	84813	85359	85893	86416	86887	0	0	0	0	0	0	0	0	0	0	0	0	0	0	0	0	0	0	0	0	0	0	0	0	0	0	0
1100056	Cerejeiras	RO	18012	17794	17366	17215	16999.5	16784	16622	17029	16939	16852	18041	18013	17986	17959	17934	16444	16323	16204	16088	15890	0	0	0	0	0	0	0	0	0	0	0	0	0	0	0	0	0	0	0	0	0	0	0	0	0	0	0
1100064	Colorado do Oeste	RO	21421	20412	18883	18342	18279	18216	17822	18591	18338	18093	19190	19001	18817	18639	18467	16227	15882	15544	15213	15663	0	0	0	0	0	0	0	0	0	0	0	0	0	0	0	0	0	0	0	0	0	0	0	0	0	0	0
1100072	Corumbiara	RO	10290	10022	9569	9409	9585	9761	9680	8783	8655	8530	9036	8938	8842	8749	8659	7567	7391	7220	7052	7519	0	0	0	0	0	0	0	0	0	0	0	0	0	0	0	0	0	0	0	0	0	0	0	0	0	0	0
1100080	Costa Marques	RO	10679	10255	11349	11735	12854	13973	14452	13678	14023	14355	15853	16258	16651	17031	17400	17855	18331	18798	19255	12627	0	0	0	0	0	0	0	0	0	0	0	0	0	0	0	0	0	0	0	0	0	0	0	0	0	0	0
1100098	Espigão D'Oeste	RO	25985	26468	27274	27559	28088	28617	28892	28729	28963	29189	31699	32047	32385	32712	33030	32047	32374	32695	33009	29414	0	0	0	0	0	0	0	0	0	0	0	0	0	0	0	0	0	0	0	0	0	0	0	0	0	0	0
1100106	Guajará-Mirim	RO	38679	39728	41467	42082	41311.5	40541	40762	41656	41934	42202	45761	46203	46632	47048	47451	45783	46174	46556	46930	39387	0	0	0	0	0	0	0	0	0	0	0	0	0	0	0	0	0	0	0	0	0	0	0	0	0	0	0
1100114	Jaru	RO	53150	54701	55840	56242	55098.5	53955	53943	52005	51883	51765	55597	55669	55738	55806	55871	51933	51775	51620	51469	50591	0	0	0	0	0	0	0	0	0	0	0	0	0	0	0	0	0	0	0	0	0	0	0	0	0	0	0
1100122	Ji-Paraná	RO	107869	109573	112439	113453	112080	110707	111010	116610	117363	118092	128026	129242	130419	131560	132667	127907	128969	130009	131026	124333	0	0	0	0	0	0	0	0	0	0	0	0	0	0	0	0	0	0	0	0	0	0	0	0	0	0	0
1100130	Machadinho D'Oeste	RO	23873	25645	28649	29711	30962.5	32214	33159	31135	31780	32403	35633	36412	37167	37899	38609	39097	39991	40867	41724	30707	0	0	0	0	0	0	0	0	0	0	0	0	0	0	0	0	0	0	0	0	0	0	0	0	0	0	0
1100148	Nova Brasilândia D'Oeste	RO	17216	17458	17862	18005	17829	17653	17698	19874	19883	19891	21427	21511	21592	21670	21747	20459	20474	20489	20504	15679	0	0	0	0	0	0	0	0	0	0	0	0	0	0	0	0	0	0	0	0	0	0	0	0	0	0	0
1100155	Ouro Preto do Oeste	RO	40836	40822	40757	40735	38938.5	37142	36725	37928	37702	37482	40099	40010	39924	39840	39759	36340	36035	35737	35445	35044	0	0	0	0	0	0	0	0	0	0	0	0	0	0	0	0	0	0	0	0	0	0	0	0	0	0	0
1100189	Pimenta Bueno	RO	31685	31612	31466	31415	32609	33803	33984	33822	33981	34135	36939	37230	37512	37786	38051	36434	36660	36881	37098	35079	0	0	0	0	0	0	0	0	0	0	0	0	0	0	0	0	0	0	0	0	0	0	0	0	0	0	0
1100205	Porto Velho	RO	342264	353961	373917	380974	380080	379185	382829	428527	435732	442701	484992	494013	502748	511219	519436	519531	529544	539354	548952	460434	0	0	0	0	0	0	0	0	0	0	0	0	0	0	0	0	0	0	0	0	0	0	0	0	0	0	0
1100254	Presidente Médici	RO	26164	25926	25473	25313	24104.5	22896	22519	22319	22009	21709	23017	22783	22557	22337	22124	19409	18986	18571	18165	19327	0	0	0	0	0	0	0	0	0	0	0	0	0	0	0	0	0	0	0	0	0	0	0	0	0	0	0
1100262	Rio Crespo	RO	3054	3215	3501	3603	3431.5	3260	3290	3316	3346	3374	3666	3709	3750	3790	3829	3723	3764	3804	3843	3471	0	0	0	0	0	0	0	0	0	0	0	0	0	0	0	0	0	0	0	0	0	0	0	0	0	0	0
1100288	Rolim de Moura	RO	47693	48434	49522	49907	50078	50249	50499	50648	50899	51142	55357	55807	56242	56664	57074	54702	55058	55407	55748	56406	0	0	0	0	0	0	0	0	0	0	0	0	0	0	0	0	0	0	0	0	0	0	0	0	0	0	0
1100296	Santa Luzia D'Oeste	RO	11512	11380	11149	11067	10316.5	9566	9348	8886	8678	8476	8887	8706	8532	8362	8198	6781	6495	6216	5942	7419	0	0	0	0	0	0	0	0	0	0	0	0	0	0	0	0	0	0	0	0	0	0	0	0	0	0	0
1100304	Vilhena	RO	55513	58687	63947	65807	67106	68405	69866	76202	77937	79616	87727	89797	91801	93745	95630	97448	99854	102211	104517	95832	0	0	0	0	0	0	0	0	0	0	0	0	0	0	0	0	0	0	0	0	0	0	0	0	0	0	0
1100320	São Miguel do Guaporé	RO	25065	26927	30082	31198	27240.5	23283	23201	21828	21879	21927	23668	23803	23933	24059	24181	22931	23005	23077	23147	20746	0	0	0	0	0	0	0	0	0	0	0	0	0	0	0	0	0	0	0	0	0	0	0	0	0	0	0
1100338	Nova Mamoré	RO	15692	17098	19496	20343	20996.5	21650	22337	22546	23143	23719	26227	26925	27600	28255	28891	29757	30583	31392	32184	25444	0	0	0	0	0	0	0	0	0	0	0	0	0	0	0	0	0	0	0	0	0	0	0	0	0	0	0
1100346	Alvorada D'Oeste	RO	19770	19711	19586	19542	18275.5	17009	17127	16853	16625	16404	17399	17228	17063	16902	16747	14722	14411	14106	13807	13117	0	0	0	0	0	0	0	0	0	0	0	0	0	0	0	0	0	0	0	0	0	0	0	0	0	0	0
1100379	Alto Alegre dos Parecis	RO	13153	13852	15035	15454	13708	11962	11875	12816	12825	12833	13827	13884	13940	13993	14045	13227	13241	13255	13268	11479	0	0	0	0	0	0	0	0	0	0	0	0	0	0	0	0	0	0	0	0	0	0	0	0	0	0	0
1100403	Alto Paraíso	RO	13693	14532	15993	16510	16839.5	17169	17569	17135	17444	17742	19459	19841	20210	20569	20916	20999	21428	21847	22258	16320	0	0	0	0	0	0	0	0	0	0	0	0	0	0	0	0	0	0	0	0	0	0	0	0	0	0	0
1100452	Buritis	RO	28132	32774	40120	42717	38298	33879	34693	32383	32899	33397	36555	37207	37838	38450	39044	38937	39654	40356	41043	27992	0	0	0	0	0	0	0	0	0	0	0	0	0	0	0	0	0	0	0	0	0	0	0	0	0	0	0
1100502	Novo Horizonte do Oeste	RO	12367	12543	12819	12916	11441	9966	9720	10240	10084	9933	10515	10393	10276	10161	10051	8751	8538	8329	8125	7667	0	0	0	0	0	0	0	0	0	0	0	0	0	0	0	0	0	0	0	0	0	0	0	0	0	0	0
1100601	Cacaulândia	RO	5355	5411	5450	5464	5585.5	5707	5736	5736	5764	5791	6268	6318	6367	6414	6460	6190	6230	6269	6307	4150	0	0	0	0	0	0	0	0	0	0	0	0	0	0	0	0	0	0	0	0	0	0	0	0	0	0	0
1100700	Campo Novo de Rondônia	RO	12633	14446	17529	18619	15704.5	12790	12915	12665	12758	12847	13939	14081	14220	14354	14484	14009	14139	14266	14391	8844	0	0	0	0	0	0	0	0	0	0	0	0	0	0	0	0	0	0	0	0	0	0	0	0	0	0	0
1100809	Candeias do Jamari	RO	13816	14874	16700	17346	17246.5	17147	17547	19779	20292	20787	22973	23573	24155	24719	25266	25983	26693	27388	28068	22310	0	0	0	0	0	0	0	0	0	0	0	0	0	0	0	0	0	0	0	0	0	0	0	0	0	0	0
1100908	Castanheiras	RO	4189	4162	4110	4092	3914.5	3737	3685	3575	3527	3479	3689	3653	3617	3583	3550	3119	3052	2987	2923	3233	0	0	0	0	0	0	0	0	0	0	0	0	0	0	0	0	0	0	0	0	0	0	0	0	0	0	0
1100924	Chupinguaia	RO	5701	5991	6477	6649	7141	7633	7843	8301	8515	8721	9636	9887	10129	10364	10593	10886	11182	11472	11755	9324	0	0	0	0	0	0	0	0	0	0	0	0	0	0	0	0	0	0	0	0	0	0	0	0	0	0	0
1100940	Cujubim	RO	6976	7662	8827	9238	11680	14122	14889	15854	16570	17262	19410	20204	20974	21720	22443	24226	25215	26183	27131	14863	0	0	0	0	0	0	0	0	0	0	0	0	0	0	0	0	0	0	0	0	0	0	0	0	0	0	0
1101005	Governador Jorge Teixeira	RO	14497	15785	18002	18786	15289.5	11793	11593	10512	10272	10040	10534	10327	10127	9933	9745	8095	7767	7445	7130	8001	0	0	0	0	0	0	0	0	0	0	0	0	0	0	0	0	0	0	0	0	0	0	0	0	0	0	0
1101104	Itapuã do Oeste	RO	7127	7604	8413	8699	8404.5	8110	8235	8566	8700	8830	9661	9831	9995	10155	10310	10272	10458	10641	10819	8548	0	0	0	0	0	0	0	0	0	0	0	0	0	0	0	0	0	0	0	0	0	0	0	0	0	0	0
1101203	Ministro Andreazza	RO	11321	11292	11241	11223	10938	10653	10572	10352	10277	10203	10899	10860	10823	10786	10751	9762	9660	9559	9461	6466	0	0	0	0	0	0	0	0	0	0	0	0	0	0	0	0	0	0	0	0	0	0	0	0	0	0	0
1101302	Mirante da Serra	RO	13306	13570	14000	14152	13299	12446	12363	11878	11781	11686	12469	12414	12360	12308	12258	11080	10947	10818	10691	9235	0	0	0	0	0	0	0	0	0	0	0	0	0	0	0	0	0	0	0	0	0	0	0	0	0	0	0
1101401	Monte Negro	RO	13217	14400	16233	16881	14795.5	12710	12708	14091	14204	14313	15541	15710	15873	16032	16186	15695	15852	16007	16158	11548	0	0	0	0	0	0	0	0	0	0	0	0	0	0	0	0	0	0	0	0	0	0	0	0	0	0	0
1101435	Nova União	RO	8438	8772	9329	9526	8752	7978	7944	7493	7437	7382	7883	7853	7824	7796	7769	7047	6970	6895	6822	6200	0	0	0	0	0	0	0	0	0	0	0	0	0	0	0	0	0	0	0	0	0	0	0	0	0	0	0
1101450	Parecis	RO	3545	3448	3268	3204	3950	4696	4802	4810	4902	4990	5477	5589	5697	5802	5904	5947	6074	6198	6319	4125	0	0	0	0	0	0	0	0	0	0	0	0	0	0	0	0	0	0	0	0	0	0	0	0	0	0	0
1101468	Pimenteiras do Oeste	RO	2544	2571	2617	2633	2530	2427	2415	2315	2299	2283	2440	2432	2424	2417	2410	2191	2169	2148	2127	2156	0	0	0	0	0	0	0	0	0	0	0	0	0	0	0	0	0	0	0	0	0	0	0	0	0	0	0
1101476	Primavera de Rondônia	RO	4325	4345	4381	4393	4106	3819	3765	3524	3464	3406	3597	3548	3501	3456	3411	2939	2856	2776	2697	3076	0	0	0	0	0	0	0	0	0	0	0	0	0	0	0	0	0	0	0	0	0	0	0	0	0	0	0
1101484	São Felipe D'Oeste	RO	7088	7143	7234	7266	6871.5	6477	6412	6018	5939	5862	6219	6160	6103	6048	5994	5280	5172	5066	4962	5258	0	0	0	0	0	0	0	0	0	0	0	0	0	0	0	0	0	0	0	0	0	0	0	0	0	0	0
1101492	São Francisco do Guaporé	RO	11963	14370	16764	17610	16850.5	16091	16491	16035	16341	16636	18265	18640	19002	19353	19694	19842	20266	20681	21088	16286	0	0	0	0	0	0	0	0	0	0	0	0	0	0	0	0	0	0	0	0	0	0	0	0	0	0	0
1101500	Seringueiras	RO	12409	13584	15535	16225	14156.5	12088	12117	11629	11624	11619	12505	12543	12581	12617	12653	11860	11856	11851	11846	12060	0	0	0	0	0	0	0	0	0	0	0	0	0	0	0	0	0	0	0	0	0	0	0	0	0	0	0
1101559	Teixeirópolis	RO	5673	5733	5852	5894	5482	5070	5010	4888	4832	4778	5080	5041	5003	4966	4931	4384	4308	4233	4160	4256	0	0	0	0	0	0	0	0	0	0	0	0	0	0	0	0	0	0	0	0	0	0	0	0	0	0	0
1101609	Theobroma	RO	11651	12468	13840	14326	12290	10254	10325	10649	10612	10575	11343	11345	11347	11348	11350	10494	10444	10395	10348	8113	0	0	0	0	0	0	0	0	0	0	0	0	0	0	0	0	0	0	0	0	0	0	0	0	0	0	0
1101708	Urupá	RO	15354	16081	17322	17761	15773	13785	13661	12974	12828	12687	13491	13391	13293	13198	13106	11665	11467	11272	11081	10725	0	0	0	0	0	0	0	0	0	0	0	0	0	0	0	0	0	0	0	0	0	0	0	0	0	0	0
1101757	Vale do Anari	RO	8246	9081	10471	10962	9971.5	8981	9100	9384	9511	9633	10518	10682	10843	10999	11149	11028	11204	11377	11545	7788	0	0	0	0	0	0	0	0	0	0	0	0	0	0	0	0	0	0	0	0	0	0	0	0	0	0	0
1101807	Vale do Paraíso	RO	9958	10105	10354	10442	9725	9008	8913	8210	8084	7961	8425	8327	8231	8138	8047	6998	6825	6656	6490	6479	0	0	0	0	0	0	0	0	0	0	0	0	0	0	0	0	0	0	0	0	0	0	0	0	0	0	0
1200013	Acrelândia	AC	8237	8695	11451	11786	11886.5	11987	12241	12538	12779	13011	13353	13613	13869	14120	14366	15020	15256	15490	15721	14021	0	0	0	0	0	0	0	0	0	0	0	0	0	12538	0	0	0	0	0	0	0	0	0	0	0	0	0
1200054	Assis Brasil	AC	3564	3667	5063	5153	5356	5559	5662	6072	6192	6308	6480	6610	6738	6863	6986	7300	7417	7534	7649	8100	0	0	0	0	0	0	0	0	0	0	0	0	0	6075	0	0	0	0	0	0	0	0	0	0	0	0	0
1200104	Brasiléia	AC	17384	17944	17721	18056	18942.5	19829	20238	21398	21837	22261	22899	23378	23849	24311	24765	25848	26278	26702	27123	26000	0	0	0	0	0	0	0	0	0	0	0	0	0	21438	7960	0	0	0	0	0	0	0	0	0	0	0	0
1200138	Bujari	AC	6154	6641	8423	8751	7748	6745	6772	8471	8629	8782	9003	9173	9339	9503	9664	10111	10266	10420	10572	12917	0	0	0	0	0	0	0	0	0	0	0	0	0	8474	6000	0	0	0	0	0	0	0	0	0	0	0	0
1200179	Capixaba	AC	5561	6096	7067	7403	8150	8897	9287	8798	9088	9368	9836	10170	10498	10820	11136	11456	11733	12008	12280	10392	0	0	0	0	0	0	0	0	0	0	0	0	0	0	0	0	0	0	0	0	0	0	0	0	0	0	0
1200203	Cruzeiro do Sul	AC	69772	73488	84335	86725	81558.5	76392	77004	78507	79174	79819	80377	80953	81519	82075	82622	87673	88376	89072	89760	91888	0	0	0	0	0	0	0	0	0	0	0	0	0	0	27810	0	0	0	0	0	0	0	0	0	0	0	0
1200252	Epitaciolândia	AC	11460	12137	13782	14193	14076.5	13960	14224	15100	15394	15679	16099	16417	16731	17038	17340	18122	18411	18696	18979	18757	0	0	0	0	0	0	0	0	0	0	0	0	0	15126	0	0	0	0	0	0	0	0	0	0	0	0	0
1200302	Feijó	AC	27834	29480	38241	39365	35787.5	32210	32261	32412	32487	32560	32411	32398	32385	32372	32360	34675	34780	34884	34986	35426	0	0	0	0	0	0	0	0	0	0	0	0	0	0	0	0	0	0	0	0	0	0	0	0	0	0	0
1200328	Jordão	AC	4490	4529	4633	4662	5497.5	6333	6520	6577	6740	6898	7147	7330	7509	7685	7858	8159	8317	8473	8628	9222	0	0	0	0	0	0	0	0	0	0	0	0	0	0	0	0	0	0	0	0	0	0	0	0	0	0	0
1200336	Mâncio Lima	AC	11471	12097	12747	13116	13751.5	14387	14774	15206	15554	15890	16410	16795	17173	17545	17910	18638	18977	19311	19643	19294	0	0	0	0	0	0	0	0	0	0	0	0	0	0	0	0	0	0	0	0	0	0	0	0	0	0	0
1200344	Manoel Urbano	AC	6581	6905	7636	7843	7624	7405	7505	7981	8105	8224	8386	8514	8641	8765	8886	9336	9459	9581	9701	11996	0	0	0	0	0	0	0	0	0	0	0	0	0	0	0	0	0	0	0	0	0	0	0	0	0	0	0
1200351	Marechal Thaumaturgo	AC	8321	8362	8455	8482	11105.5	13729	14275	14227	14683	15123	15857	16380	16895	17401	17897	18430	18867	19299	19727	17093	0	0	0	0	0	0	0	0	0	0	0	0	0	0	0	0	0	0	0	0	0	0	0	0	0	0	0
1200385	Plácido de Castro	AC	15502	16031	16691	17014	17467.5	17921	18235	17209	17401	17587	17795	17979	18159	18336	18510	19565	19761	19955	20147	16560	0	0	0	0	0	0	0	0	0	0	0	0	0	17203	0	0	0	0	0	0	0	0	0	0	0	0	0
1200393	Porto Walter	AC	5368	5189	4962	4851	6706.5	8562	8855	9176	9448	9711	10143	10453	10759	11059	11353	11720	11982	12241	12497	10735	0	0	0	0	0	0	0	0	0	0	0	0	0	0	0	0	0	0	0	0	0	0	0	0	0	0	0
1200401	Rio Branco	AC	261430	274555	305731	314127	307763	301399	305954	336038	342299	348354	357194	363928	370550	377057	383443	401155	407319	413418	419452	364756	0	0	0	0	0	0	0	0	0	0	141139	0	0	335796	23440	0	0	0	0	0	0	0	0	0	0	0	0
1200427	Rodrigues Alves	AC	8276	8540	9796	9989	11504.5	13020	13460	14389	14832	15260	15968	16475	16974	17464	17945	18504	18930	19351	19767	14938	0	0	0	0	0	0	0	0	0	0	0	0	0	0	0	0	0	0	0	0	0	0	0	0	0	0	0
1200435	Santa Rosa do Purus	AC	2440	2729	3395	3583	3874	4165	4358	4691	4879	5061	5374	5593	5809	6021	6230	6362	6540	6717	6893	6723	0	0	0	0	0	0	0	0	0	0	0	0	0	0	0	0	0	0	0	0	0	0	0	0	0	0	0
1200450	Senador Guiomard	AC	20330	21174	20505	21000	20253	19506	19697	20179	20387	20588	20799	20992	21182	21369	21552	22810	23024	23236	23446	21454	0	0	0	0	0	0	0	0	0	0	0	0	0	0	0	0	0	0	0	0	0	0	0	0	0	0	0
1200500	Sena Madureira	AC	30052	31029	32989	33614	34579	35544	36166	38029	38709	39366	40311	41036	41750	42451	43139	45177	45848	46511	47168	41343	0	0	0	0	0	0	0	0	0	0	0	0	0	0	0	0	0	0	0	0	0	0	0	0	0	0	0
1200609	Tarauacá	AC	26338	26834	30335	30711	32039.5	33368	33883	35590	36186	36763	37571	38201	38819	39427	40024	41976	42567	43151	43730	43467	0	0	0	0	0	0	0	0	0	0	0	0	0	0	0	0	0	0	0	0	0	0	0	0	0	0	0
1200708	Xapuri	AC	12111	12357	13693	13893	14370.5	14848	15079	16091	16370	16639	17021	17317	17608	17894	18174	19048	19323	19596	19866	18243	0	0	0	0	0	0	0	0	0	0	0	0	0	16016	0	0	0	0	0	0	0	0	0	0	0	0	0
1200807	Porto Acre	AC	11679	12116	12085	12335	13322	14309	14682	14880	15213	15534	16029	16396	16757	17111	17459	18180	18504	18824	19141	16693	0	0	0	0	0	0	0	0	0	0	0	0	0	14806	5400	0	0	0	0	0	0	0	0	0	0	0	0
1300029	Alvarães	AM	12596	13278	14369	14776	14110.5	13445	13566	14088	14237	14381	15166	15357	15545	15729	15908	15860	16041	16220	16396	15866	0	0	0	0	0	0	0	0	0	0	0	0	0	0	0	0	0	0	0	10856	0	0	0	0	0	0	0
1300060	Amaturá	AM	7573	8100	8865	9150	8922	8694	8828	9467	9633	9794	10436	10644	10847	11047	11242	11332	11536	11736	11934	10819	0	0	0	0	0	0	0	0	0	0	0	0	0	0	9017	5298	0	0	4113	9648	0	0	0	0	0	0	0
1300086	Anamã	AM	6635	6729	6889	6949	7716	8483	8673	10214	10495	10766	11636	11981	12320	12653	12978	13269	13614	13956	14292	9962	0	0	0	0	0	0	0	0	0	0	0	0	0	0	0	0	0	0	0	0	0	0	0	0	0	0	0
1300102	Anori	AM	11602	12038	12731	12990	13688	14386	14688	16317	16701	17072	18351	18826	19292	19749	20196	20538	21010	21477	21937	17194	0	0	0	0	0	0	0	0	0	0	0	0	0	0	0	0	0	0	0	0	0	0	0	0	0	0	0
1300144	Apuí	AM	14866	16369	18790	19694	18932	18170	18597	18007	18326	18633	19860	20258	20648	21031	21406	21583	21973	22359	22739	20647	0	0	0	0	0	0	0	0	0	0	0	0	0	7453	0	0	0	0	0	0	0	0	0	0	0	0	0
1300201	Atalaia do Norte	AM	9974	10682	11294	11523	12907.5	14292	14715	15153	15545	15924	17174	17658	18133	18599	19054	19438	19921	20398	20868	15314	0	0	0	0	0	0	0	0	0	0	0	0	0	0	0	0	0	10000	0	9484	0	0	0	0	0	0	0
1300300	Autazes	AM	25176	26575	28729	29534	30320.5	31107	31774	32135	32733	33312	35554	36301	37033	37752	38454	38830	39565	40290	41005	41564	0	0	0	0	0	0	0	0	0	0	0	0	0	0	0	0	0	0	0	0	0	0	0	0	0	0	0
1300409	Barcelos	AM	25728	28252	32169	33633	29475.5	25318	25410	25718	25835	25948	27110	27273	27433	27589	27743	27364	27502	27638	27772	18834	0	0	0	0	0	0	0	0	0	0	0	0	0	0	0	0	0	0	0	0	0	0	0	0	0	0	0
1300508	Barreirinha	AM	23090	24508	26373	27069	27366.5	27664	28162	27355	27722	28077	29737	30202	30658	31105	31542	31593	32041	32483	32919	31051	0	0	0	0	0	0	0	0	0	0	0	0	0	0	0	0	0	0	0	0	0	0	0	0	0	0	0
1300607	Benjamin Constant	AM	23813	24731	26191	26737	28606.5	30476	31195	33411	34194	34950	37564	38533	39484	40417	41329	42020	42984	43935	44873	37648	0	0	0	0	0	0	0	0	12639	0	0	0	0	0	0	0	0	0	0	0	0	0	0	0	0	0	0
1300631	Beruri	AM	11475	12148	13220	13620	13997	14374	14705	15486	15828	16158	17332	17755	18171	18579	18978	19258	19679	20093	20503	20718	0	0	0	0	0	0	0	0	0	0	0	0	0	0	0	0	0	0	0	0	0	0	0	0	0	0	0
1300680	Boa Vista do Ramos	AM	11009	11399	12286	12617	13147	13677	13994	14979	15325	15659	16820	17248	17668	18080	18483	18781	19207	19626	20040	23785	0	0	0	0	0	0	0	4850	0	0	0	0	0	0	0	0	0	0	0	0	0	0	0	0	0	0	0
1300706	Boca do Acre	AM	27207	27561	28261	28480	29669	30858	31221	30632	30906	31171	32792	33148	33498	33840	34176	33976	34308	34635	34958	35447	0	0	0	0	0	0	0	0	0	0	0	0	0	5614	0	0	0	0	0	0	0	0	0	0	0	0	0
1300805	Borba	AM	30043	32131	35525	36793	34476.5	32160	32496	34961	35448	35919	38073	38688	39292	39885	40464	40565	41161	41748	42328	33080	0	0	0	0	0	0	0	1016	0	0	0	0	0	0	358	0	0	0	0	0	0	0	0	0	0	0	0
1300839	Caapiranga	AM	9052	9410	9996	10215	10586.5	10958	11170	10975	11142	11303	12004	12214	12420	12622	12820	12877	13081	13283	13482	13469	0	0	0	0	0	0	10520	10520	0	0	0	0	5500	0	0	0	0	0	0	0	0	0	0	0	0	0	0.941808
1300904	Canutama	AM	10973	10301	9880	9723	10783.5	11844	11948	12738	13843	13986	14754	14944	15130	15312	15490	15450	15629	15807	15981	16869	0	0	0	0	0	0	0	2924	0	0	0	0	0	9250	0	0	0	0	0	0	0	0	0	0	0	0	0
1301001	Carauari	AM	23919	24691	25918	26377	26163.5	25950	26187	25774	25955	26130	27405	27645	27880	28111	28337	28076	28294	28508	28719	28742	0	0	0	0	0	0	0	0	0	0	0	0	0	5946	0	0	0	0	0	0	0	0	0	0	0	0	0
1301100	Careiro	AM	26996	26241	24972	24499	28344.5	32190	32638	32734	33132	33517	35431	35938	36435	36922	37399	37384	37869	38348	38820	30792	0	0	0	0	0	0	0	21698	0	0	0	0	0	0	0	12202	0	0	0	16752	0	0	0	0	0	0	0
1301159	Careiro da Várzea	AM	17161	16992	16725	16626	20328	24030	24704	23930	24442	24937	26722	27357	27981	28592	29190	29595	30225	30846	31459	19637	0	0	0	0	0	0	0	0	0	0	0	0	24988	0	0	11996	0	0	0	30773	0	0	0	0	0	0	0
1301209	Coari	AM	70608	75850	84309	87468	77261.5	67055	66991	75965	76646	77305	81325	82209	83078	83929	84762	84272	85097	85910	86713	70616	0	0	0	0	0	0	0	0	0	0	0	0	0	0	0	0	0	0	0	0	0	0	0	0	0	0	0
1301308	Codajás	AM	17945	18753	19957	20407	18412.5	16418	16291	23206	23644	24067	25696	26242	26777	27303	27817	28100	28637	29168	29691	23549	0	0	0	0	0	0	0	8324	0	0	0	0	0	0	0	0	0	0	0	0	0	0	0	0	0	0	0
1301407	Eirunepé	AM	26735	27831	29492	30125	30299	30473	30901	30665	31020	31364	33127	33580	34025	34461	34888	34840	35273	35700	36121	33170	0	0	0	0	0	0	0	0	0	0	0	0	0	6373	0	0	0	0	0	0	0	0	0	0	0	0	0
1301506	Envira	AM	19490	19898	13548	13746	15447	17148	17614	16338	16635	16923	18051	18422	18786	19143	19492	19668	20033	20393	20748	17186	0	0	0	0	0	0	0	0	0	0	0	0	0	3570	0	0	0	0	12080	0	0	0	0	0	0	0	0
1301605	Fonte Boa	AM	33317	36150	37595	39144	29463.5	19783	18803	22817	23011	23198	21859	21295	20742	20199	19669	18221	17609	17005	16409	25871	0	0	0	0	0	0	0	0	0	0	0	0	0	0	0	0	0	0	0	0	0	0	0	0	0	0	0
1301654	Guajará	AM	13358	13751	12066	12228	13456	14684	15031	13974	14189	14396	15291	15561	15826	16085	16339	16416	16678	16937	17193	13815	0	0	0	0	0	0	0	0	0	0	0	0	0	6617	0	3394	0	0	0	0	0	0	0	0	0	0	0
1301704	Humaitá	AM	32045	30949	29164	28498	34262.5	40027	40735	44227	45105	45954	49137	50230	51302	52354	53383	54001	55080	56144	57195	57473	0	0	0	0	0	0	0	0	0	0	0	0	0	5815	0	0	0	0	0	0	0	0	0	0	0	0	0
1301803	Ipixuna	AM	15384	16332	17258	17806	17828	17850	18202	22254	22867	23460	25362	26118	26860	27587	28299	28933	29689	30436	31172	24311	0	0	0	0	0	0	0	0	0	0	0	0	0	1476	0	6600	0	0	0	0	0	0	0	0	0	0	0
1301852	Iranduba	AM	33867	36439	40436	42812	38323	33834	33884	40781	41374	41947	44503	45250	45984	46703	47407	47571	48296	49011	49718	61163	0	0	0	0	0	0	0	0	0	0	0	0	0	0	0	0	0	0	0	0	0	0	0	0	0	0	0
1301902	Itacoatiara	AM	73349	76217	80190	81674	84785	87896	89440	86839	87970	89064	94278	95714	97122	98503	99854	99955	101337	102701	104046	103598	0	0	0	0	0	0	0	0	0	0	0	0	0	0	0	0	0	0	0	0	0	0	0	0	0	0	0
1301951	Itamarati	AM	8327	8197	7995	7919	8109.5	8300	8281	8038	8010	7983	8232	8205	8179	8153	8128	7888	7851	7814	7777	10937	0	0	0	0	0	0	0	0	0	0	0	0	0	2860	0	5455	0	0	0	0	0	0	0	0	0	0	0
1302009	Itapiranga	AM	7579	7978	8625	8866	9190.5	9515	9733	8211	8281	8348	8774	8864	8953	9040	9125	9064	9148	9230	9312	10162	0	0	0	0	0	0	0	0	0	0	0	0	0	0	0	0	0	0	0	0	0	0	0	0	0	0	0
1302108	Japurá	AM	10230	10133	13026	13096	9060.5	5025	4238	7326	7388	7448	6083	5599	5125	4660	4205	3265	2755	2251	1755	8858	0	0	0	0	0	0	0	0	0	0	0	0	0	0	0	0	0	0	0	0	0	0	0	0	0	0	0
1302207	Juruá	AM	7896	7058	7516	7687	8359.5	9032	9275	10802	11126	11439	12408	12807	13198	13581	13956	14312	14712	15106	15495	10742	0	0	0	0	0	0	0	0	0	0	0	0	0	0	0	0	0	0	0	0	0	0	0	0	0	0	0
1302306	Jutaí	AM	23351	24844	27110	27955	22646	17337	16791	17992	18145	18293	17376	16977	16585	16200	15824	14753	14317	13886	13462	25172	0	0	0	0	0	0	0	3216	0	0	0	0	0	0	5753	0	0	0	1584	0	0	0	0	0	0	0	0
1302405	Lábrea	AM	28425	27694	26475	26020	32235.5	38451	39393	37701	38373	39022	41600	42439	43263	44071	44861	45245	46069	46882	47685	45448	0	0	0	0	0	0	0	0	0	0	0	0	0	8140	0	0	0	0	0	0	0	0	0	0	0	0	0
1302504	Manacapuru	AM	75309	78785	83703	84656	84967.5	85279	86472	85141	86078	86985	91795	92996	94175	95330	96460	96236	97377	98502	99613	101883	0	0	0	0	0	0	0	0	0	0	0	0	0	0	0	0	0	0	0	32086	0	0	0	0	0	0	0
1302553	Manaquiri	AM	12950	13325	13918	14140	17117.5	20095	20836	22801	23576	24325	26530	27480	28413	29327	30222	31147	32105	33049	33981	17107	0	0	0	0	0	0	0	0	0	0	0	0	0	0	0	0	0	2966	0	35169	0	0	0	0	0	0	0
1302603	Manaus	AM	1451958	1527314	1644690	1688524	1698766	1709008	1738641	1802014	1832424	1861838	1982177	2020301	2057711	2094391	2130264	2145444	2182763	2219580	2255903	2063689	0	0	0	0	0	0	0	0	0	0	0	0	0	0	0	0	0	0	0	0	0	0	0	0	0	0	0
1302702	Manicoré	AM	38059	38094	38148	38168	42082	45996	46773	47017	47707	48373	51331	52200	53053	53890	54708	54907	55751	56583	57405	53914	0	0	0	0	2000	0	0	354	0	0	0	0	0	2250	0	0	0	0	0	0	0	0	0	0	0.0475263	0	0
1302801	Maraã	AM	17679	18694	20254	20836	19443.5	18051	18135	17528	17563	17596	18310	18367	18423	18477	18531	18186	18224	18261	18298	15529	0	0	0	0	0	0	0	0	0	0	0	0	0	0	0	0	0	3036	0	0	0	0	0	0	0	0	0
1302900	Maués	AM	41142	42974	45813	46873	47840.5	48808	49666	52236	53173	54079	57663	58834	59983	61110	62212	62755	63905	65040	66159	61204	0	0	0	0	0	0	0	17730	0	0	0	0	28656	0	0	0	0	0	0	0	0	0	0	0	0	0	0
1303007	Nhamundá	AM	15560	16003	16630	16864	17531	18198	18474	18278	18503	18720	19792	20078	20358	20633	20902	20899	21173	21443	21710	20136	0	0	0	0	0	0	0	0	0	0	0	0	0	0	0	0	0	0	0	0	0	0	0	0	0	0	0
1303106	Nova Olinda do Norte	AM	25020	27045	30252	31450	30903.5	30357	31012	30696	31232	31749	33829	34498	35156	35800	36431	36721	37378	38026	38665	27062	0	0	0	0	0	0	0	0	0	0	0	0	0	0	0	0	0	2998	0	0	0	0	0	0	0	0	0
1303205	Novo Airão	AM	9120	8304	7002	6516	10929.5	15343	15915	14723	15113	15489	16719	17199	17671	18133	18586	18974	19454	19928	20395	15761	0	0	0	0	0	0	0	1276	0	0	0	0	0	0	0	0	0	0	0	0	0	0	0	0	0	0	0
1303304	Novo Aripuanã	AM	17777	18809	20441	21051	19923.5	18796	18952	21451	21784	22106	23486	23905	24315	24718	25112	25237	25644	26046	26443	23818	0	0	0	0	0	0	0	0	0	0	0	0	0	10675	0	0	0	0	0	0	0	0	0	0	0	0	0
1303403	Parintins	AM	93883	99813	109150	112636	109189	105742	107250	102033	102946	103828	109225	110411	111575	112716	113832	113168	114273	115363	116439	96372	0	0	0	0	0	0	0	0	0	0	0	0	0	0	0	0	0	0	0	0	0	0	0	0	0	0	0
1303502	Pauini	AM	17156	17109	17125	17131	18034.5	18938	19111	18166	18249	18329	19149	19265	19378	19488	19597	19329	19426	19522	19616	19373	0	0	0	0	0	0	0	0	0	0	0	0	0	8889	0	0	0	0	0	0	0	0	0	0	0	0	0
1303536	Presidente Figueiredo	AM	20568	20569	23636	24781	25127.5	25474	26282	27175	27926	28652	30978	31903	32812	33703	34574	35352	36279	37193	38095	30668	0	0	0	0	0	0	0	0	0	0	0	0	0	11735	0	0	0	0	0	0	0	0	0	0	0	0	0
1303569	Rio Preto da Eva	AM	19739	20990	24283	25513	25758.5	26004	26847	25719	26344	26948	28999	29771	30530	31274	32001	32577	33347	34106	34856	24936	0	0	0	0	0	0	0	0	0	0	0	0	0	0	0	0	0	0	0	0	0	0	0	0	0	0	0
1303601	Santa Isabel do Rio Negro	AM	9949	9064	7617	7077	12428.5	17780	18506	18146	18729	19292	20986	21702	22404	23092	23765	24436	25156	25865	26566	14164	0	0	0	0	0	0	5185	0	0	0	0	0	0	0	0	7608	0	0	0	0	0	0	0	0	0	0	0.280179
1303700	Santo Antônio do Içá	AM	29505	31601	34875	36098	33137	30176	30351	24481	24689	24890	24327	24005	23688	23378	23075	21966	21602	21243	20889	28211	0	0	0	0	0	0	0	1322	0	0	0	0	0	0	0	0	0	0	0	0	0	0	0	0	0	0	0
1303809	São Gabriel da Cachoeira	AM	30787	32044	34070	34827	37816.5	40806	41885	37896	38507	39097	41575	42342	43094	43831	44553	44816	45564	46303	47031	51795	0	0	0	0	0	0	178	0	0	0	0	0	0	15732	0	12790	0	0	0	0	0	0	0	0	0	0	0.00424973
1303908	São Paulo de Olivença	AM	24145	26036	28861	29916	30991.5	32067	32958	31422	32060	32677	34963	35757	36536	37300	38047	38515	39299	40073	40837	32967	0	0	0	0	0	0	0	35	0	0	0	0	0	0	0	0	5317	0	0	0	0	0	0	0	0	0	0
1303957	São Sebastião do Uatumã	AM	7478	7967	8748	9039	9059	9079	9268	10705	10978	11241	12115	12451	12781	13105	13421	13685	14020	14352	14678	11670	0	0	0	0	0	0	0	148	0	0	0	0	0	0	0	0	0	0	0	0	0	0	0	0	0	0	0
1304005	Silves	AM	7972	8426	9046	9278	8878.5	8479	8543	8444	8495	8544	8946	9014	9081	9147	9211	9110	9171	9230	9289	11559	0	0	0	0	0	0	0	0	0	0	0	0	0	0	0	0	0	0	0	0	0	0	0	0	0	0	0
1304062	Tabatinga	AM	38922	40998	43974	45085	46068	47051	47948	52272	53374	54440	58314	59684	61028	62346	63635	64488	65844	67182	68502	66764	0	0	0	0	0	0	0	222	0	0	0	0	0	0	0	0	0	0	0	0	0	0	0	0	0	0	0
1304104	Tapauá	AM	21198	19119	17693	17160	18563	19966	19884	19077	18010	17903	18383	18266	18152	18039	17930	17299	17156	17015	16876	19599	0	0	0	0	0	0	0	0	0	0	0	0	0	0	0	0	0	0	0	10130	0	0	0	0	0	0	0
1304203	Tefé	AM	65697	67688	70809	71975	68339	64703	64671	61453	61223	61000	62885	62662	62444	62230	62021	60154	59849	59547	59250	73669	0	0	0	0	0	0	0	0	0	0	0	0	0	0	0	0	0	5400	0	13861	0	0	0	0	0	0	0
1304237	Tonantins	AM	16178	17200	18830	19439	19648.5	19858	20286	17079	17200	17316	18162	18322	18478	18632	18782	18610	18755	18897	19038	19247	0	0	0	0	0	0	0	0	679	0	0	0	0	0	0	0	0	0	0	0	0	0	0	0	0	0	0
1304260	Uarini	AM	10883	11747	13190	13729	11929.5	10130	10108	11891	12017	12139	12801	12963	13121	13276	13428	13387	13540	13690	13839	14431	0	0	0	0	0	0	343	4824	0	0	0	0	0	0	0	0	0	0	5728	0	0	0	0	0	0	0	0.0339335
1304302	Urucará	AM	19240	20542	22639	23422	19728.5	16035	15780	17094	16996	16902	17367	17264	17163	17065	16968	16383	16256	16130	16007	18631	0	0	0	0	0	0	0	335	0	0	0	0	0	0	0	0	0	0	0	0	0	0	0	0	0	0	0
1304401	Urucurituba	AM	11572	10598	8988	8386	13178.5	17971	18541	17837	18265	18679	20091	20621	21140	21650	22148	22537	23065	23585	24098	23945	0	0	0	0	0	0	0	1495	0	0	0	0	0	0	0	0	0	0	0	0	0	0	0	0	0	0	0
1400027	Amajari	RR	5455	5684	6087	6229	7104.5	7980	8249	9327	9637	9936	10432	10721	11006	11285	11560	12394	12796	13185	13561	13927	0	0	0	0	0	0	0	0	0	0	0	0	1974	6486	0	0	0	0	0	0	0	0	0	0	0	0	0
1400050	Alto Alegre	RR	18706	19970	22102	22856	18709	14562	14205	16448	16337	16228	16428	16301	16176	16053	15933	15638	15510	15380	15249	21096	0	0	0	0	0	0	0	0	0	0	0	0	11506	9335	0	0	0	0	0	0	0	0	0	0	0	0	0
1400100	Boa Vista	RR	208514	221027	242179	249655	255292	260930	266901	284313	290741	296959	308996	314900	320714	326419	332020	375374	399213	419652	436591	413486	0	0	0	0	0	0	0	0	0	0	0	0	0	0	0	0	0	0	0	0	0	0	0	0	0	0	0
1400159	Bonfim	RR	9985	10949	12626	13220	11912	10604	10726	10943	11068	11188	11525	11632	11739	11843	11945	12257	12409	12557	12701	13923	0	0	0	0	0	0	0	0	0	0	0	0	7235	5786	0	0	0	0	0	0	0	0	0	0	0	0	0
1400175	Cantá	RR	8922	9511	10482	10826	11232	11638	11942	13902	14312	14707	15393	15774	16149	16516	16877	17868	18335	18799	19257	18682	0	0	0	0	0	0	0	0	0	0	0	0	7232	9316	0	0	0	0	0	0	0	0	0	0	0	0	0
1400209	Caracaraí	RR	14910	15987	17746	18367	18578	18789	19235	18398	18714	19019	19696	19981	20261	20537	20807	21564	21926	22283	22635	20957	0	0	0	0	0	0	0	0	0	0	0	0	0	7783	0	0	1500	0	0	0	0	0	0	0	0	0	0
1400233	Caroebe	RR	5775	5779	5869	5901	6650.5	7400	7569	8114	8300	8480	8826	8997	9165	9331	9493	9950	10169	10383	10595	10656	0	0	0	0	0	0	0	0	0	0	0	0	0	5400	0	0	0	0	0	0	0	0	0	0	0	0	0
1400282	Iracema	RR	5027	5410	6060	6290	6204	6118	6250	8696	8997	9288	9762	10043	10320	10592	10859	11600	11950	12296	12637	10023	0	0	0	0	0	0	0	0	0	0	0	0	4598	3694	0	0	0	0	0	0	0	0	0	0	0	0	0
1400308	Mucajaí	RR	11271	11445	11649	11722	12369.5	13017	13188	14792	15065	15328	15890	16137	16380	16618	16852	17528	17853	18172	18482	18095	0	0	0	0	0	0	0	0	0	0	0	0	5857	8914	0	0	0	0	0	0	0	0	0	0	0	0	0
1400407	Normandia	RR	5929	5743	5335	5191	6297	7403	7527	8940	9156	9364	9754	9953	10148	10339	10527	11045	11290	11532	11772	13986	0	0	0	0	0	0	0	0	0	0	0	0	30	5303	0	0	0	0	0	0	0	0	0	0	0	0	0
1400456	Pacaraima	RR	7229	7592	8215	8435	8727	9019	9220	10433	10698	10953	11423	11667	11908	12144	12375	15580	17401	18913	20108	19305	0	0	0	0	0	0	0	7493	0	0	0	0	0	6540	0	0	0	0	0	0	0	0	0	0	0	0	0
1400472	Rorainópolis	RR	18903	20944	24615	25913	25813.5	25714	26546	24279	24808	25319	26326	26811	27288	27756	28215	29533	30163	30782	31387	32647	0	0	0	0	0	0	0	0	0	0	0	0	0	10885	0	0	0	0	0	0	0	0	0	0	0	0	0
1400506	São João da Baliza	RR	5146	5259	5432	5494	5719.5	5945	6028	6769	6898	7023	7284	7401	7516	7629	7740	8052	8201	8348	8492	8858	0	0	0	0	0	0	0	0	0	0	0	0	0	1611	0	0	0	0	0	0	0	0	0	0	0	0	0
1400605	São Luiz	RR	5550	5891	6490	6702	6312	5922	5979	6750	6861	6968	7210	7309	7407	7503	7597	7860	7986	8110	8232	7315	0	0	0	0	0	0	3120	0	0	0	0	0	0	1836	0	0	0	0	0	0	0	0	0	0	0	0	0.521826
1400704	Uiramutã	RR	5915	6111	6430	6543	7142.5	7742	7934	8375	8573	8764	9127	9309	9488	9664	9836	10325	10559	10789	11014	13751	0	0	0	0	0	0	3871	0	0	0	0	0	0	8147	0	0	0	0	0	0	0	0	0	0	0	0	0.4879
1500107	Abaetetuba	PA	121415	125055	131158	133316	135660	138005	139819	141100	142785	144415	147267	148873	150431	151934	153380	156292	157698	159080	160439	158188	0	0	0	0	0	0	0	0	0	0	0	0	0	0	0	0	0	0	0	0	0	0	0	0	0	0	0
1500131	Abel Figueiredo	PA	6145	6446	6952	7131	7005	6879	6967	6780	6844	6905	7013	7070	7126	7179	7231	7382	7434	7486	7536	7030	0	0	0	0	0	0	0	0	0	0	0	0	0	0	0	0	0	0	0	0	0	0	0	0	0	0	0
1500206	Acará	PA	53272	56729	61487	63170	56024	48878	48501	53569	53680	53787	54030	54047	54064	54080	54096	55513	55591	55669	55744	59023	0	0	0	0	0	0	0	0	0	0	0	0	0	0	0	0	0	0	0	0	0	0	0	0	0	0	0
1500305	Afuá	PA	30677	32431	35455	36524	34446	32368	32633	35042	35467	35879	36598	37004	37398	37778	38144	38863	39218	39567	39910	37765	0	0	0	0	0	0	0	0	0	0	0	0	0	0	0	0	0	0	0	0	0	0	0	0	0	0	0
1500347	Água Azul do Norte	PA	23236	26779	31633	33350	31869.5	30389	31216	25057	25286	25506	25899	26105	26305	26497	26682	27241	27430	27615	27797	18080	0	0	0	0	0	0	0	0	0	0	0	0	0	0	8000	0	0	8000	0	0	0	0	0	0	0	0	0
1500404	Alenquer	PA	41461	40914	40015	39697	47692.5	55688	57067	52626	53004	53369	54035	54353	54662	54960	55246	56480	56789	57092	57390	69377	0	0	0	0	0	0	0	0	0	0	0	0	0	0	0	0	0	0	0	0	0	0	0	0	0	0	0
1500503	Almeirim	PA	34002	34116	34280	34338	32906.5	31475	31192	33614	33588	33563	33562	33466	33372	33282	33195	34142	34109	34076	34044	34280	0	0	0	0	0	0	0	0	0	0	0	0	0	0	0	0	0	0	0	0	0	0	0	0	0	0	0
1500602	Altamira	PA	78760	80861	84398	85649	91245.5	96842	98750	99075	100736	102343	105106	106768	108382	109938	111435	113195	114594	115969	117320	126279	0	0	0	0	0	0	0	0	0	0	0	0	0	0	0	0	0	0	0	0	0	0	0	0	0	0	0
1500701	Anajás	PA	18813	19566	20852	21307	23935	26563	27386	24759	25254	25731	26547	27051	27540	28012	28466	28859	29277	29688	30091	28011	0	0	0	0	0	0	0	0	0	0	0	0	0	0	0	0	0	0	0	0	0	0	0	0	0	0	0
1500800	Ananindeua	PA	410234	437135	482171	498095	496788	495480	505512	471980	477999	483821	493976	499776	505404	510834	516057	525566	530598	535547	540410	478778	0	0	0	0	0	0	0	0	0	0	0	0	0	0	0	0	0	0	0	0	0	0	0	0	0	0	0
1500859	Anapu	PA	8908	8164	6880	6425	12917.5	19410	20421	20543	21398	22225	23609	24525	25414	26271	27096	27161	27890	28607	29312	31850	0	0	0	0	0	0	0	0	0	0	0	0	0	1485	0	0	0	0	0	0	0	0	0	0	0	0	0
1500909	Augusto Corrêa	PA	33335	33839	34695	34998	36879	38760	39317	40497	41072	41628	42591	43154	43700	44227	44734	45516	45998	46471	46937	44573	0	0	0	0	0	0	0	0	0	0	0	0	0	0	0	0	0	0	0	0	0	0	0	0	0	0	0
1500958	Aurora do Pará	PA	20550	21998	24344	25174	23633	22092	22315	26546	27070	27576	28441	28974	29492	29991	30471	30896	31338	31773	32200	23774	0	0	0	0	0	0	0	0	0	0	0	0	0	0	0	0	0	0	0	0	0	0	0	0	0	0	0
1501006	Aveiro	PA	16119	16948	18426	18949	19394	19839	20266	15849	15875	15899	15959	15956	15953	15950	15947	16371	16388	16404	16421	18290	0	0	0	0	0	0	0	0	0	0	0	0	0	0	0	5820	0	0	0	0	0	0	0	0	0	0	0
1501105	Bagre	PA	13652	13666	13623	13607	16693.5	19780	20386	23864	24644	25398	26666	27491	28292	29065	29808	30009	30673	31325	31967	31892	0	0	0	0	0	0	0	0	0	0	0	0	0	0	0	0	0	0	0	0	0	0	0	0	0	0	0
1501204	Baião	PA	21255	21442	21775	21893	24772.5	27652	28299	36882	38092	39263	41232	42513	43757	44956	46110	46416	47446	48459	49454	51641	0	0	0	0	0	0	0	0	0	0	0	0	0	0	0	0	0	0	0	0	0	0	0	0	0	0	0
1501253	Bannach	PA	3703	3599	3412	3345	3640	3935	3947	3431	3405	3379	3340	3303	3267	3233	3200	3310	3286	3262	3239	4031	0	0	0	0	0	0	0	0	0	0	0	0	0	0	3200	0	0	0	0	0	0	0	0	0	0	0	0
1501303	Barcarena	PA	65385	68604	74120	76071	82990	89909	92567	99859	102668	105385	109975	112921	115779	118537	121190	122294	124680	127027	129333	126650	0	0	0	0	0	0	0	0	0	0	0	0	0	0	0	0	0	0	0	0	0	0	0	0	0	0	0
1501402	Belém	PA	1304314	1342202	1405871	1428368	1426244	1424120	1437600	1393399	1402056	1410430	1425922	1432844	1439561	1446042	1452275	1485732	1492745	1499641	1506420	1303403	0	0	0	0	0	0	0	0	0	0	0	0	0	0	0	0	0	0	0	0	0	0	0	0	0	0	0
1501451	Belterra	PA	15083	15872	17192	17659	15260	12861	12671	16318	16451	16579	16808	16924	17036	17145	17249	17624	17732	17839	17944	18099	0	0	0	0	0	0	0	0	0	0	0	0	0	0	0	0	0	0	0	0	0	0	0	0	0	0	0
1501501	Benevides	PA	37025	39809	44216	45774	45695	45616	46611	51651	52888	54083	56112	57393	58637	59836	60990	61689	62737	63768	64780	63567	0	0	0	0	0	0	0	0	0	0	0	0	0	0	0	0	0	0	0	0	0	0	0	0	0	0	0
1501576	Bom Jesus do Tocantins	PA	13191	13575	14060	14232	13895.5	13559	13593	15298	15467	15629	15916	16074	16227	16375	16517	16841	16981	17118	17254	18005	0	0	0	0	0	0	0	0	0	0	0	0	0	0	0	0	0	0	0	0	0	0	0	0	0	0	0
1501600	Bonito	PA	9941	10209	10617	10762	11289.5	11817	12013	13630	13923	14207	14689	14990	15282	15563	15834	16038	16286	16530	16769	12622	0	0	0	0	0	0	0	0	0	0	0	0	0	0	0	0	0	0	0	0	0	0	0	0	0	0	0
1501709	Bragança	PA	95352	97935	102232	103751	104830	105908	107060	113227	114720	116164	118678	120124	121528	122881	124184	126436	127686	128914	130122	123082	0	0	0	0	0	0	0	0	0	0	0	0	0	0	0	0	0	0	0	0	0	0	0	0	0	0	0
1501725	Brasil Novo	PA	17930	18941	20747	21386	20458.5	19531	19754	15690	15575	15464	15300	15139	14984	14834	14689	15190	15086	14983	14883	24718	0	0	0	0	0	0	0	0	0	0	0	0	0	0	0	0	0	0	0	0	0	0	0	0	0	0	0
1501758	Brejo Grande do Araguaia	PA	7589	7789	8124	8243	7958	7673	7688	7317	7306	7295	7285	7258	7232	7206	7182	7392	7380	7368	7357	6783	0	0	0	0	0	0	0	0	0	0	0	0	0	0	0	0	0	0	0	0	0	0	0	0	0	0	0
1501782	Breu Branco	PA	35257	38200	44147	46250	48325	50400	52200	52493	54032	55521	58033	59651	61222	62737	64194	64738	66046	67332	68597	45712	0	0	0	0	0	0	0	0	0	0	0	0	0	0	0	0	0	0	0	0	0	0	0	0	0	0	0
1501808	Breves	PA	81458	82628	85181	86084	92653.5	99223	101094	92860	93835	94779	96444	97351	98231	99080	99896	101891	102701	103497	104280	106968	0	0	0	0	0	0	0	0	0	0	0	0	0	0	0	0	0	0	0	0	0	0	0	0	0	0	0
1501907	Bujaru	PA	21887	23162	25364	26143	24786	23429	23654	25695	26053	26400	27000	27349	27689	28016	28331	28832	29132	29427	29717	24383	0	0	0	0	0	0	0	0	0	0	0	0	0	0	0	0	0	0	0	0	0	0	0	0	0	0	0
1501956	Cachoeira do Piriá	PA	16326	17655	19948	20759	19620	18481	18777	26484	27332	28153	29533	30430	31300	32139	32947	33178	33900	34609	35307	19630	0	0	0	0	0	0	0	0	0	0	0	0	0	0	0	0	0	0	0	0	0	0	0	0	0	0	0
1502004	Cachoeira do Arari	PA	16094	16565	17372	17658	18827	19996	20411	20443	20801	21147	21740	22100	22449	22786	23110	23466	23767	24064	24355	23981	0	0	0	0	0	0	0	0	0	0	0	0	0	0	0	0	0	0	0	0	0	0	0	0	0	0	0
1502103	Cametá	PA	99016	101455	105416	106816	111096	115377	117099	120896	122683	124411	127401	129161	130868	132515	134100	136390	137890	139364	140814	134184	0	0	0	0	0	0	0	0	0	0	0	0	0	0	0	0	0	0	0	0	0	0	0	0	0	0	0
1502152	Canaã dos Carajás	PA	11425	12151	13421	13870	20002.5	26135	27675	26716	27929	29101	31062	32366	33632	34853	36027	36050	37085	38103	39103	77079	0	0	0	0	0	0	0	0	0	0	0	0	0	0	0	0	0	0	0	0	0	0	0	0	0	0	0
1502202	Capanema	PA	57840	58953	60849	61519	62659	63799	64429	63639	64140	64624	65498	65932	66353	66759	67150	68616	69027	69431	69828	70394	0	0	0	0	0	0	0	0	0	0	0	0	0	0	0	0	0	0	0	0	0	0	0	0	0	0	0
1502301	Capitão Poço	PA	50310	51099	52474	52960	52758.5	52557	52797	51893	52057	52214	52537	52616	52693	52768	52839	54179	54303	54425	54545	56506	0	0	0	0	0	0	0	0	0	0	0	0	0	0	0	0	0	0	0	0	0	0	0	0	0	0	0
1502400	Castanhal	PA	138417	144485	154811	158462	158786	159110	161497	173149	176116	178986	183917	186895	189784	192571	195253	198294	200793	203251	205667	192256	0	0	0	0	0	0	0	0	0	0	0	0	0	0	0	0	0	0	0	0	0	0	0	0	0	0	0
1502509	Chaves	PA	17593	17335	17319	17313	18770.5	20228	20506	21005	21286	21557	22029	22302	22566	22821	23066	23482	23717	23948	24175	20757	0	0	0	0	0	0	0	0	0	0	0	0	0	0	0	0	0	0	0	0	0	0	0	0	0	0	0
1502608	Colares	PA	10899	11339	12069	12328	11847.5	11367	11433	11381	11439	11495	11600	11641	11682	11721	11759	12040	12085	12131	12175	12868	0	0	0	0	0	0	0	0	0	0	0	0	0	0	0	0	0	0	0	0	0	0	0	0	0	0	0
1502707	Conceição do Araguaia	PA	43626	43798	44224	44375	45645.5	46916	47237	45557	45724	45885	46206	46302	46395	46485	46571	47734	47864	47991	48115	44617	0	0	0	0	0	0	0	0	0	0	0	0	0	0	3125	0	0	0	0	0	0	0	0	0	0	0	0
1502756	Concórdia do Pará	PA	21813	22715	24533	25176	23662	22148	22251	28216	28774	29313	30233	30801	31352	31884	32395	32847	33318	33781	34236	26881	0	0	0	0	0	0	0	0	0	0	0	0	0	0	0	0	0	0	0	0	0	0	0	0	0	0	0
1502764	Cumaru do Norte	PA	5836	6073	6172	6207	8777.5	11348	11890	10466	10811	11144	11704	12069	12423	12765	13093	13179	13473	13761	14044	14036	0	0	0	0	0	0	0	0	0	0	0	0	0	0	0	0	0	0	0	0	0	0	0	0	0	0	0
1502772	Curionópolis	PA	18559	17110	14653	13785	15943.5	18102	17944	18288	18197	18108	17983	17844	17709	17578	17453	18014	17929	17846	17764	19950	0	0	0	0	0	0	0	0	0	0	0	0	0	0	0	0	0	0	0	0	0	0	0	0	0	0	0
1502806	Curralinho	PA	20529	21498	23031	23573	25218.5	26864	27543	28549	29204	29838	30915	31591	32248	32881	33490	33893	34448	34994	35530	33903	0	0	0	0	0	0	0	0	0	0	0	0	0	0	0	0	0	0	0	0	0	0	0	0	0	0	0
1502855	Curuá	PA	9321	9524	9835	9945	11294.5	12644	12984	12254	12487	12712	13097	13333	13562	13783	13996	14197	14393	14587	14776	14117	0	0	0	0	0	0	0	0	0	0	0	0	0	0	0	0	0	0	0	0	0	0	0	0	0	0	0
1502905	Curuçá	PA	26922	27903	29705	30343	33066.5	35790	36748	34294	34919	35523	36557	37188	37800	38391	38959	39540	40066	40584	41093	41262	0	0	0	0	0	0	0	0	0	0	0	0	0	0	0	0	0	0	0	0	0	0	0	0	0	0	0
1502939	Dom Eliseu	PA	41278	44201	49031	50739	44950	39161	39088	51319	52224	53100	54602	55513	56398	57251	58071	58956	59719	60469	61206	58484	0	0	0	0	0	0	0	0	0	0	0	0	0	0	0	0	0	0	0	0	0	0	0	0	0	0	0
1502954	Eldorado do Carajás	PA	31806	35195	40970	43013	36160.5	29308	29251	31786	31954	32115	32420	32544	32664	32780	32892	33674	33808	33940	34069	28192	0	0	0	0	0	0	0	0	0	0	0	0	0	0	0	2667	0	0	0	0	0	0	0	0	0	0	0
1503002	Faro	PA	10770	12123	14280	15043	16876.5	18710	19585	8177	8035	7897	7680	7504	7333	7168	7009	7319	7194	7070	6949	8728	0	0	0	0	0	0	0	0	0	0	0	0	0	0	0	0	0	0	0	0	0	0	0	0	0	0	0
1503044	Floresta do Araguaia	PA	14462	14725	15181	15342	15429	15516	15629	17768	18036	18295	18741	19005	19261	19508	19746	20080	20304	20525	20742	17898	0	0	0	0	0	0	0	0	0	0	0	0	0	0	0	0	0	0	0	0	0	0	0	0	0	0	0
1503077	Garrafão do Norte	PA	24659	25376	26569	26991	26213.5	25436	25538	25034	25097	25157	25287	25307	25326	25345	25363	26020	26066	26111	26155	24703	0	0	0	0	0	0	0	0	0	0	0	0	0	0	0	0	0	0	0	0	0	0	0	0	0	0	0
1503093	Goianésia do Pará	PA	24067	26273	29981	31293	29938	28583	29164	30436	31031	35299	36500	37249	37975	38677	39352	39857	40475	41081	41678	26362	0	0	0	0	0	0	0	0	0	0	0	0	0	0	0	0	0	0	0	0	0	0	0	0	0	0	0
1503101	Gurupá	PA	23589	24370	25685	26150	25728	25306	25511	29062	29520	29963	30727	31182	31623	32049	32458	32991	33376	33755	34127	31786	0	0	0	0	0	0	0	0	0	0	0	0	0	0	0	0	0	0	0	0	0	0	0	0	0	0	0
1503200	Igarapé-Açu	PA	32982	33969	35591	36164	35584.5	35005	35241	35887	36155	36414	36883	37112	37333	37547	37753	38588	38807	39023	39234	35797	0	0	0	0	0	0	0	0	0	0	0	0	0	0	0	0	0	0	0	0	0	0	0	0	0	0	0
1503309	Igarapé-Miri	PA	53920	55919	59346	60558	58598.5	56639	57003	58077	58498	58904	59644	59998	60343	60675	60994	62355	62698	63036	63367	64831	0	0	0	0	0	0	0	0	0	0	0	0	0	0	0	0	0	0	0	0	0	0	0	0	0	0	0
1503408	Inhangapi	PA	7796	7993	8316	8430	9282	10134	10377	10037	10218	10393	10693	10876	11053	11224	11388	11559	11711	11861	12009	10325	0	0	0	0	0	0	0	0	0	0	0	0	0	0	0	0	0	0	0	0	0	0	0	0	0	0	0
1503457	Ipixuna do Pará	PA	27080	30020	35067	36851	39743.5	42636	44396	51309	53318	51569	54609	56613	58558	60433	62237	62455	64053	65625	67170	30329	0	0	0	0	0	0	0	0	0	0	0	0	0	0	0	0	0	0	0	0	0	0	0	0	0	0	0
1503507	Irituia	PA	30423	30336	30147	30080	30326.5	30573	30552	31364	31429	31492	31634	31644	31654	31664	31673	32504	32550	32595	32639	30955	0	0	0	0	0	0	0	0	0	0	0	0	0	0	0	0	0	0	0	0	0	0	0	0	0	0	0
1503606	Itaituba	PA	95006	95486	96246	96515	110690	124865	127848	97493	97704	97908	98363	98405	98446	98485	98523	101097	101247	101395	101541	123314	0	0	0	0	0	0	0	0	0	0	0	0	0	0	0	0	0	0	0	0	0	0	0	0	0	0	0
1503705	Itupiranga	PA	52212	56146	62856	65229	53780.5	42332	41541	51220	51341	51457	51711	51743	51775	51806	51835	53182	53269	53355	53439	49754	0	0	0	0	0	0	0	0	0	0	0	0	0	0	0	0	0	0	0	0	0	0	0	0	0	0	0
1503754	Jacareacanga	PA	25851	28467	33059	34683	37287.5	39892	41487	14103	14223	14339	11412	10531	9677	8852	8059	8899	8239	7590	6952	24042	0	0	0	0	0	0	0	0	0	0	0	0	0	0	0	0	0	0	0	0	0	0	0	0	0	0	0
1503804	Jacundá	PA	42164	43806	47176	48368	51440.5	54513	55900	51360	52191	52993	54376	55204	56006	56781	57526	58457	59155	59842	60517	37707	0	0	0	0	0	0	0	0	0	0	0	0	0	0	0	0	0	0	0	0	0	0	0	0	0	0	0
1503903	Juruti	PA	32186	33643	36170	37064	36109.5	35155	35530	47086	48306	49486	51483	52755	53989	55179	56325	56908	57943	58960	59961	50881	0	0	0	0	0	0	0	0	0	0	0	0	0	0	0	0	0	0	0	0	0	0	0	0	0	0	0
1504000	Limoeiro do Ajuru	PA	19946	20516	21499	21847	23165	24483	24967	25021	25440	25846	26542	26961	27368	27760	28138	28583	28935	29282	29623	29569	0	0	0	0	0	0	0	0	0	0	0	0	0	0	0	0	0	0	0	0	0	0	0	0	0	0	0
1504059	Mãe do Rio	PA	24882	24196	23002	22580	25671	28762	29087	27904	28100	28290	28636	28800	28959	29112	29260	29917	30077	30235	30389	34353	0	0	0	0	0	0	0	0	0	0	0	0	0	0	0	0	0	0	0	0	0	0	0	0	0	0	0
1504109	Magalhães Barata	PA	7620	7805	7920	7961	7922	7883	7895	8115	8148	8179	8240	8260	8279	8298	8316	8523	8548	8573	8598	8115	0	0	0	0	0	0	0	0	0	0	0	0	0	0	0	0	0	0	0	0	0	0	0	0	0	0	0
1504208	Marabá	PA	173301	181683	195807	200801	200374	199946	203049	233669	238708	243583	251885	257062	262085	266932	271594	275086	279349	283542	287664	266533	0	0	0	0	0	0	0	0	0	0	0	0	0	0	0	0	0	0	0	0	0	0	0	0	0	0	0
1504307	Maracanã	PA	27880	28186	28822	29046	29157.5	29269	29417	28376	28438	28498	28631	28643	28656	28668	28679	29429	29473	29516	29559	25971	0	0	0	0	0	0	0	0	0	0	0	0	0	0	0	0	0	0	0	0	0	0	0	0	0	0	0
1504406	Marapanim	PA	25205	26145	27619	28141	27934	27727	28011	26605	26750	26890	27153	27262	27368	27471	27569	28220	28336	28450	28563	26573	0	0	0	0	0	0	0	0	0	0	0	0	0	0	0	0	0	0	0	0	0	0	0	0	0	0	0
1504422	Marituba	PA	80046	85652	97254	101356	100051	98746	101158	108246	110842	113353	117614	120305	122916	125435	127858	129321	131521	133685	135812	111785	0	0	0	0	0	0	0	0	0	0	0	0	0	0	0	0	0	0	0	0	0	0	0	0	0	0	0
1504455	Medicilândia	PA	21636	21901	22440	22631	23059	23487	23682	27328	27785	28227	28987	29444	29887	30315	30726	31213	31597	31975	32347	27094	0	0	0	0	0	0	0	0	0	0	0	0	0	0	0	0	0	0	0	0	0	0	0	0	0	0	0
1504505	Melgaço	PA	21851	23074	25153	25887	21938	17989	17657	24808	25096	25374	25860	26133	26397	26652	26897	27415	27654	27890	28121	27881	0	0	0	0	0	0	0	0	0	0	0	0	0	0	0	0	0	0	0	0	0	0	0	0	0	0	0
1504604	Mocajuba	PA	20802	21172	21824	22054	23191	24328	24695	26731	27207	27666	28454	28933	29398	29846	30277	30736	31136	31530	31917	27198	0	0	0	0	0	0	0	0	0	0	0	0	0	0	0	0	0	0	0	0	0	0	0	0	0	0	0
1504703	Moju	PA	54484	56810	60809	62223	64709	67195	68600	70018	71329	72597	74768	76096	77385	78629	79825	80988	82094	83182	84251	84094	0	0	0	0	0	0	0	0	0	0	0	0	0	0	0	0	0	0	0	0	0	0	0	0	0	0	0
1504752	Mojuí dos Campos	PA	0	0	0	0	0	0	0	0	0	15018	15232	15341	15446	15548	15646	15982	16084	16184	16282	23501	0	0	0	0	0	0	0	0	0	0	0	0	0	0	0	0	0	0	0	0	0	0	0	0	0	0	0
1504802	Monte Alegre	PA	60832	63396	67811	69372	66457.5	63543	63941	55462	55636	55804	56147	56231	56312	56391	56466	57900	58032	58162	58289	60012	0	0	0	0	0	0	0	0	0	0	0	0	0	0	0	0	0	0	0	0	0	0	0	0	0	0	0
1504901	Muaná	PA	25916	26422	27409	27758	28937.5	30117	30568	34204	34875	35524	36632	37314	37977	38616	39231	39783	40349	40906	41454	45368	0	0	0	0	0	0	0	0	0	0	0	0	0	0	0	0	0	0	0	0	0	0	0	0	0	0	0
1504950	Nova Esperança do Piriá	PA	20386	22665	26564	27943	25771	23599	24062	20158	20256	20350	20528	20596	20663	20727	20789	21291	21368	21444	21519	20478	0	0	0	0	0	0	0	0	0	0	0	0	0	0	0	0	0	0	0	0	0	0	0	0	0	0	0
1504976	Nova Ipixuna	PA	12277	12900	13970	14348	14578	14808	15097	14645	14859	15065	15422	15632	15836	16032	16221	16499	16678	16854	17027	13955	0	0	0	0	0	0	0	0	0	0	0	0	0	0	0	0	0	0	0	0	0	0	0	0	0	0	0
1505007	Nova Timboteua	PA	11649	12016	12646	12869	12718.5	12568	12677	13670	13844	14012	14305	14472	14635	14791	14942	15218	15363	15506	15646	12806	0	0	0	0	0	0	0	0	0	0	0	0	0	0	0	0	0	0	0	0	0	0	0	0	0	0	0
1505031	Novo Progresso	PA	27365	30907	37067	39245	30544	21843	21504	25124	25138	25151	25203	25169	25135	25102	25071	25758	25762	25766	25769	33638	0	0	0	0	0	0	0	0	0	0	0	0	0	0	0	0	0	0	0	0	0	0	0	0	0	0	0
1505064	Novo Repartimento	PA	43449	45906	50133	51627	53066.5	54506	55762	62050	63604	65106	67652	69267	70835	72347	73802	74602	75919	77214	78488	60732	0	0	0	0	0	0	0	0	0	0	0	0	0	0	0	0	0	0	0	0	0	0	0	0	0	0	0
1505106	Óbidos	PA	47000	47779	49111	49582	48934.5	48287	48429	49333	49552	49763	50171	50317	50459	50596	50727	51964	52137	52306	52473	52229	0	0	0	0	0	0	0	0	0	0	0	0	0	0	0	0	0	0	0	0	0	0	0	0	0	0	0
1505205	Oeiras do Pará	PA	23800	24630	26051	26554	26520.5	26487	26796	28595	29005	29402	30088	30490	30880	31257	31619	32168	32512	32850	33182	33844	0	0	0	0	0	0	0	0	0	0	0	0	0	0	0	0	0	0	0	0	0	0	0	0	0	0	0
1505304	Oriximiná	PA	49246	50694	53135	53999	55882	57765	58683	62794	63905	64978	66821	67939	69024	70071	71078	72160	73096	74016	74921	68294	0	0	0	0	0	0	0	0	0	0	0	0	0	0	0	0	0	0	0	0	0	0	0	0	0	0	0
1505403	Ourém	PA	14599	14900	15421	15605	15662	15719	15841	16311	16458	16601	16854	16986	17114	17237	17356	17721	17842	17961	18079	17855	0	0	0	0	0	0	0	0	0	0	0	0	0	0	0	0	0	0	0	0	0	0	0	0	0	0	0
1505437	Ourilândia do Norte	PA	19763	19714	19965	20054	20612.5	21171	21327	27359	27965	28551	29547	30171	30776	31359	31921	32319	32832	33335	33831	32467	0	0	0	0	0	0	0	0	0	0	0	0	0	0	0	0	0	0	0	0	0	0	0	0	0	0	0
1505486	Pacajá	PA	29126	29843	30830	31179	35973.5	40768	41953	39979	40831	41654	43057	43930	44778	45596	46383	46986	47706	48414	49110	41097	0	0	0	0	0	0	0	0	0	0	0	0	0	0	0	0	0	0	0	0	0	0	0	0	0	0	0
1505494	Palestina do Pará	PA	7772	8165	8806	9033	8181	7329	7301	7475	7470	7465	7465	7444	7424	7404	7386	7596	7589	7582	7575	6885	0	0	0	0	0	0	0	0	0	0	0	0	0	0	0	0	0	0	0	0	0	0	0	0	0	0	0
1505502	Paragominas	PA	78116	81630	86984	88877	92178	95479	97350	97819	99460	101046	103775	105417	107010	108547	110026	111764	113145	114503	115838	105550	0	0	0	0	0	0	0	0	0	0	0	0	0	0	0	0	0	0	0	0	0	0	0	0	0	0	0
1505536	Parauapebas	PA	75524	81428	91621	95225	120276	145326	152777	153908	160229	166342	176582	183352	189921	196259	202356	202882	208273	213576	218787	267836	0	0	0	0	0	0	0	0	0	0	0	0	0	0	0	0	0	0	0	0	0	0	0	0	0	0	0
1505551	Pau D'Arco	PA	7427	7880	8662	8939	7761	6583	6522	6033	5950	5869	5743	5637	5535	5436	5341	5557	5483	5410	5339	6931	0	0	0	0	9751	0	0	0	0	0	0	0	0	0	0	0	0	0	0	0	0	0	0	0	1.25641	0	0
1505601	Peixe-Boi	PA	7985	8313	8884	9086	8497	7908	7916	7854	7862	7869	7889	7881	7874	7867	7860	8073	8077	8081	8084	8285	0	0	0	0	0	0	0	0	0	0	0	0	0	0	0	0	0	0	0	0	0	0	0	0	0	0	0
1505635	Piçarra	PA	12907	13387	14127	14389	13747.5	13106	13140	12697	12699	12701	12720	12697	12675	12653	12632	12983	12981	12979	12976	12832	0	0	0	0	0	0	0	0	0	0	0	0	0	0	12000	0	0	0	0	0	0	0	0	0	0	0	0
1505650	Placas	PA	13712	14319	15275	15614	17322	19030	19592	23934	24744	25526	26842	27700	28533	29336	30109	30293	30982	31659	32325	18668	0	0	0	0	0	0	0	0	0	0	0	0	0	0	0	0	0	0	0	0	0	0	0	0	0	0	0
1505700	Ponta de Pedras	PA	18966	19370	20069	20316	23029.5	25743	26445	25999	26560	27103	28025	28601	29160	29700	30219	30608	31082	31549	32007	24984	0	0	0	0	0	0	0	0	0	0	0	0	0	0	0	0	0	0	0	0	0	0	0	0	0	0	0
1505809	Portel	PA	39018	40690	43425	44393	46180	47967	48945	52172	53257	54306	56094	57205	58282	59322	60322	61126	62043	62945	63831	62503	0	0	0	0	0	0	0	0	0	0	0	0	0	0	0	0	0	0	0	0	0	0	0	0	0	0	0
1505908	Porto de Moz	PA	23381	26189	28923	29890	28789.5	27689	28091	33956	34756	35529	36841	37669	38471	39246	39991	40458	41135	41801	42456	40597	0	0	4246	0	0	0	0	0	0	0	0	0	0	0	0	0	0	0	0	0	0	0	0.146804	0	0	0	0
1506005	Prainha	PA	29624	29830	30160	30278	28572	26866	26570	29349	29337	29325	29342	29270	29200	29132	29067	29886	29866	29846	29827	35577	0	0	0	0	0	0	0	0	0	0	0	0	0	0	0	0	0	0	0	0	0	0	0	0	0	0	0
1506104	Primavera	PA	9799	10258	10817	11014	10948.5	10883	10993	10268	10311	10352	10432	10458	10485	10510	10534	10792	10825	10857	10889	10851	0	0	0	0	0	0	0	0	0	0	0	0	0	0	0	0	0	0	0	0	0	0	0	0	0	0	0
1506112	Quatipuru	PA	11097	11440	11993	12189	12710.5	13232	13459	12411	12527	12639	12838	12943	13044	13142	13237	13512	13608	13702	13794	11524	0	0	0	0	0	0	0	0	0	0	0	0	0	0	0	0	0	0	0	0	0	0	0	0	0	0	0
1506138	Redenção	PA	64658	66933	70739	72085	69423.5	66762	67064	75556	76501	77415	79010	79917	80797	81647	82464	83997	84787	85563	86326	85597	0	0	0	0	0	0	0	0	0	0	0	0	0	0	3600	0	0	0	0	0	0	0	0	0	0	0	0
1506161	Rio Maria	PA	15931	14714	11836	10818	14137.5	17457	17437	17697	17713	17728	17774	17755	17738	17721	17705	18186	18193	18201	18208	18384	0	0	0	0	0	0	0	0	0	0	0	0	0	0	0	0	0	0	0	0	0	0	0	0	0	0	0
1506187	Rondon do Pará	PA	40924	42554	45329	46311	46692.5	47074	47772	46964	47509	48036	48959	49476	49977	50460	50925	51903	52357	52803	53242	53143	0	0	0	0	0	0	0	0	0	0	0	0	0	0	0	0	0	0	0	0	0	0	0	0	0	0	0
1506195	Rurópolis	PA	25283	26259	27913	28497	31765	35033	36068	40087	41272	42417	44349	45595	46804	47971	49093	49503	50510	51500	52473	35769	0	0	0	0	0	0	0	0	0	0	0	0	0	0	0	0	0	0	0	0	0	0	0	0	0	0	0
1506203	Salinópolis	PA	34624	36770	40202	41416	40048.5	38681	39184	37421	37726	38021	38552	38819	39078	39328	39569	40424	40675	40922	41164	44772	0	0	0	0	0	0	0	0	0	0	0	0	0	0	0	0	0	0	0	0	0	0	0	0	0	0	0
1506302	Salvaterra	PA	15492	16113	17141	17505	17681.5	17858	18124	20183	20572	20948	21592	21987	22370	22740	23096	23424	23752	24075	24392	24129	0	0	0	0	0	0	0	0	0	0	0	0	0	0	0	0	0	0	0	0	0	0	0	0	0	0	0
1506351	Santa Bárbara do Pará	PA	11696	12184	13018	13313	13876	14439	14740	17141	17584	18012	18736	19197	19645	20077	20492	20704	21079	21449	21811	21087	0	0	0	0	0	0	0	0	0	0	0	0	0	0	0	0	0	0	0	0	0	0	0	0	0	0	0
1506401	Santa Cruz do Arari	PA	5324	5403	5556	5611	5900.5	6190	6280	8155	8378	8593	8957	9191	9417	9635	9845	9939	10128	10314	10496	7445	0	0	0	0	0	0	0	0	0	0	0	0	0	0	0	0	0	0	0	0	0	0	0	0	0	0	0
1506500	Santa Izabel do Pará	PA	44146	46276	49428	50543	52503.5	54464	55570	59466	60713	61919	63973	65251	66490	67686	68836	69746	70801	71837	72856	73019	0	0	0	0	0	0	0	0	0	0	0	0	0	0	0	0	0	0	0	0	0	0	0	0	0	0	0
1506559	Santa Luzia do Pará	PA	19468	19574	19755	19818	19170.5	18523	18417	19424	19426	19428	19455	19418	19383	19348	19316	19852	19848	19843	19839	20370	0	0	0	0	0	0	0	0	0	0	0	0	0	0	0	0	0	0	0	0	0	0	0	0	0	0	0
1506583	Santa Maria das Barreiras	PA	11646	12103	13290	13710	15433	17156	17778	17206	17686	18150	18934	19437	19925	20396	20849	21042	21449	21850	22244	16548	0	0	0	0	0	0	0	0	0	0	0	0	0	0	0	0	0	0	0	0	0	0	0	0	0	0	0
1506609	Santa Maria do Pará	PA	21185	21745	22669	22996	22998.5	23001	23202	23026	23194	23355	23649	23790	23927	24059	24186	24725	24861	24995	25127	24624	0	0	0	0	0	0	0	0	0	0	0	0	0	0	0	0	0	0	0	0	0	0	0	0	0	0	0
1506708	Santana do Araguaia	PA	32813	35930	40800	42523	47689.5	52856	55033	56153	58067	59919	63031	65062	67033	68934	70764	71187	72817	74419	75995	32413	0	0	0	0	0	0	0	0	0	0	0	0	0	0	0	0	0	0	0	0	0	0	0	0	0	0	0
1506807	Santarém	PA	264992	268180	274012	276074	275822	275571	276665	294580	297040	284401	288462	290521	292520	294447	296302	302667	304589	306480	308339	331942	0	0	38678	0	0	0	0	0	0	0	0	0	0	0	0	0	0	0	0	2935	0	0	0.141154	0	0	0	0
1506906	Santarém Novo	PA	5549	5726	6028	6135	6201	6267	6347	6141	6196	6248	6341	6390	6437	6482	6526	6664	6709	6753	6796	6116	0	0	0	0	0	0	0	0	0	0	0	0	0	0	0	0	0	0	0	0	0	0	0	0	0	0	0
1507003	Santo Antônio do Tauá	PA	20139	20669	21531	21836	24029	26222	26855	26674	27199	27707	28575	29110	29629	30129	30611	31038	31482	31918	32346	27461	0	0	0	0	0	0	0	0	0	0	0	0	0	0	0	0	0	0	0	0	0	0	0	0	0	0	0
1507102	São Caetano de Odivelas	PA	15455	15184	14759	14608	15682.5	16757	16862	16891	16991	17087	17266	17344	17420	17492	17563	17970	18050	18129	18207	16666	0	0	0	0	0	0	0	0	0	0	0	0	0	0	0	0	0	0	0	0	0	0	0	0	0	0	0
1507151	São Domingos do Araguaia	PA	20570	21766	23587	24230	23059.5	21889	22063	23130	23370	23602	24012	24235	24451	24659	24859	25358	25557	25753	25945	21092	0	0	0	0	0	0	0	0	0	0	0	0	0	0	0	0	0	0	0	0	0	0	0	0	0	0	0
1507201	São Domingos do Capim	PA	28213	29416	31495	32231	30064	27897	27923	29846	30034	30215	30550	30701	30847	30987	31123	31837	31989	32139	32285	30599	0	0	0	0	0	0	0	0	0	0	0	0	0	0	0	0	0	0	0	0	0	0	0	0	0	0	0
1507300	São Félix do Xingu	PA	35698	37618	40717	41813	53018	64223	67208	91340	95694	99905	106940	111633	116186	120580	124806	124763	128481	132138	135732	65418	0	0	0	0	0	0	0	0	0	0	0	0	0	0	0	0	0	0	0	0	0	0	0	0	0	0	0
1507409	São Francisco do Pará	PA	14517	15054	15890	16186	14086	11986	11743	15060	15123	15184	15301	15341	15380	15418	15454	15833	15882	15930	15978	14894	0	0	0	0	0	0	0	0	0	0	0	0	0	0	0	0	0	0	0	0	0	0	0	0	0	0	0
1507458	São Geraldo do Araguaia	PA	27573	27477	27303	27242	26266.5	25291	25027	25587	25429	25277	25056	24828	24607	24394	24188	24991	24847	24705	24566	24255	0	0	0	0	0	0	0	0	0	0	0	0	0	0	0	0	0	0	0	0	0	0	0	0	0	0	0
1507466	São João da Ponta	PA	4013	3985	3934	3916	4432.5	4949	5038	5265	5360	5451	5608	5703	5795	5884	5970	6059	6139	6217	6294	4430	0	0	0	0	0	0	0	0	0	0	0	0	0	0	0	0	0	0	0	0	0	0	0	0	0	0	0
1507474	São João de Pirabas	PA	17623	17861	18251	18389	19040	19691	19900	20647	20890	21125	21536	21767	21991	22207	22415	22842	23045	23244	23440	20689	0	0	0	0	0	0	0	0	0	0	0	0	0	0	0	0	0	0	0	0	0	0	0	0	0	0	0
1507508	São João do Araguaia	PA	12979	14314	16452	17207	14585	11963	11923	13155	13225	13293	13419	13470	13521	13569	13616	13940	13996	14051	14105	13664	0	0	0	0	0	0	0	0	0	0	0	0	0	0	0	0	0	0	0	0	0	0	0	0	0	0	0
1507607	São Miguel do Guamá	PA	42380	43964	46649	47599	46065.5	44532	44818	51567	52350	53108	54417	55191	55942	56667	57364	58328	58986	59632	60268	52894	0	0	0	0	0	0	0	0	0	0	0	0	0	0	0	0	0	0	0	0	0	0	0	0	0	0	0
1507706	São Sebastião da Boa Vista	PA	17996	18507	19379	19688	20593.5	21499	21874	22904	23307	23696	24363	24768	25161	25540	25904	26301	26640	26974	27302	25643	0	0	0	0	0	0	0	0	0	0	0	0	0	0	0	0	0	0	0	0	0	0	0	0	0	0	0
1507755	Sapucaia	PA	3615	3361	2911	2752	4098	5444	5609	5047	5144	5236	5395	5492	5587	5678	5766	5849	5930	6009	6088	5847	0	0	0	0	0	0	0	0	0	0	0	0	0	0	0	0	0	0	0	0	0	0	0	0	0	0	0
1507805	Senador José Porfírio	PA	14817	13455	11113	10285	12425.5	14566	14434	13045	12840	12641	12331	12075	11827	11587	11357	11839	11658	11480	11305	22576	0	0	0	0	0	0	0	0	0	0	0	0	0	0	0	0	0	0	0	0	0	0	0	0	0	0	0
1507904	Soure	PA	20261	20721	21510	21789	22016.5	22244	22459	23001	23235	23461	23861	24076	24286	24488	24682	25181	25374	25565	25752	24204	0	0	0	0	0	0	0	0	0	0	0	0	0	0	0	0	0	0	0	0	0	0	0	0	0	0	0
1507953	Tailândia	PA	40693	44820	51421	53755	61668	69581	72720	79297	82434	85468	90552	93906	97161	100300	103321	103664	106339	108969	111554	72493	0	0	0	0	0	0	0	0	0	0	0	0	0	0	0	0	0	0	0	0	0	0	0	0	0	0	0
1507961	Terra Alta	PA	8575	9181	10132	10468	10420	10372	10580	10262	10416	10565	10822	10973	11120	11262	11399	11591	11720	11847	11971	10400	0	0	0	0	0	0	0	0	0	0	0	0	0	0	0	0	0	0	0	0	0	0	0	0	0	0	0
1507979	Terra Santa	PA	15049	15760	16968	17395	16640	15885	16004	16949	17130	17305	17614	17783	17946	18105	18257	18619	18769	18917	19063	18782	0	0	0	0	0	0	0	0	0	0	0	0	0	0	0	0	0	0	0	0	0	0	0	0	0	0	0
1508001	Tomé-Açu	PA	48117	49081	50951	51612	50067	48522	48607	56518	57228	57914	59112	59795	60456	61095	61709	62854	63447	64030	64604	67585	0	0	0	0	0	0	0	0	0	0	0	0	0	0	0	0	0	0	0	0	0	0	0	0	0	0	0
1508035	Tracuateua	PA	23482	24555	26427	27090	27232	27374	27825	27455	27817	28167	28775	29125	29465	29793	30108	30656	30959	31257	31549	28595	0	0	0	0	0	0	0	0	0	0	0	0	0	0	0	0	0	0	0	0	0	0	0	0	0	0	0
1508050	Trairão	PA	14950	15647	17305	17892	17376	16860	17134	16875	17093	17303	17670	17880	18084	18280	18469	18807	18989	19168	19344	15242	0	0	0	0	0	0	0	0	0	0	0	0	10500	0	0	0	0	0	0	0	0	0	0	0	0	0	0
1508084	Tucumã	PA	25906	23440	21509	20826	24158.5	27491	27691	33690	34334	34956	36021	36674	37308	37920	38508	39059	39602	40136	40661	39550	0	0	0	0	0	0	0	0	0	0	0	0	0	0	0	0	0	0	0	0	0	0	0	0	0	0	0
1508100	Tucuruí	PA	76026	79551	85499	87602	90809	94016	96010	97128	98919	100651	103619	105431	107189	108885	110516	112148	113659	115144	116605	91306	0	0	0	0	0	0	0	0	0	0	0	0	0	0	0	0	0	0	0	0	0	0	0	0	0	0	0
1508126	Ulianópolis	PA	20495	22894	26656	27987	31236	34485	36020	43341	45190	46979	49972	51956	53881	55739	57525	57632	59210	60761	62286	37972	0	0	0	0	0	0	0	0	0	0	0	0	0	0	0	0	0	0	0	0	0	0	0	0	0	0	0
1508159	Uruará	PA	47524	51320	57645	59881	47378	34875	33782	44789	44758	44727	44731	44607	44486	44370	44258	45517	45476	45435	45395	43558	0	0	0	0	1604	0	0	0	0	0	0	0	0	0	0	0	0	0	0	0	0	0	0	0	0.0338554	0	0
1508209	Vigia	PA	41727	41026	41904	42214	43947	45680	46205	47889	48482	49054	50055	50622	51173	51705	52216	53191	53686	54172	54650	50832	0	0	0	0	0	0	0	0	0	0	0	0	0	0	0	0	0	0	0	0	0	0	0	0	0	0	0
1508308	Viseu	PA	51462	52139	53223	53607	54375.5	55144	55512	56716	57148	57566	58323	58694	59054	59401	59735	61049	61403	61751	62093	58692	0	0	0	0	0	0	0	0	0	0	0	0	0	0	0	0	0	0	0	0	0	0	0	0	0	0	0
1508357	Vitória do Xingu	PA	11005	10752	10349	10206	10007.5	9809	9664	13431	13607	13777	14072	14242	14407	14566	14719	14987	15134	15279	15421	15607	0	0	0	0	1373	0	0	0	0	0	0	0	0	0	0	0	0	0	0	0	0	0	0	0	0.137197	0	0
1508407	Xinguara	PA	34030	32880	30462	29606	34836.5	40067	40529	40573	40984	41382	42085	42465	42833	43188	43530	44410	44751	45086	45416	52893	0	0	0	0	0	0	0	0	0	0	0	0	0	0	0	0	4229	0	0	0	0	0	0	0	0	0	0
1600055	Serra do Navio	AP	3466	3724	4169	4326	4123.5	3921	3982	4380	4464	4545	4761	4850	4938	5025	5111	5306	5397	5488	5577	4673	0	0	0	0	0	0	0	0	0	0	0	0	0	0	0	0	0	0	0	0	0	0	0	0	0	0	0
1600105	Amapá	AP	7179	7265	7413	7465	7605	7745	7802	8069	8142	8213	8483	8553	8622	8690	8757	9029	9109	9187	9265	7943	0	0	0	0	0	0	0	0	0	0	0	0	720	0	490	0	0	0	0	0	0	0	0	0	0	0	0
1600154	Pedra Branca do Amapari	AP	4304	4794	5606	5893	6846.5	7800	8182	10772	11292	11794	12828	13411	13988	14560	15125	15931	16502	17067	17625	12847	0	0	0	0	0	0	0	0	0	0	0	0	0	0	0	0	0	0	0	0	0	0	0	0	0	0	0
1600204	Calçoene	AP	6916	7208	7703	7878	8469	9060	9291	9000	9175	9343	9793	9979	10163	10345	10525	10926	11117	11306	11493	10612	0	0	0	0	0	0	0	0	0	0	0	0	0	0	0	0	0	0	0	0	0	0	0	0	0	0	0
1600212	Cutias	AP	3478	3774	4285	4466	4497	4528	4652	4696	4805	4910	5173	5291	5407	5523	5637	5864	5983	6101	6217	4461	0	0	0	0	0	0	0	0	0	0	0	0	0	0	0	0	0	0	0	0	0	0	0	0	0	0	0
1600238	Ferreira Gomes	AP	3674	3935	4321	4458	4879.5	5301	5475	5802	5974	6141	6525	6714	6901	7087	7270	7591	7780	7967	8151	6666	0	0	0	0	0	0	0	0	0	0	0	0	0	0	0	0	0	0	0	0	0	0	0	0	0	0	0
1600253	Itaubal	AP	3088	3381	3884	4062	3822.5	3583	3650	4265	4371	4473	4722	4836	4949	5061	5172	5387	5503	5617	5730	5599	0	0	0	0	0	0	0	0	0	0	0	0	0	0	0	0	0	0	0	0	0	0	0	0	0	0	0
1600279	Laranjal do Jari	AP	29599	32133	35872	37194	38239.5	39285	40357	39942	40820	41668	43832	44777	45712	46639	47554	49446	50410	51362	52302	35114	0	0	0	0	0	0	0	0	0	0	0	0	0	0	0	0	0	0	0	0	0	0	0	0	0	0	0
1600303	Macapá	AP	295898	318761	355408	368367	363694	359022	366484	398204	407023	415554	437256	446757	456171	465495	474706	493634	503327	512902	522357	442933	0	0	0	0	0	0	0	0	0	0	0	0	0	0	0	0	0	0	0	0	0	0	0	0	0	0	0
1600402	Mazagão	AP	12410	12933	13913	14259	14338.5	14418	14655	17032	17420	17794	18739	19157	19571	19981	20387	21206	21632	22053	22468	21924	0	0	0	0	0	0	0	0	0	0	0	0	0	0	0	0	0	0	0	0	0	0	0	0	0	0	0
1600501	Oiapoque	AP	13551	14528	16226	16826	18526	20226	20962	20509	21095	21661	22986	23628	24263	24892	25514	26627	27270	27906	28534	27482	0	0	0	0	0	0	0	0	0	0	0	0	0	0	0	0	0	0	0	0	0	0	0	0	0	0	0
1600535	Porto Grande	AP	11748	12828	14675	15328	14963	14598	14951	16809	17252	17680	18708	19191	19669	20143	20611	21484	21971	22452	22927	17848	0	0	0	0	0	0	0	0	0	0	0	0	0	0	0	0	0	0	0	0	0	0	0	0	0	0	0
1600550	Pracuúba	AP	2405	2553	2829	2926	3229.5	3533	3658	3793	3909	4021	4277	4404	4531	4655	4779	4993	5120	5246	5370	3803	0	0	0	0	0	0	0	0	0	0	0	0	0	0	0	0	0	0	0	0	0	0	0	0	0	0	0
1600600	Santana	AP	84602	89369	98600	101864	98798.5	95733	97220	101262	102861	104407	108897	110565	112218	113854	115471	119610	121364	123096	124808	107618	0	0	0	0	0	0	0	0	0	0	0	0	0	0	0	0	0	0	0	0	0	0	0	0	0	0	0
1600709	Tartarugalzinho	AP	7382	7869	8642	8916	11038	13160	13769	12563	12981	13385	14292	14754	15212	15665	16112	16855	17315	17769	18217	12945	0	0	0	0	0	0	0	0	0	0	0	0	0	0	0	0	0	0	0	0	0	0	0	0	0	0	0
1600808	Vitória do Jari	AP	9035	9780	11041	11487	11370	11253	11519	12428	12725	13013	13724	14045	14364	14680	14991	15605	15931	16254	16572	11291	0	0	0	0	0	0	0	0	0	0	0	0	0	0	0	0	0	0	0	0	0	0	0	0	0	0	0
1700251	Abreulândia	TO	2218	2273	2361	2392	2351	2310	2321	2391	2407	2422	2506	2523	2539	2555	2571	2564	2579	2594	2609	2576	0	0	0	0	0	0	0	0	0	0	0	0	0	0	0	0	0	0	0	0	0	0	0	0	0	0	0
1700301	Aguiarnópolis	TO	3230	3355	3573	3650	3885	4120	4216	5162	5317	5467	5820	5987	6149	6307	6460	6572	6733	6892	7049	4497	0	0	0	0	0	0	0	0	0	0	0	0	0	0	0	0	0	0	0	0	0	0	0	0	0	0	0
1700350	Aliança do Tocantins	TO	6227	6308	6443	6491	6175.5	5860	5822	5671	5633	5595	5686	5645	5605	5565	5527	5434	5390	5346	5303	5147	0	0	0	0	0	0	0	0	0	0	0	0	0	0	0	0	0	0	0	0	0	0	0	0	0	0	0
1700400	Almas	TO	8575	8727	8989	9082	8387	7692	7605	7586	7518	7452	7553	7480	7409	7340	7273	7131	7055	6979	6905	6499	0	0	0	0	0	0	0	0	0	0	0	0	2	0	400	0	0	0	0	0	0	0	0	0	0	0	0
1700707	Alvorada	TO	8468	8413	8314	8280	8240	8200	8161	8374	8364	8354	8557	8546	8536	8526	8516	8427	8412	8396	8381	8802	0	0	0	0	0	0	0	0	0	0	0	0	0	0	0	0	0	0	0	0	0	0	0	0	0	0	0
1701002	Ananás	TO	10724	11197	11905	12156	10885.5	9615	9514	9865	9816	9768	9952	9900	9848	9798	9749	9607	9549	9492	9435	10325	0	0	0	0	0	0	0	0	0	0	0	0	0	0	0	0	0	0	0	0	0	0	0	0	0	0	0
1701051	Angico	TO	2892	2893	2897	2898	3081	3264	3300	3175	3197	3219	3332	3355	3379	3401	3423	3417	3433	3454	3475	2876	0	0	0	0	0	0	0	0	0	0	0	0	0	0	0	0	0	0	0	0	0	0	0	0	0	0	0
1701101	Aparecida do Rio Negro	TO	3553	3594	3674	3703	3921.5	4140	4200	4213	4267	4319	4504	4561	4618	4672	4726	4741	4795	4848	4901	4856	0	0	0	0	0	0	0	0	0	0	0	0	0	0	0	0	0	0	0	0	0	0	0	0	0	0	0
1701309	Aragominas	TO	6569	7194	8243	8614	7116	5618	5555	5882	5860	5838	5958	5933	5910	5887	5865	5786	5758	5731	5705	5290	0	0	0	0	0	0	0	0	0	0	0	0	0	0	0	0	0	0	0	0	0	0	0	0	0	0	0
1701903	Araguacema	TO	5530	5702	6000	6105	5842	5579	5591	6317	6387	6454	6716	6791	6863	6934	7003	7016	7086	7155	7223	5927	0	0	0	0	0	0	0	0	0	0	0	0	0	0	0	0	0	0	0	0	0	0	0	0	0	0	0
1702000	Araguaçu	TO	9276	9181	9011	8951	9097.5	9244	9225	8786	8744	8702	8868	8822	8777	8734	8692	8567	8517	8467	8418	8133	0	0	0	0	0	0	0	0	0	0	0	0	0	0	0	0	0	0	0	0	0	0	0	0	0	0	0
1702109	Araguaína	TO	115901	120213	127521	130105	124616	119128	119637	150484	153351	156123	164093	167176	170183	173112	175960	177517	180470	183381	186245	171301	0	0	0	0	0	0	0	0	0	0	0	0	0	0	0	0	0	0	0	0	0	0	0	0	0	0	0
1702158	Araguanã	TO	4455	4817	5463	5691	5422.5	5154	5248	5030	5095	5157	5379	5448	5515	5581	5645	5663	5729	5793	5856	4310	0	0	0	0	0	0	0	0	0	0	0	0	0	0	0	0	0	0	0	0	0	0	0	0	0	0	0
1702208	Araguatins	TO	26660	27646	29338	29936	28329	26722	26771	31329	31738	32133	33524	33963	34392	34810	35216	35346	35761	36170	36573	31918	0	0	0	0	0	0	0	0	0	0	0	0	0	0	0	0	0	0	0	0	0	0	0	0	0	0	0
1702307	Arapoema	TO	6970	6865	6699	6641	6837.5	7034	7029	6742	6721	6700	6844	6821	6799	6777	6756	6670	6643	6616	6590	5550	0	0	0	0	0	0	0	0	0	0	0	0	0	0	0	0	0	0	0	0	0	0	0	0	0	0	0
1702406	Arraias	TO	10777	10974	10964	10960	10944	10928	10913	10645	10619	10594	10833	10805	10778	10752	10727	10601	10567	10534	10502	10287	0	0	0	0	0	0	0	0	0	0	1000	0	4	4070	0	0	0	0	0	0	0	0	0	0	0	0	0
1702554	Augustinópolis	TO	13212	13781	14625	14923	15085.5	15248	15469	15950	16180	16401	17140	17386	17627	17861	18089	18178	18412	18643	18870	17484	0	0	0	0	0	0	0	0	0	0	0	0	0	0	0	0	0	0	0	0	0	0	0	0	0	0	0
1702703	Aurora do Tocantins	TO	3050	2987	2869	2827	3156.5	3486	3523	3446	3473	3499	3625	3654	3682	3709	3735	3731	3757	3783	3809	3342	0	0	0	0	0	0	0	0	0	0	0	0	1264	0	670	0	0	0	0	0	0	0	0	0	0	0	0
1702901	Axixá do Tocantins	TO	8680	8471	8104	7974	8574.5	9175	9203	9275	9310	9343	9632	9669	9706	9741	9776	9725	9756	9787	9817	10262	0	0	0	0	0	0	0	0	0	0	0	0	0	0	0	0	0	0	0	0	0	0	0	0	0	0	0
1703008	Babaçulândia	TO	10475	10716	11116	11257	10964.5	10672	10698	10424	10432	10439	10720	10728	10736	10744	10752	10662	10664	10666	10668	7880	0	0	0	0	0	0	0	0	0	0	0	0	0	0	0	0	0	0	0	0	0	0	0	0	0	0	0
1703057	Bandeirantes do Tocantins	TO	2617	2622	2636	2641	2716	2791	2807	3122	3162	3200	3336	3379	3420	3460	3500	3512	3553	3592	3631	3407	0	0	0	0	0	0	0	0	0	0	0	0	0	0	0	0	0	0	0	0	0	0	0	0	0	0	0
1703073	Barra do Ouro	TO	3607	3661	3746	3776	3730	3684	3691	4123	4165	4206	4371	4416	4460	4503	4544	4549	4591	4632	4673	4476	0	0	0	0	0	0	0	0	0	0	0	0	0	0	0	0	0	0	0	0	0	0	0	0	0	0	0
1703107	Barrolândia	TO	4984	4839	4588	4500	4902	5304	5322	5349	5370	5390	5557	5579	5601	5622	5643	5614	5632	5651	5669	4846	0	0	0	0	0	0	0	0	0	0	0	0	0	0	0	0	0	0	0	0	0	0	0	0	0	0	0
1703206	Bernardo Sayão	TO	4574	4624	4699	4725	4686.5	4648	4653	4456	4449	4442	4547	4540	4532	4525	4518	4469	4459	4448	4439	4229	0	0	0	0	0	0	0	0	0	0	0	0	0	0	0	0	0	0	0	0	0	0	0	0	0	0	0
1703305	Bom Jesus do Tocantins	TO	2303	2273	2222	2204	2498.5	2793	2839	3768	3879	3987	4241	4361	4477	4590	4700	4779	4894	5008	5120	4038	0	0	0	0	0	0	0	0	0	0	0	0	0	0	0	0	0	0	0	0	0	0	0	0	0	0	0
1703602	Brasilândia do Tocantins	TO	1946	1989	2058	2082	2132.5	2183	2208	2064	2075	2086	2154	2166	2177	2188	2199	2191	2201	2211	2221	1974	0	0	0	0	0	0	0	0	0	0	0	0	0	0	0	0	0	0	0	0	0	0	0	0	0	0	0
1703701	Brejinho de Nazaré	TO	4753	4551	4215	4096	4774	5452	5506	5185	5209	5232	5400	5426	5451	5475	5499	5475	5497	5519	5540	4725	0	0	0	0	0	0	0	0	0	0	0	0	345	0	0	0	0	0	0	0	0	0	0	0	0	0	0
1703800	Buriti do Tocantins	TO	7874	7911	7983	8008	8206	8404	8454	9768	9916	10059	10522	10681	10837	10988	11135	11197	11348	11497	11644	10307	0	0	0	0	0	0	0	0	0	0	0	0	0	0	0	0	0	0	0	0	0	0	0	0	0	0	0
1703826	Cachoeirinha	TO	2084	2192	2368	2430	2332.5	2235	2255	2148	2158	2167	2236	2246	2256	2266	2276	2266	2275	2284	2293	1961	0	0	0	0	0	0	0	0	0	0	0	0	0	0	0	0	0	0	0	0	0	0	0	0	0	0	0
1703842	Campos Lindos	TO	5906	6334	7053	7307	7582.5	7858	8079	8139	8331	8517	9000	9207	9408	9604	9795	9917	10116	10312	10505	8653	0	0	0	0	0	0	0	0	0	0	0	0	0	0	0	0	0	0	0	0	0	0	0	0	0	0	0
1703867	Cariri do Tocantins	TO	3022	3066	3145	3173	3422.5	3672	3738	3756	3815	3872	4053	4116	4178	4238	4296	4321	4382	4441	4499	4007	0	0	0	0	0	0	0	0	0	0	0	0	0	0	0	0	0	0	0	0	0	0	0	0	0	0	0
1703883	Carmolândia	TO	2044	2075	2145	2170	2276.5	2383	2420	2316	2340	2363	2457	2482	2507	2531	2555	2556	2580	2603	2627	2201	0	0	0	0	0	0	0	0	0	0	0	0	0	0	0	0	0	0	0	0	0	0	0	0	0	0	0
1703891	Carrasco Bonito	TO	3424	3740	4281	4472	3941.5	3411	3428	3688	3725	3759	3906	3945	3983	4019	4055	4059	4095	4130	4165	3318	0	0	0	0	0	0	0	0	0	0	0	0	0	0	0	0	0	0	0	0	0	0	0	0	0	0	0
1703909	Caseara	TO	3771	3933	4214	4314	4563.5	4813	4927	4601	4674	4744	4965	5043	5119	5193	5265	5295	5369	5442	5514	4847	0	0	0	0	0	0	0	0	0	0	0	0	0	0	0	0	0	0	0	0	0	0	0	0	0	0	0
1704105	Centenário	TO	2192	2233	2306	2332	2394.5	2457	2485	2566	2597	2627	2737	2771	2803	2835	2866	2874	2905	2936	2966	2131	0	0	0	0	0	0	0	0	0	0	0	0	0	0	0	0	0	0	0	0	0	0	0	0	0	0	0
1704600	Chapada de Areia	TO	1256	1234	1197	1184	1229	1274	1273	1335	1340	1345	1386	1391	1397	1402	1407	1401	1406	1410	1415	1501	0	0	0	0	0	0	0	0	0	0	0	0	0	0	0	0	0	0	0	0	0	0	0	0	0	0	0
1705102	Chapada da Natividade	TO	3320	3458	3649	3716	3753.5	3791	3840	3277	3278	3278	3362	3363	3363	3363	3364	3334	3333	3331	3330	3117	0	0	0	0	0	0	0	0	0	0	0	0	2690	0	820	0	0	0	0	0	0	0	0	0	0	0	0
1705508	Colinas do Tocantins	TO	25834	26620	27984	28467	29328.5	30190	30666	30838	31263	31675	33078	33535	33981	34416	34839	34990	35424	35851	36271	34233	0	0	0	0	0	0	0	0	0	0	0	0	0	0	0	0	0	0	0	0	0	0	0	0	0	0	0
1705557	Combinado	TO	4470	4417	4307	4268	4645.5	5023	5070	4669	4681	4691	4827	4839	4851	4863	4874	4843	4852	4861	4870	4756	0	0	0	0	0	0	0	0	0	0	0	0	824	0	700	0	0	0	0	0	0	0	0	0	0	0	0
1705607	Conceição do Tocantins	TO	4407	4459	4544	4574	4551.5	4529	4541	4182	4168	4153	4240	4224	4209	4194	4179	4124	4105	4087	4070	3887	0	0	0	0	0	0	0	0	0	0	420	0	1388	1380	0	0	0	0	0	0	0	0	0	0	0	0	0
1706001	Couto Magalhães	TO	4237	4150	3960	3892	4463.5	5035	5102	5009	5061	5111	5314	5370	5424	5477	5529	5536	5588	5639	5690	5331	0	0	0	0	0	0	0	0	0	0	0	0	0	0	0	0	0	0	0	0	0	0	0	0	0	0	0
1706100	Cristalândia	TO	7244	7128	6931	6862	6780	6698	6628	7234	7228	7222	7399	7393	7386	7380	7374	7300	7289	7278	7268	6371	0	0	0	0	0	0	0	0	0	0	0	0	0	0	0	0	0	0	0	0	0	0	0	0	0	0	0
1706258	Crixás do Tocantins	TO	1414	1462	1543	1571	1435	1299	1289	1564	1578	1592	1651	1666	1680	1694	1708	1708	1722	1735	1749	1470	0	0	0	0	0	0	0	0	0	0	0	0	0	0	0	0	0	0	0	0	0	0	0	0	0	0	0
1706506	Darcinópolis	TO	4390	4576	4889	5000	5144	5288	5388	5273	5350	5425	5670	5753	5833	5912	5988	6018	6097	6174	6250	5827	0	0	0	0	0	0	0	0	0	0	0	0	0	0	0	0	0	0	0	0	0	0	0	0	0	0	0
1707009	Dianópolis	TO	15713	16196	16989	17270	18214	19158	19524	19112	19395	19669	20566	20870	21167	21457	21738	21850	22139	22424	22704	17739	0	0	0	0	0	0	0	0	0	0	0	0	3	0	0	0	0	0	0	0	0	0	0	0	0	0	0
1707108	Divinópolis do Tocantins	TO	5843	5927	6082	6137	6343	6549	6623	6363	6409	6452	6681	6729	6777	6823	6868	6856	6900	6943	6986	7024	0	0	0	0	0	0	0	0	0	0	0	0	0	0	0	0	0	0	0	0	0	0	0	0	0	0	0
1707207	Dois Irmãos do Tocantins	TO	7182	7060	6843	6766	7013.5	7261	7254	7161	7153	7145	7319	7311	7302	7294	7286	7211	7198	7185	7173	6327	0	0	0	0	0	0	0	0	0	0	0	0	0	0	0	0	0	0	0	0	0	0	0	0	0	0	0
1707306	Dueré	TO	4586	4623	4683	4705	4661	4617	4618	4592	4595	4597	4718	4720	4722	4725	4727	4687	4686	4686	4686	4248	0	0	0	0	0	0	0	0	0	0	0	0	0	0	0	0	0	0	0	0	0	0	0	0	0	0	0
1707405	Esperantina	TO	7942	8438	9280	9578	8976.5	8375	8445	9476	9619	9756	10203	10356	10506	10651	10793	10851	10996	11139	11280	7530	0	0	0	0	0	0	0	0	0	0	0	0	0	0	0	0	0	0	0	0	0	0	0	0	0	0	0
1707553	Fátima	TO	3841	3831	3814	3807	3954	4101	4123	3805	3802	3799	3892	3889	3886	3882	3879	3841	3835	3830	3824	3467	0	0	0	0	0	0	0	0	0	0	0	0	0	0	0	0	0	0	0	0	0	0	0	0	0	0	0
1707652	Figueirópolis	TO	5490	5397	5226	5165	5057.5	4950	4883	5340	5323	5307	5421	5403	5386	5369	5352	5284	5263	5243	5222	5211	0	0	0	0	0	0	0	0	0	0	0	0	0	0	0	0	0	0	0	0	0	0	0	0	0	0	0
1707702	Filadélfia	TO	8316	8441	8672	8754	8380.5	8007	7978	8505	8528	8549	8800	8824	8848	8871	8893	8837	8856	8874	8892	7712	0	0	0	0	0	0	0	0	0	0	0	0	0	0	0	0	0	0	0	0	0	0	0	0	0	0	0
1708205	Formoso do Araguaia	TO	19075	19436	20075	20301	19522	18743	18719	18427	18398	18369	18804	18773	18742	18713	18684	18482	18440	18399	18358	18881	0	0	0	0	0	0	0	0	0	0	0	0	0	0	0	0	0	0	0	0	0	0	0	0	0	0	0
1708254	Fortaleza do Tabocão	TO	2349	2511	2788	2887	2523.5	2160	2149	2419	2433	2446	2527	2542	2556	2570	2584	2576	2589	2602	2615	3455	0	0	0	0	0	0	0	0	0	0	0	0	0	0	0	0	0	0	0	0	0	0	0	0	0	0	0
1708304	Goianorte	TO	4801	4743	4644	4608	4992	5376	5426	4956	4965	4974	5115	5125	5135	5144	5153	5116	5123	5130	5136	4738	0	0	0	0	0	0	0	0	0	0	0	0	0	0	0	0	0	0	0	0	0	0	0	0	0	0	0
1709005	Goiatins	TO	10971	10928	10817	10777	11379.5	11982	12068	12064	12143	12220	12644	12730	12813	12894	12973	12942	13019	13095	13169	12433	0	0	0	0	0	0	0	0	0	0	0	0	0	0	0	0	0	0	0	0	0	0	0	0	0	0	0
1709302	Guaraí	TO	20196	20500	20999	21175	21744.5	22314	22530	23200	23445	23681	24629	24892	25149	25399	25642	25677	25923	26165	26403	24775	0	0	0	0	0	0	0	0	0	0	0	0	0	0	0	0	0	0	0	0	0	0	0	0	0	0	0
1709500	Gurupi	TO	66298	68284	71643	72831	73189.5	73548	74357	76755	77655	78525	81792	82762	83707	84628	85523	85737	86647	87545	88428	85125	0	0	0	0	0	0	0	0	0	0	0	0	0	0	0	0	0	0	0	0	0	0	0	0	0	0	0
1709807	Ipueiras	TO	1169	1173	1181	1184	1469	1754	1813	1639	1676	1711	1804	1843	1881	1918	1955	1977	2015	2052	2088	1590	0	0	0	0	0	0	0	0	0	0	0	0	478	0	0	0	0	0	0	0	0	0	0	0	0	0	0
1710508	Itacajá	TO	6748	6712	6606	6569	6567	6565	6534	7104	7127	7148	7363	7388	7411	7434	7456	7414	7433	7452	7471	6819	0	0	0	0	0	0	0	0	0	0	0	0	0	0	0	0	0	0	0	0	0	0	0	0	0	0	0
1710706	Itaguatins	TO	6435	6519	6657	6706	6476	6246	6226	6029	6002	5976	6092	6063	6035	6007	5980	5896	5864	5832	5801	5172	0	0	0	0	0	0	0	0	0	0	0	0	0	0	0	0	0	0	0	0	0	0	0	0	0	0	0
1710904	Itapiratins	TO	3328	3417	3561	3613	3567	3521	3543	3532	3552	3571	3690	3711	3732	3752	3772	3758	3777	3795	3814	3577	0	0	0	0	0	0	0	0	0	0	0	0	0	0	0	0	0	0	0	0	0	0	0	0	0	0	0
1711100	Itaporã do Tocantins	TO	2392	2174	1814	1687	2383.5	3080	3135	2445	2440	2434	2488	2482	2476	2470	2465	2435	2427	2420	2412	2404	0	0	0	0	0	0	0	0	0	0	0	0	0	0	0	0	0	0	0	0	0	0	0	0	0	0	0
1711506	Jaú do Tocantins	TO	3144	3195	3271	3298	3602	3906	3983	3507	3537	3566	3698	3730	3761	3791	3821	3819	3849	3878	3906	3334	0	0	0	0	0	0	0	0	0	0	64	0	2	0	0	0	0	0	0	0	0	0	0	0	0	0	0
1711803	Juarina	TO	2383	2473	2617	2668	2434	2200	2185	2231	2224	2216	2262	2253	2245	2237	2229	2202	2193	2184	2174	2243	0	0	0	0	0	0	0	0	0	0	0	0	0	0	0	0	0	0	0	0	0	0	0	0	0	0	0
1711902	Lagoa da Confusão	TO	6645	7391	8655	9102	8791.5	8481	8711	10210	10521	10821	11525	11859	12184	12501	12808	13034	13357	13676	13989	15288	0	0	0	0	0	0	0	0	0	0	0	0	0	0	0	0	0	0	0	0	0	0	0	0	0	0	0
1711951	Lagoa do Tocantins	TO	2591	2695	2866	2927	3102.5	3278	3352	3525	3602	3676	3875	3957	4037	4115	4191	4237	4316	4393	4470	3516	0	0	0	0	0	0	0	0	0	0	0	0	0	0	0	0	0	0	0	0	0	0	0	0	0	0	0
1712009	Lajeado	TO	2537	2831	3335	3513	2866	2219	2204	2773	2806	2838	2956	2991	3026	3059	3092	3101	3134	3167	3199	3357	0	0	0	0	0	0	0	0	0	0	0	0	0	0	0	0	0	0	0	0	0	0	0	0	0	0	0
1712157	Lavandeira	TO	1217	1215	1220	1222	1431	1640	1683	1605	1636	1665	1749	1782	1814	1845	1875	1892	1923	1954	1984	1626	0	0	0	0	0	0	0	0	0	0	0	0	792	0	0	0	0	0	0	0	0	0	0	0	0	0	0
1712405	Lizarda	TO	3739	3670	3550	3507	3622	3737	3729	3725	3721	3716	3806	3801	3796	3791	3787	3748	3740	3733	3727	2999	0	0	0	0	0	0	0	0	0	0	0	0	0	0	0	0	0	0	0	0	0	0	0	0	0	0	0
1712454	Luzinópolis	TO	2100	2216	2417	2488	2681	2874	2959	2622	2669	2713	2847	2896	2945	2992	3038	3060	3108	3154	3200	2717	0	0	0	0	0	0	0	0	0	0	0	0	0	0	0	0	0	0	0	0	0	0	0	0	0	0	0
1712504	Marianópolis do Tocantins	TO	3455	3640	3958	4070	4343	4616	4743	4352	4431	4507	4730	4814	4896	4976	5054	5094	5175	5254	5332	4615	0	0	0	0	0	0	0	0	0	0	0	0	0	0	0	0	0	0	0	0	0	0	0	0	0	0	0
1712702	Mateiros	TO	1692	1774	1906	1953	1870.5	1788	1802	2223	2268	2311	2430	2478	2524	2570	2614	2638	2684	2729	2773	2748	0	0	0	0	0	0	0	0	0	0	0	0	0	0	0	0	0	0	0	0	0	0	0	0	0	0	0
1712801	Maurilândia do Tocantins	TO	2953	3133	3422	3524	3402.5	3281	3322	3154	3178	3200	3313	3338	3362	3386	3409	3403	3426	3448	3470	3095	0	0	0	0	0	0	0	0	0	0	0	0	0	0	0	0	0	0	0	0	0	0	0	0	0	0	0
1713205	Miracema do Tocantins	TO	25083	26026	27661	28239	24216.5	20194	19740	20684	20396	20117	20243	19934	19634	19340	19055	18566	18248	17936	17628	18566	0	0	0	0	0	0	0	0	0	0	0	0	0	0	0	0	0	0	0	0	0	0	0	0	0	0	0
1713304	Miranorte	TO	11908	12077	12362	12463	12331.5	12200	12231	12623	12687	12747	13164	13232	13298	13363	13426	13375	13434	13493	13551	12701	0	0	0	0	0	0	0	0	0	0	0	0	0	0	0	0	0	0	0	0	0	0	0	0	0	0	0
1713601	Monte do Carmo	TO	4984	4777	4348	4196	5391	6586	6723	6716	6833	6946	7286	7412	7535	7654	7770	7827	7947	8066	8182	5694	0	0	0	0	0	0	0	0	0	0	0	0	1620	0	0	0	0	0	0	0	0	0	0	0	0	0	0
1713700	Monte Santo do Tocantins	TO	1884	1902	1936	1948	1929.5	1911	1914	2085	2102	2118	2196	2213	2231	2248	2264	2263	2279	2295	2311	2396	0	0	0	0	0	0	0	0	0	0	0	0	0	0	0	0	0	0	0	0	0	0	0	0	0	0	0
1713809	Palmeiras do Tocantins	TO	4844	5167	5731	5930	5301	4672	4673	5740	5826	5909	6180	6272	6362	6450	6535	6570	6658	6745	6830	4872	0	0	0	0	0	0	0	0	0	0	0	0	0	0	0	0	0	0	0	0	0	0	0	0	0	0	0
1713957	Muricilândia	TO	2675	2658	2636	2628	2781.5	2935	2958	3152	3189	3224	3356	3395	3433	3470	3507	3514	3551	3587	3623	3367	0	0	0	0	0	0	0	0	0	0	0	0	0	0	0	0	0	0	0	0	0	0	0	0	0	0	0
1714203	Natividade	TO	9027	9241	9627	9764	9559.5	9355	9396	9000	9011	9021	9268	9279	9291	9301	9312	9239	9244	9250	9256	8754	0	0	0	0	0	0	0	0	0	0	0	0	0	0	0	0	0	0	0	0	0	0	0	0	0	0	0
1714302	Nazaré	TO	5272	5458	5776	5888	5270	4652	4596	4386	4328	4271	4301	4239	4177	4118	4060	3959	3898	3834	3772	4521	0	0	0	0	0	0	0	0	0	0	0	0	0	0	0	0	0	0	0	0	0	0	0	0	0	0	0
1714880	Nova Olinda	TO	9600	9914	10460	10653	10744	10835	10974	10686	10786	10883	11301	11408	11513	11616	11715	11719	11819	11917	12014	10367	0	0	0	0	0	0	0	0	0	0	0	0	0	0	0	0	0	0	0	0	0	0	0	0	0	0	0
1715002	Nova Rosalândia	TO	3204	3225	3260	3273	3580.5	3888	3956	3770	3815	3858	4018	4066	4113	4159	4203	4215	4260	4304	4348	3362	0	0	0	0	0	0	0	0	0	0	0	0	0	0	0	0	0	0	0	0	0	0	0	0	0	0	0
1715101	Novo Acordo	TO	3136	3241	3431	3498	3684	3870	3950	3762	3817	3869	4043	4101	4158	4213	4267	4287	4342	4397	4450	3969	0	0	0	0	0	0	0	0	0	0	0	0	0	0	0	0	0	0	0	0	0	0	0	0	0	0	0
1715150	Novo Alegre	TO	2319	2399	2528	2574	2211	1848	1802	2286	2287	2288	2349	2350	2351	2352	2353	2332	2332	2332	2332	1846	0	0	0	0	0	0	0	0	0	0	0	0	696	0	0	0	0	0	0	0	0	0	0	0	0	0	0
1715259	Novo Jardim	TO	2228	2345	2546	2617	2554.5	2492	2525	2457	2481	2504	2600	2625	2650	2674	2697	2698	2722	2745	2768	2230	0	0	0	0	0	0	0	0	0	0	0	0	728	0	0	0	0	0	0	0	0	0	0	0	0	0	0
1715507	Oliveira de Fátima	TO	970	992	1026	1039	1076.5	1114	1129	1037	1044	1049	1085	1091	1098	1104	1110	1106	1112	1118	1124	1164	0	0	0	0	0	0	0	0	0	0	0	0	0	0	0	0	0	0	0	0	0	0	0	0	0	0	0
1715705	Palmeirante	TO	3619	3633	3656	3665	4251	4837	4959	4954	5058	5157	5432	5543	5651	5757	5859	5919	6026	6131	6234	4798	0	0	0	0	0	0	0	0	0	0	0	0	0	0	0	0	0	0	0	0	0	0	0	0	0	0	0
1715754	Palmeirópolis	TO	6789	6376	5660	5407	6886.5	8366	8492	7339	7360	7380	7600	7623	7645	7666	7687	7641	7659	7676	7694	6975	0	0	0	0	0	0	0	0	0	0	0	0	2668	0	2668	0	0	0	0	0	0	0	0	0	0	0	0
1716109	Paraíso do Tocantins	TO	37141	38710	41376	42319	41909.5	41500	42015	44417	45054	45669	47724	48409	49076	49727	50360	50602	51252	51891	52521	52360	0	0	0	0	0	0	0	0	0	0	0	0	0	0	0	0	0	0	0	0	0	0	0	0	0	0	0
1716208	Paranã	TO	10337	10247	10071	10009	10401.5	10794	10824	10338	10333	10327	10585	10579	10573	10568	10562	10461	10449	10437	10426	10542	0	0	0	0	0	0	0	0	0	0	3672	0	4100	4100	0	0	0	0	0	0	0	0	0	0	0	0	0
1716307	Pau D'Arco	TO	4388	4483	4635	4689	4799	4909	4964	4588	4608	4627	4772	4793	4814	4834	4853	4831	4849	4867	4885	4043	0	0	0	0	0	0	0	0	0	0	0	0	0	0	0	0	0	0	0	0	0	0	0	0	0	0	0
1716505	Pedro Afonso	TO	9026	9023	9019	9017	9811	10605	10758	11539	11732	11919	12490	12698	12900	13097	13288	13380	13578	13773	13964	14055	0	0	0	0	0	0	0	0	0	0	0	0	0	0	0	0	0	0	0	0	0	0	0	0	0	0	0
1716604	Peixe	TO	8749	8727	8690	8677	8839.5	9002	9018	10384	10509	10629	11075	11209	11340	11467	11591	11623	11749	11873	11996	9317	0	0	0	0	0	0	0	0	0	0	0	0	0	0	0	0	0	0	0	0	0	0	0	0	0	0	0
1716653	Pequizeiro	TO	4754	4992	5407	5553	5246.5	4940	4971	5054	5090	5124	5305	5344	5381	5418	5453	5443	5477	5512	5546	4921	0	0	0	0	0	0	0	0	0	0	0	0	0	0	0	0	0	0	0	0	0	0	0	0	0	0	0
1716703	Colméia	TO	9409	9543	9740	9810	9407.5	9005	8961	8611	8555	8500	8642	8581	8522	8465	8409	8270	8205	8141	8078	8941	0	0	0	0	0	0	0	0	0	0	0	0	0	0	0	0	0	0	0	0	0	0	0	0	0	0	0
1717008	Pindorama do Tocantins	TO	4689	4604	4520	4490	4505.5	4521	4500	4506	4493	4479	4576	4562	4547	4534	4520	4464	4447	4430	4414	4478	0	0	0	0	0	0	0	0	0	0	0	0	1120	0	0	0	0	0	0	0	0	0	0	0	0	0	0
1717206	Piraquê	TO	2493	3207	3588	3724	3413.5	3103	3127	2920	2927	2933	3017	3024	3031	3038	3044	3023	3028	3033	3038	2282	0	0	0	0	0	0	0	0	0	0	0	0	0	0	0	0	0	0	0	0	0	0	0	0	0	0	0
1717503	Pium	TO	5301	4942	4325	4106	5352	6598	6701	6694	6783	6869	7168	7264	7357	7447	7536	7564	7654	7743	7830	7128	0	0	0	0	0	0	0	0	0	0	0	0	0	0	0	0	0	0	0	0	0	0	0	0	0	0	0
1717800	Ponte Alta do Bom Jesus	TO	4498	4438	4296	4247	4453.5	4660	4664	4544	4542	4540	4654	4652	4649	4647	4645	4601	4596	4591	4586	4220	0	0	0	0	0	0	0	0	0	0	0	0	2248	0	0	0	0	0	0	0	0	0	0	0	0	0	0
1717909	Ponte Alta do Tocantins	TO	6155	6146	6120	6111	6437	6763	6818	7180	7258	7333	7628	7712	7793	7872	7949	7961	8039	8116	8192	7586	0	0	0	0	0	0	0	0	0	0	0	0	0	0	0	0	0	0	0	0	0	0	0	0	0	0	0
1718006	Porto Alegre do Tocantins	TO	2425	2482	2575	2607	2762	2917	2968	2796	2827	2857	2973	3007	3039	3071	3102	3108	3139	3170	3200	2866	0	0	0	0	0	0	0	0	0	0	0	0	832	830	877	0	0	0	0	0	0	0	0	0	0	0	0
1718204	Porto Nacional	TO	45320	45887	46814	47141	46869.5	46598	46722	49146	49465	49774	51501	51846	52182	52510	52828	52700	53010	53316	53618	64418	0	0	0	0	0	0	0	0	0	0	0	0	0	0	0	0	0	0	0	0	0	0	0	0	0	0	0
1718303	Praia Norte	TO	7059	7509	8261	8528	7897.5	7267	7310	7659	7727	7792	8085	8158	8229	8298	8365	8365	8432	8498	8563	9044	0	0	0	0	0	0	0	0	0	0	0	0	0	0	0	0	0	0	0	0	0	0	0	0	0	0	0
1718402	Presidente Kennedy	TO	3781	3818	3878	3899	3842	3785	3784	3681	3676	3670	3756	3750	3744	3738	3733	3692	3684	3676	3668	3047	0	0	0	0	0	0	0	0	0	0	0	0	0	0	0	0	0	0	0	0	0	0	0	0	0	0	0
1718451	Pugmil	TO	2103	2272	2565	2669	2449.5	2230	2252	2369	2399	2427	2529	2561	2591	2621	2650	2659	2688	2717	2746	2193	0	0	0	0	0	0	0	0	0	0	0	0	0	0	0	0	0	0	0	0	0	0	0	0	0	0	0
1718501	Recursolândia	TO	3254	3454	3781	3896	3836.5	3777	3839	3768	3817	3864	4029	4081	4132	4182	4230	4244	4293	4342	4389	3421	0	0	0	0	0	0	0	0	0	0	0	0	0	0	0	0	0	0	0	0	0	0	0	0	0	0	0
1718550	Riachinho	TO	3687	3703	3737	3749	3773.5	3798	3808	4191	4231	4270	4435	4478	4520	4561	4601	4604	4645	4684	4723	3960	0	0	0	0	0	0	0	0	0	0	0	0	0	0	0	0	0	0	0	0	0	0	0	0	0	0	0
1718659	Rio da Conceição	TO	1246	1332	1479	1531	1515	1499	1530	1714	1755	1794	1895	1938	1980	2021	2061	2088	2130	2171	2211	1768	0	0	0	0	0	0	0	0	0	0	0	0	330	0	0	0	0	0	0	0	0	0	0	0	0	0	0
1718709	Rio dos Bois	TO	2363	2504	2747	2833	2491.5	2150	2136	2570	2594	2616	2715	2740	2764	2787	2810	2811	2834	2856	2879	2738	0	0	0	0	0	0	0	0	0	0	0	0	0	0	0	0	0	0	0	0	0	0	0	0	0	0	0
1718758	Rio Sono	TO	5978	5810	5522	5420	5882.5	6345	6366	6254	6267	6279	6459	6473	6486	6500	6512	6468	6478	6488	6498	4841	0	0	0	0	0	0	0	0	0	0	0	0	0	0	0	0	0	0	0	0	0	0	0	0	0	0	0
1718808	Sampaio	TO	2738	2654	2502	2448	3118	3788	3886	3864	3946	4025	4241	4329	4415	4498	4579	4627	4711	4794	4876	4215	0	0	0	0	0	0	0	0	0	0	0	0	0	0	0	0	0	0	0	0	0	0	0	0	0	0	0
1718840	Sandolândia	TO	3399	3486	3645	3702	3622.5	3543	3562	3326	3326	3326	3411	3411	3410	3410	3410	3378	3375	3373	3371	3723	0	0	0	0	0	0	0	0	0	0	0	0	0	0	0	0	0	0	0	0	0	0	0	0	0	0	0
1718865	Santa Fé do Araguaia	TO	5752	6117	6747	6970	6371.5	5773	5795	6599	6683	6764	7054	7144	7232	7318	7402	7426	7512	7595	7678	7216	0	0	0	0	0	0	0	0	0	0	0	0	0	0	0	0	0	0	0	0	0	0	0	0	0	0	0
1718881	Santa Maria do Tocantins	TO	2262	2325	2427	2463	2609	2755	2807	2894	2946	2995	3143	3198	3252	3305	3356	3381	3434	3486	3537	2680	0	0	0	0	0	0	0	0	0	0	0	0	0	0	0	0	0	0	0	0	0	0	0	0	0	0	0
1718899	Santa Rita do Tocantins	TO	1869	1888	1926	1939	2134.5	2330	2377	2128	2150	2170	2255	2278	2300	2322	2343	2344	2365	2386	2407	2219	0	0	0	0	0	0	0	0	0	0	0	0	0	0	0	0	0	0	0	0	0	0	0	0	0	0	0
1718907	Santa Rosa do Tocantins	TO	4222	4468	4625	4681	4613	4545	4565	4568	4588	4607	4752	4773	4794	4814	4833	4811	4829	4846	4864	4653	0	0	0	0	0	0	0	0	0	0	0	0	1328	1400	1400	0	0	0	0	0	0	0	0	0	0	0	0
1719004	Santa Tereza do Tocantins	TO	2153	2243	2377	2424	2395	2366	2390	2523	2555	2585	2695	2729	2762	2794	2825	2834	2866	2897	2928	2781	0	0	0	0	0	0	0	0	0	0	0	0	0	0	0	0	0	0	0	0	0	0	0	0	0	0	0
1720002	Santa Terezinha do Tocantins	TO	2518	2619	2788	2847	2601.5	2356	2343	2474	2476	2477	2543	2545	2547	2548	2550	2528	2529	2530	2530	2406	0	0	0	0	0	0	0	0	0	0	0	0	0	0	0	0	0	0	0	0	0	0	0	0	0	0	0
1720101	São Bento do Tocantins	TO	3591	3384	3018	2889	3736	4583	4666	4608	4675	4740	4954	5026	5096	5164	5231	5256	5324	5391	5457	5654	0	0	0	0	0	0	0	0	0	0	0	0	0	0	0	0	0	0	0	0	0	0	0	0	0	0	0
1720150	São Félix do Tocantins	TO	1309	1405	1545	1595	1523	1451	1468	1437	1450	1463	1518	1532	1545	1559	1571	1572	1585	1598	1610	1783	0	0	0	0	0	0	0	0	0	0	0	0	0	0	0	0	0	0	0	0	0	0	0	0	0	0	0
1720200	São Miguel do Tocantins	TO	8667	8956	9441	9613	10074.5	10536	10737	10481	10635	10783	11271	11436	11597	11754	11906	11967	12139	12294	12445	13241	0	0	0	0	0	0	0	0	0	0	0	0	0	0	0	0	0	0	0	0	0	0	0	0	0	0	0
1720259	São Salvador do Tocantins	TO	2753	2783	2828	2843	2972.5	3102	3136	2910	2924	2936	3030	3044	3058	3071	3084	3070	3082	3094	3106	2385	0	0	0	0	0	0	0	0	0	0	150	0	1144	0	0	0	0	0	0	0	0	0	0	0	0	0	0
1720309	São Sebastião do Tocantins	TO	3816	4030	4403	4534	4453.5	4373	4441	4283	4331	4376	4553	4604	4654	4702	4749	4757	4805	4852	4898	4100	0	0	0	0	0	0	0	0	0	0	0	0	0	0	0	0	0	0	0	0	0	0	0	0	0	0	0
1720499	São Valério	TO	5230	5487	5934	6092	5558	5024	5017	4383	4332	4282	4322	4267	4214	4161	4111	4017	3960	3904	3848	4422	0	0	0	0	0	0	0	0	0	0	0	0	2164	3500	550	0	0	0	0	0	0	0	0	0	0	0	0
1720655	Silvanópolis	TO	4572	4370	4003	3873	4561.5	5250	5299	5068	5095	5120	5289	5318	5345	5372	5399	5378	5403	5428	5452	5108	0	0	0	0	0	0	0	0	0	0	0	0	600	0	0	0	0	0	0	0	0	0	0	0	0	0	0
1720804	Sítio Novo do Tocantins	TO	9799	10212	10960	11225	10396.5	9568	9568	9148	9122	9097	9297	9270	9243	9217	9192	9078	9029	8997	8965	10830	0	0	0	0	0	0	0	0	0	0	0	0	0	0	0	0	0	0	0	0	0	0	0	0	0	0	0
1720853	Sucupira	TO	1428	1376	1272	1236	1477	1718	1741	1742	1763	1783	1856	1878	1900	1921	1941	1946	1966	1986	2007	1577	0	0	0	0	0	0	0	0	0	0	0	0	0	0	0	0	0	0	0	0	0	0	0	0	0	0	0
1720903	Taguatinga	TO	13414	13714	14278	14477	14502.5	14528	14655	15051	15196	15336	15931	16086	16238	16386	16530	16538	16683	16825	16966	14011	0	0	0	0	0	0	0	0	0	0	0	0	3860	0	2200	0	0	0	0	0	0	0	0	0	0	0	0
1720937	Taipas do Tocantins	TO	1657	1569	1421	1369	1671.5	1974	1999	1945	1963	1981	2056	2075	2094	2112	2130	2131	2148	2166	2183	2021	0	0	0	0	0	0	0	0	0	0	0	0	492	513	513	0	0	0	0	0	0	0	0	0	0	0	0
1720978	Talismã	TO	2385	2515	2732	2809	2720.5	2632	2663	2562	2582	2601	2695	2716	2737	2757	2777	2773	2793	2812	2831	2456	0	0	0	0	0	0	0	0	0	0	0	0	0	0	0	0	0	0	0	0	0	0	0	0	0	0	0
1721000	Palmas	TO	150884	172176	208165	220889	202452	184014	188645	228332	235316	242070	257904	265409	272726	279856	286787	291855	299127	306296	313349	302692	0	0	0	0	0	0	0	0	0	0	611	0	0	0	0	0	0	0	0	0	0	0	0	0	0	0	0
1721109	Tocantínia	TO	5807	5846	5906	5927	6396.5	6866	6971	6736	6809	6880	7158	7236	7313	7387	7460	7471	7545	7617	7688	7459	0	0	0	0	0	0	0	0	0	0	0	0	0	0	0	0	0	0	0	0	0	0	0	0	0	0	0
1721208	Tocantinópolis	TO	23433	24535	26352	26994	24463	21932	21826	22619	22607	22596	23165	23153	23141	23130	23119	22896	22870	22845	22820	22615	0	0	0	0	0	0	0	0	0	0	0	0	0	0	0	0	0	0	0	0	0	0	0	0	0	0	0
1721257	Tupirama	TO	1202	1234	1291	1311	1379.5	1448	1474	1574	1605	1634	1718	1751	1782	1813	1843	1860	1891	1922	1952	1909	0	0	0	0	0	0	0	0	0	0	0	0	0	0	0	0	0	0	0	0	0	0	0	0	0	0	0
1721307	Tupiratins	TO	1377	1409	1455	1471	1771.5	2072	2143	2097	2154	2208	2342	2402	2461	2518	2574	2613	2671	2729	2785	1874	0	0	0	0	0	0	0	0	0	0	0	0	0	0	0	0	0	0	0	0	0	0	0	0	0	0	0
1722081	Wanderlândia	TO	10370	10585	10908	11022	10298	9574	9493	10981	11036	11088	11450	11509	11566	11622	11677	11631	11683	11734	11783	10522	0	0	0	0	0	0	0	0	0	0	0	0	0	0	0	0	0	0	0	0	0	0	0	0	0	0	0
1722107	Xambioá	TO	12344	12134	12626	12799	11979.5	11160	11099	11484	11471	11458	11736	11722	11709	11695	11683	11561	11540	11520	11500	10517	0	0	0	0	0	0	0	0	0	0	0	0	0	0	0	0	0	0	0	0	0	0	0	0	0	0	0
2100055	Açailândia	MA	91250	95838	103609	106357	103187	100017	101130	104047	105255	106422	107790	108765	109685	110543	111339	111757	112445	113121	113783	106550	0	0	0	0	0	0	0	0	0	0	0	0	0	0	0	0	0	0	0	0	0	0	0	0	0	0	0
2100204	Alcântara	MA	21425	21816	22359	22550	22259.5	21969	22020	21851	21564	21605	21644	21652	21659	21667	21673	22083	22097	22112	22126	18467	0	0	0	0	0	0	0	0	0	0	0	0	0	0	0	0	0	0	0	0	0	0	0	0	0	0	0
2100402	Altamira do Maranhão	MA	10975	6269	6609	6730	7168.5	7607	7771	11063	11225	11381	11564	11699	11616	10210	8070	8066	8128	8189	8250	6447	0	0	0	0	0	0	0	0	0	0	0	0	0	0	0	0	0	0	0	0	0	0	0	0	0	0	0
2100436	Alto Alegre do Maranhão	MA	20729	21812	23518	24121	23398.5	22676	22914	24599	24969	25326	25748	26056	26348	26619	26872	26839	27053	27858	28066	24048	0	0	0	0	0	0	0	0	0	0	6991	0	0	0	0	0	0	0	0	0	0	0	0	0	0	0	0
2100477	Alto Alegre do Pindaré	MA	31123	32477	34855	35695	34325	32955	33211	31057	31125	31190	31253	31271	31287	31303	31312	31894	31919	31943	31967	25710	0	0	0	0	0	0	0	0	0	0	0	0	0	0	0	0	0	0	0	0	0	0	0	0	0	0	0
2100501	Alto Parnaíba	MA	10157	10124	10073	10054	10330	10606	10640	10766	10812	10856	10904	10931	10956	10979	11001	11168	11190	11212	11233	11109	0	0	0	0	0	0	0	0	0	0	0	0	0	0	0	0	0	0	0	0	0	0	0	0	0	0	0
2100550	Amapá do Maranhão	MA	5627	5929	6445	6627	6494	6361	6451	6431	6508	6583	6669	6731	6789	6844	6895	6918	6962	7005	7047	7170	0	0	0	0	0	0	0	0	0	0	0	0	0	0	0	0	0	0	0	0	0	0	0	0	0	0	0
2100600	Amarante do Maranhão	MA	32126	33815	36423	37345	37097.5	36850	37388	37932	38451	38953	39544	39974	40378	40756	41106	41136	41435	41729	42017	37085	0	0	0	0	0	0	0	0	0	0	0	0	11251	0	0	0	0	0	0	0	0	0	0	0	0	0	0
2100709	Anajatuba	MA	23312	21861	22860	23214	23954.5	24695	25063	25291	25629	25955	26339	26618	26880	27125	27352	26614	26803	26988	27170	25322	0	0	0	0	0	0	0	0	0	0	14	0	0	0	0	0	0	0	0	0	0	0	0	0	0	0	0
2100832	Apicum-Açu	MA	11429	11923	12775	13076	13358.5	13641	13890	14959	15256	15542	17474	17712	17948	18169	18374	17063	17239	17413	17582	17519	0	0	0	0	0	0	0	0	0	0	0	0	0	0	0	0	0	0	0	0	0	0	0	0	0	0	0
2100873	Araguanã	MA	9050	8932	8734	8664	9442.5	10221	10325	13973	11508	14407	14658	14843	15018	15182	15332	15297	15426	15551	15675	11181	0	0	0	0	0	0	0	0	0	0	5678	0	0	0	0	0	0	0	0	0	0	0	0	0	0	0	0
2100956	Arame	MA	29240	28586	27287	26827	27397	27967	27750	31702	31835	31729	31867	31944	32015	32083	32145	32637	32701	32764	32825	25517	0	0	0	0	0	0	0	0	0	0	0	0	0	0	0	0	0	0	0	0	0	0	0	0	0	0	0
2101004	Arari	MA	26547	26840	27331	27504	28044.5	28585	28787	28488	28651	28809	28986	29096	29200	29297	29388	29764	29848	29932	30014	29472	0	0	0	0	0	0	0	0	0	0	0	0	0	0	0	0	0	0	0	0	0	0	0	0	0	0	0
2101103	Axixá	MA	10200	10384	10633	10721	12732	14743	15203	11407	11505	11599	11706	11780	11850	11915	11975	12076	12130	12183	12234	11790	0	0	0	0	0	0	0	0	0	0	2	0	0	0	0	0	0	0	0	0	0	0	0	0	0	0	0
2101202	Bacabal	MA	92567	93932	96112	96883	97414.5	97946	98489	100014	100615	101195	101851	102265	102656	103020	103359	104633	104949	104790	105094	103711	0	0	0	0	0	0	0	0	0	0	0	0	0	0	0	0	0	0	0	0	0	0	0	0	0	0	0
2101251	Bacabeira	MA	10643	10882	11261	11395	13255	15115	15574	14925	15264	15591	15982	16276	16553	16812	17053	16855	17055	17252	17446	16966	0	0	0	0	0	0	0	0	0	0	0	0	0	0	0	0	0	0	0	0	0	0	0	0	0	0	0
2101301	Bacuri	MA	15774	16070	16627	16824	16662	16500	16585	16604	16687	17437	17164	17280	17335	17388	17435	18508	18582	18654	18726	16290	0	0	0	0	0	0	0	0	0	0	0	0	0	0	0	0	0	0	0	0	0	0	0	0	0	0	0
2101350	Bacurituba	MA	4711	4848	5031	5096	5346.5	5597	5687	5293	5341	5387	5440	5477	5511	5544	5574	5617	5644	5670	5696	5252	0	0	0	0	0	0	0	0	0	0	0	0	0	0	0	0	0	0	0	0	0	0	0	0	0	0	0
2101400	Balsas	MA	62427	65867	71763	73848	77672.5	81497	83617	83528	85322	87057	89126	90679	92144	93511	94779	93826	94887	95929	96951	101767	0	0	0	0	0	0	0	0	0	0	0	0	0	14000	0	0	0	0	0	0	0	0	0	0	0	0	0
2101608	Barra do Corda	MA	77979	77844	78326	78497	79762	81027	81329	82830	83454	84180	85022	85603	86151	86662	87135	87794	88212	88492	88895	84532	0	0	0	0	0	0	0	0	0	0	0	0	0	0	0	0	0	0	0	0	0	0	0	0	0	0	0
2101772	Bela Vista do Maranhão	MA	10280	9601	10508	10829	9839.5	8850	8855	12049	12194	12335	10717	10836	10931	11020	11103	11138	11209	11279	11347	11750	0	0	0	0	0	0	0	0	0	0	0	0	0	0	0	0	0	0	0	0	0	0	0	0	0	0	0
2101806	Benedito Leite	MA	5310	5414	5544	5590	5567.5	5545	5567	5469	5483	5497	5510	5515	5519	5524	5528	5627	5632	5638	5643	5469	0	0	0	0	0	0	0	0	0	0	0	0	0	0	0	0	0	0	0	0	0	0	0	0	0	0	0
2101905	Bequimão	MA	19538	19183	18649	18461	19908.5	21356	21508	20344	20725	20773	20821	20837	20853	20867	20881	21260	21280	21299	21317	19584	0	0	0	0	0	0	0	0	0	0	0	0	6302	9115	0	0	0	0	0	0	0	0	0	0	0	0	0
2101939	Bernardo do Mearim	MA	5365	5576	5924	6047	6103.5	6160	6249	5996	6055	6111	6176	5860	5900	5938	5973	6011	6043	6073	6102	5840	0	0	0	0	0	0	0	0	0	0	0	0	0	0	0	0	0	0	0	0	0	0	0	0	0	0	0
2101970	Boa Vista do Gurupi	MA	5342	5629	6147	6331	6987	7643	7895	7949	8166	8375	8626	8816	8996	9164	9320	9158	9287	8382	8494	7574	0	0	0	0	0	0	0	0	0	0	0	0	0	0	0	0	0	0	0	0	0	0	0	0	0	0	0
2102002	Bom Jardim	MA	34961	36089	37759	38349	38581	38813	39224	39049	39401	39740	40134	40405	40660	40898	41120	41435	41630	41822	42010	33100	0	0	0	0	0	0	0	0	0	0	0	0	0	0	0	0	0	0	0	0	0	0	0	0	0	0	0
2102036	Bom Jesus das Selvas	MA	17049	17809	19116	19578	22119.5	24661	25473	28459	29374	30259	31320	32133	32900	33615	34278	33479	34028	34567	35095	28599	0	0	0	0	0	0	0	0	0	0	0	0	0	0	0	0	0	0	0	0	0	0	0	0	0	0	0
2102077	Bom Lugar	MA	11848	12317	13127	13413	13317.5	13222	13384	14818	15071	15314	15604	15655	15855	16041	16214	16148	16294	16438	16578	12212	0	0	0	0	0	0	0	0	0	0	4856	0	0	0	0	0	0	0	0	0	0	0	0	0	0	0	0
2102150	Brejo de Areia	MA	5566	8990	8307	8065	6980.5	5896	5505	5577	5265	4962	4591	4291	9166	10444	8696	9367	9188	9014	8841	9218	0	0	0	0	0	0	0	0	0	0	0	0	0	0	0	0	0	0	0	0	0	0	0	0	0	0	0
2102309	Buriti Bravo	MA	21495	21540	21636	21671	22306	22941	23074	22899	23011	23119	23238	23308	23375	23437	23495	23827	23884	23939	23993	22455	0	0	0	0	0	0	0	0	0	0	0	0	0	0	0	0	0	0	0	0	0	0	0	0	0	0	0
2102325	Buriticupu	MA	53348	57422	64000	66326	64896	63466	64685	65237	66326	67378	68626	69548	70417	71227	71979	71723	72358	72983	73595	55499	0	0	0	0	0	0	0	0	0	0	0	0	0	0	0	0	0	0	0	0	0	0	0	0	0	0	0
2102358	Buritirana	MA	14100	14581	15366	15644	15324.5	15005	15051	14784	14858	14930	15008	15055	15100	15142	15180	15393	15430	15467	15503	12918	0	0	0	0	0	0	0	0	0	0	0	0	0	0	0	0	0	0	0	0	0	0	0	0	0	0	0
2102374	Cachoeira Grande	MA	7583	7854	8340	8512	8814	9116	9286	8446	8528	8607	8698	8762	8822	8878	8930	9382	9431	9478	9524	9732	0	0	0	0	0	0	0	0	0	0	0	0	0	0	0	0	0	0	0	0	0	0	0	0	0	0	0
2102408	Cajapió	MA	9827	10140	10675	10864	10571.5	10279	10337	10593	10668	10740	10822	10876	10927	10975	11019	11136	11177	11216	11255	10121	0	0	0	0	0	0	0	0	0	0	0	0	0	0	0	0	0	0	0	0	0	0	0	0	0	0	0
2102507	Cajari	MA	13066	12600	11768	11474	12338.5	13203	13170	18338	18473	18603	18751	18850	18943	19030	19110	19307	19379	19451	19521	16412	0	0	0	0	0	0	0	0	0	0	0	0	0	0	0	0	0	0	0	0	0	0	0	0	0	0	0
2102556	Campestre do Maranhão	MA	11799	12246	12995	13260	12937.5	12615	12716	13369	13511	13649	13808	13921	14028	14127	14219	14294	14374	14453	14530	12301	0	0	0	0	0	0	0	0	0	0	0	0	0	0	0	0	0	0	0	0	0	0	0	0	0	0	0
2102606	Cândido Mendes	MA	16826	18271	20033	20656	20032.5	19409	19684	18505	19046	19222	19426	19567	19702	19827	19943	20076	20178	20278	20376	19932	0	0	0	0	0	0	0	0	0	0	0	0	0	0	0	0	0	0	0	0	0	0	0	0	0	0	0
2102705	Cantanhede	MA	17530	17696	17798	17834	18615	19396	19564	20448	20667	20879	21125	21299	21464	21617	21759	21872	21995	22117	22236	24303	0	0	0	0	0	0	0	0	0	0	0	0	0	0	0	0	0	0	0	0	0	0	0	0	0	0	0
2102754	Capinzal do Norte	MA	10544	10634	10727	10760	10721.5	10683	10688	10698	10710	10722	10729	10725	10720	10716	10713	10932	10934	10935	10937	11374	0	0	0	0	0	0	0	0	0	0	0	0	0	0	0	0	0	0	0	0	0	0	0	0	0	0	0
2102804	Carolina	MA	23877	23783	23569	23493	24326	25159	25257	23959	23957	23955	23939	23902	23866	23833	23803	24337	24322	24165	24151	24062	0	0	0	0	0	0	0	0	0	0	0	0	0	0	0	0	0	0	0	0	0	0	0	0	0	0	0
2102903	Carutapera	MA	18964	19468	20341	20650	20777.5	20905	21121	22006	22266	22517	22811	23021	23219	23404	23576	23658	23807	23952	24095	24238	0	0	0	0	0	0	0	0	0	0	0	0	0	0	0	0	0	0	0	0	0	0	0	0	0	0	0
2103109	Cedral	MA	9988	10299	10823	11008	10567.5	10127	10152	10297	10336	10374	10414	10435	10455	10473	10490	10657	10675	10693	10711	10208	0	0	0	0	0	0	0	0	0	0	0	0	0	0	0	0	0	0	0	0	0	0	0	0	0	0	0
2103125	Central do Maranhão	MA	7453	7858	8553	8799	8930.5	9062	9246	7887	8006	8120	8255	8354	8447	8534	8615	8604	8673	8740	8806	7094	0	0	0	0	0	0	0	0	0	0	0	0	0	0	0	0	0	0	0	0	0	0	0	0	0	0	0
2103158	Centro do Guilherme	MA	6339	6527	6915	7052	7185	7318	7432	12565	11632	11979	12395	12713	13015	13295	13555	13243	13458	13670	13876	12342	0	0	0	0	0	0	0	0	0	0	0	0	0	0	0	0	0	0	0	0	0	0	0	0	0	0	0
2103174	Centro Novo do Maranhão	MA	14863	15350	16173	16464	16020.5	15577	15668	17622	19581	19947	20382	20707	21013	21300	21565	21399	21622	21840	22056	16267	0	0	0	0	0	0	0	0	0	0	0	0	0	0	0	0	0	0	0	0	0	0	0	0	0	0	0
2103257	Cidelândia	MA	11908	12047	12287	12371	12574.5	12778	12866	13681	13825	13963	14125	14238	14346	14446	14539	14617	14697	14777	14855	12878	0	0	0	0	0	0	0	0	0	0	0	0	0	0	0	0	0	0	0	0	0	0	0	0	0	0	0
2103307	Codó	MA	111587	112793	114496	115098	114433	113768	113937	118038	118568	119079	119641	119962	120265	120548	120810	122597	122859	123116	123368	114275	0	0	0	0	0	0	0	0	0	0	0	0	0	0	0	0	0	0	0	0	0	0	0	0	0	0	0
2103505	Colinas	MA	36600	37901	40070	40836	38780.5	36725	36787	39132	39388	39635	39915	40097	40268	40427	40575	41042	41178	41312	41443	40316	0	0	0	0	0	0	0	0	0	0	0	0	0	0	0	0	0	0	0	0	0	0	0	0	0	0	0
2103554	Conceição do Lago-Açu	MA	10547	10226	9659	9459	11997	14535	14909	14436	14718	14989	15313	15554	15782	15995	16192	16072	16237	16400	16559	14915	0	0	0	0	0	0	0	0	0	0	0	0	0	0	0	0	0	0	0	0	0	0	0	0	0	0	0
2103604	Coroatá	MA	56496	57742	59877	60632	61537	62442	63081	61725	62190	62639	63154	63497	63821	64123	64403	65044	65296	65544	65788	59566	0	0	0	0	0	0	0	0	0	0	15239	0	0	0	0	0	0	0	0	0	0	0	0	0	0	0	0
2103703	Cururupu	MA	34722	36366	39072	40029	37519	35009	35108	32652	32568	32487	31149	31027	30913	30805	30706	32765	32695	32626	32559	31558	0	0	0	0	0	0	0	0	0	0	0	6	0	0	0	0	0	0	0	0	0	0	0	0	0	0	0
2103752	Davinópolis	MA	12183	12044	11805	11721	11919.5	12118	12091	12579	12603	12625	12646	12650	12653	12656	12659	12901	12908	12916	12923	14404	0	0	0	0	0	0	0	0	0	0	0	0	0	0	0	0	0	0	0	0	0	0	0	0	0	0	0
2103802	Dom Pedro	MA	22022	22643	23353	23604	22848	22092	22086	22681	22737	22791	22844	22863	22881	22897	22912	23328	23350	23372	23393	23053	0	0	0	0	0	0	0	0	0	0	8000	0	0	0	0	0	0	0	0	0	0	0	0	0	0	0	0
2104008	Esperantinópolis	MA	21274	21755	22304	22498	20776.5	19055	18815	18452	17917	17715	17460	17238	17029	16833	16653	17379	17241	17104	16971	18311	0	0	0	0	0	0	0	0	0	0	0	0	0	0	0	0	0	0	0	0	0	0	0	0	0	0	0
2104057	Estreito	MA	23361	24009	25125	25520	26424	27328	27756	35835	36826	37784	38932	39805	40629	41397	42110	41355	41946	42527	43097	33294	0	0	0	0	0	0	0	0	0	0	0	0	0	0	0	0	0	0	0	0	0	0	0	0	0	0	0
2104073	Feira Nova do Maranhão	MA	7562	7527	7510	7505	7688.5	7872	7899	8126	8171	8215	8263	8293	8321	8347	8372	8481	8504	8484	8506	8048	0	0	0	0	0	0	0	0	0	0	0	0	0	0	0	0	0	0	0	0	0	0	0	0	0	0	0
2104081	Fernando Falcão	MA	4844	4873	4925	4943	6673.5	8404	8765	9241	9415	9584	9783	9932	10073	10204	10326	10258	10360	10460	10559	10873	0	0	0	0	0	0	0	0	0	0	0	0	0	0	0	0	0	0	0	0	0	0	0	0	0	0	0
2104099	Formosa da Serra Negra	MA	14791	15581	17442	18100	17766	17432	17792	17757	17464	17749	18087	18337	18573	18793	18997	18917	19089	19258	19425	17719	0	0	0	0	0	0	0	0	0	0	11865	0	8302	8302	0	0	0	0	0	0	0	0	0	0	0	0	0
2104107	Fortaleza dos Nogueiras	MA	11488	11875	12469	12679	12299	11919	11972	11646	12271	12306	12343	12360	12375	12390	12403	12615	12631	12647	12662	12640	0	0	0	0	0	0	0	0	0	0	0	0	0	0	0	0	0	0	0	0	0	0	0	0	0	0	0
2104206	Fortuna	MA	14465	14296	13986	13876	14389.5	14903	14922	15098	15137	15174	15212	15226	15239	15251	15262	15536	15552	17790	17812	16976	0	0	0	0	0	0	0	0	0	0	0	0	0	0	0	0	0	0	0	0	0	0	0	0	0	0	0
2104305	Godofredo Viana	MA	6951	6878	6758	6715	8769	10823	11207	10635	10523	10762	11046	11262	11464	11654	11830	11672	11819	11963	12104	10186	0	0	0	0	15	0	0	0	0	0	0	0	0	0	0	0	0	0	0	0	0	0	0	0	0.00171057	0	0
2104404	Gonçalves Dias	MA	16533	16869	16951	16980	16947	16914	16911	17482	17514	17545	17572	17576	17579	17583	17586	17924	17934	17944	17953	17206	0	0	0	0	0	0	0	0	0	0	3	0	0	2439	0	0	0	0	0	0	0	0	0	0	0	0	0
2104503	Governador Archer	MA	8959	8740	8369	8237	9230.5	10224	10330	10205	10290	10372	10466	10531	10591	10648	10700	10793	10840	10886	10931	10231	0	0	0	0	0	0	0	0	0	0	0	0	0	4719	0	0	0	0	0	0	0	0	0	0	0	0	0
2104552	Governador Edison Lobão	MA	11182	11807	12753	13088	13822.5	14557	14921	15895	16280	16651	17094	17430	17747	18042	18316	18068	18296	18520	18740	18411	0	0	0	0	0	0	0	0	0	0	0	0	0	0	0	0	0	0	0	0	0	0	0	0	0	0	0
2104602	Governador Eugênio Barros	MA	14846	15145	15678	15867	16104	16341	16503	15991	16096	16197	16312	16386	16456	16522	16582	16772	16828	14656	14703	13930	0	0	0	0	0	0	0	0	0	0	4000	0	0	5000	0	0	0	0	0	0	0	0	0	0	0	0	0
2104628	Governador Luiz Rocha	MA	6486	6444	6372	6347	6719	7091	7144	7337	7401	7462	7532	7580	7626	7668	7708	7772	7807	7844	7878	7063	0	0	0	0	0	0	0	0	0	0	0	0	0	5403	0	0	0	0	0	0	0	0	0	0	0	0	0
2104651	Governador Newton Bello	MA	12050	12352	12919	13119	12392.5	11666	11642	11921	10205	10166	10113	10060	10011	9965	9921	10211	10180	10151	10121	10713	0	0	0	0	0	0	0	0	0	0	0	0	0	0	0	0	0	0	0	0	0	0	0	0	0	0	0
2104677	Governador Nunes Freire	MA	27175	29121	32428	33597	29134	24671	24520	25401	25362	25323	25262	25188	25117	25052	24991	25616	25577	25539	25502	23128	0	0	0	0	0	0	0	0	0	0	0	0	0	0	0	0	0	0	0	0	0	0	0	0	0	0	0
2104701	Graça Aranha	MA	6087	6138	6198	6220	6329.5	6439	6470	6140	6145	6150	6151	6147	6142	6138	6134	6263	6262	6261	6261	6023	0	0	0	0	0	0	0	0	0	0	0	0	0	2600	0	0	0	0	0	0	0	0	0	0	0	0	0
2104800	Grajaú	MA	48227	50399	53352	54392	55112.5	55833	56633	62093	63203	64510	65078	66732	67626	68458	69232	68876	69527	70065	70692	73872	0	0	0	0	0	0	0	0	0	0	0	0	0	32456	0	0	0	0	0	0	0	0	0	0	0	0	0
2104909	Guimarães	MA	12670	12728	12817	12849	12795	12741	12740	12081	12039	11997	11939	11881	11827	11776	11728	12063	12030	11997	11966	10290	0	0	0	0	0	0	0	0	0	0	0	0	0	0	0	0	0	0	0	0	0	0	0	0	0	0	0
2105104	Icatu	MA	21626	21739	21996	22088	23643	25198	25557	25145	25426	25698	26014	26240	26452	26651	26835	26953	27113	27269	27423	24794	0	0	0	0	0	0	0	0	0	0	0	0	0	0	0	0	0	0	0	0	0	0	0	0	0	0	0
2105153	Igarapé do Meio	MA	10115	10529	11238	11489	11781	12073	12291	12550	12806	13052	13347	13567	13774	13968	14147	14026	14177	14324	14470	13974	0	0	0	0	0	0	0	0	0	0	0	0	0	0	0	0	0	0	0	0	0	0	0	0	0	0	0
2105203	Igarapé Grande	MA	9661	9480	9192	9090	10046.5	11003	11121	11041	11167	11289	11431	11533	11628	11718	11206	11252	11320	11387	11453	10231	0	0	0	0	0	0	0	0	0	0	4265	0	0	0	0	0	0	0	0	0	0	0	0	0	0	0	0
2105302	Imperatriz	MA	230768	231397	232256	232560	234436	236311	236691	247505	248806	250063	251468	252320	253123	253873	254569	258016	258682	259337	259980	273110	0	0	0	0	0	0	0	0	0	0	0	0	0	0	0	0	0	0	0	0	0	0	0	0	0	0	0
2105351	Itaipava do Grajaú	MA	13689	11469	12659	13081	13358.5	13636	13964	14297	12337	13103	14084	13579	15609	15817	16009	15897	16057	16005	16158	13828	0	0	0	0	0	0	0	0	0	0	9293	0	9	9985	0	0	0	0	0	0	0	0	0	0	0	0	0
2105401	Itapecuru Mirim	MA	42637	50682	51168	51338	53789.5	56241	56810	62110	63024	63907	64951	65713	66433	67104	67726	67673	68203	68723	69233	60440	0	0	0	0	0	0	0	0	0	0	0	0	0	20000	0	0	0	0	0	0	0	0	0	0	0	0	0
2105427	Itinga do Maranhão	MA	24084	25623	28202	29114	27490	25866	26125	24863	24997	25125	25269	25357	25440	25518	25589	25932	26000	26068	26134	22513	0	0	0	0	0	0	0	0	0	0	0	0	0	0	0	0	0	0	0	0	0	0	0	0	0	0	0
2105450	Jatobá	MA	4907	4711	4356	4230	6393.5	8557	8909	8526	8793	9051	9360	9596	9819	10027	10221	9993	10153	10310	10464	7471	0	0	0	0	0	0	0	0	0	0	0	0	0	0	0	0	0	0	0	0	0	0	0	0	0	0	0
2105476	Jenipapo dos Vieiras	MA	10099	14020	14535	14719	14994.5	15270	15438	15440	15589	15733	15899	16015	16124	16226	16321	16432	16515	17040	17123	17076	0	0	0	0	0	0	0	0	0	0	0	0	0	0	0	0	0	0	0	0	0	0	0	0	0	0	0
2105500	João Lisboa	MA	24732	21448	21757	21866	21174	20482	20395	20381	23641	23561	23450	23338	23232	23133	23042	23696	23632	23740	23677	24709	0	0	0	0	0	0	0	0	0	0	0	0	0	0	0	0	0	0	0	0	0	0	0	0	0	0	0
2105609	Joselândia	MA	14551	14406	14197	14123	15088.5	16054	16188	15433	15626	15688	15755	15792	15827	15861	15891	16136	16168	16198	16228	14924	0	0	0	0	0	0	0	0	0	0	0	0	0	0	0	0	0	0	0	0	0	0	0	0	0	0	0
2105658	Junco do Maranhão	MA	5720	5929	6339	6484	5292.5	4101	3950	4020	3904	3792	3653	3539	3431	3330	3237	3506	3432	4392	4334	5146	0	0	0	0	0	0	0	0	0	0	0	0	0	0	0	0	0	0	0	0	0	0	0	0	0	0	0
2105708	Lago da Pedra	MA	40732	41221	42064	42362	43154.5	43947	44272	46083	46701	47298	48002	48511	48992	49440	49856	49911	50266	50616	50959	44403	0	0	0	0	0	0	0	0	0	0	0	0	0	0	0	0	0	0	0	0	0	0	0	0	0	0	0
2105807	Lago do Junco	MA	9790	9741	9646	9612	9751	9890	9888	10729	10798	10865	9873	10565	10602	10638	10672	10808	10840	10869	10900	9506	0	0	0	0	0	0	0	0	0	0	0	0	0	0	0	0	0	0	0	0	0	0	0	0	0	0	0
2105906	Lago Verde	MA	14014	14036	14062	14071	14542.5	15014	15103	15412	15520	15624	15742	15820	15893	15962	16025	16199	16257	16314	16369	14769	0	0	0	0	0	0	0	0	0	0	0	0	0	0	0	0	0	0	0	0	0	0	0	0	0	0	0
2105948	Lago dos Rodrigues	MA	8489	8227	8004	7925	7959	7993	7940	7794	7769	7744	8775	8745	8716	8689	8664	8889	8873	8857	8841	8758	0	0	0	0	0	0	0	0	0	0	0	0	0	0	0	0	0	0	0	0	0	0	0	0	0	0	0
2105963	Lagoa Grande do Maranhão	MA	8352	8268	8061	7988	8637.5	9287	9363	10517	12879	12501	12687	12822	11111	11202	11286	11320	11394	11464	11534	11411	0	0	0	0	0	0	0	0	0	0	6303	0	9929	0	0	0	0	0	0	0	0	0	0	0	0	0	0
2105989	Lajeado Novo	MA	5864	6086	6467	6602	6715.5	6829	6937	6923	7016	7106	7211	7287	7359	7427	7489	7496	7550	7602	7653	7057	0	0	0	0	0	0	0	0	0	0	0	0	0	0	0	0	0	0	0	0	0	0	0	0	0	0	0
2106003	Lima Campos	MA	10798	10840	10934	10967	11336.5	11706	11794	11423	11475	11525	11580	11612	11642	11670	11695	11867	11893	11918	11943	11297	0	0	0	0	0	0	0	0	0	0	0	7	0	0	0	0	0	0	0	0	0	0	0	0	0	0	0
2106102	Loreto	MA	9304	10196	10374	10437	10541.5	10646	10701	11390	11495	11597	11714	11795	11871	11943	12009	12098	12157	12214	12271	11597	0	0	0	0	0	0	0	0	0	0	0	0	0	0	0	0	0	0	0	0	0	0	0	0	0	0	0
2106201	Luís Domingues	MA	5722	5714	5704	5700	6292	6884	6997	6510	6571	6629	6697	6744	6788	6829	6867	6917	6951	6984	7016	7161	0	0	0	0	0	0	0	0	0	0	0	0	0	0	0	0	0	0	0	0	0	0	0	0	0	0	0
2106326	Maracaçumé	MA	15215	15743	16650	16971	17534.5	18098	18414	19155	19566	19887	20268	20549	20815	21063	21293	21201	21395	21586	21773	21149	0	0	0	0	0	0	0	0	0	0	0	0	0	0	0	0	0	0	0	0	0	0	0	0	0	0	0
2106359	Marajá do Sena	MA	7153	7081	6997	6968	6973.5	6979	6954	8051	7772	7751	7721	7689	7658	7630	7604	7810	7792	7775	7757	7027	0	0	0	0	0	0	0	0	0	0	0	0	0	0	0	0	0	0	0	0	0	0	0	0	0	0	0
2106375	Maranhãozinho	MA	7826	9298	10179	10491	11395	12299	12684	14065	14118	14524	15011	15384	15734	16062	16366	16013	16265	16511	16754	13761	0	0	0	0	0	0	0	0	0	0	0	0	0	0	0	0	0	0	0	0	0	0	0	0	0	0	0
2106508	Matinha	MA	19826	20418	21644	22078	21557.5	21037	21204	21885	22089	22286	22515	22673	22822	22962	23091	23256	23370	23482	23591	22034	0	0	0	0	0	0	0	0	0	0	0	0	0	0	0	0	0	0	0	0	0	0	0	0	0	0	0
2106631	Matões do Norte	MA	7532	7687	7948	8040	9492	10944	11295	13794	14283	14755	15322	15758	16169	16552	16908	16451	16745	17033	17316	17432	0	0	0	0	0	0	0	0	0	0	0	0	0	0	0	0	0	0	0	0	0	0	0	0	0	0	0
2106706	Mirador	MA	19882	20759	21641	21953	20976	19999	19991	20452	20495	20537	20576	20586	20596	20605	20613	21000	21015	21031	21045	21030	0	0	0	0	0	0	0	0	0	0	0	0	0	0	0	0	0	0	0	0	0	0	0	0	0	0	0
2106755	Miranda do Norte	MA	16349	16692	17280	17487	17887.5	18288	18494	24427	25065	25681	26419	26979	27507	27999	28456	28001	28381	28754	29121	23864	0	0	0	0	0	0	0	0	0	0	0	0	0	0	0	0	0	0	0	0	0	0	0	0	0	0	0
2106805	Mirinzal	MA	13144	13360	13727	13857	14029	14201	14311	14218	14312	14402	14504	14570	14632	14690	14744	14913	14962	15011	15059	13978	0	0	0	0	0	0	0	0	0	0	0	0	0	0	0	0	0	0	0	0	0	0	0	0	0	0	0
2106904	Monção	MA	26101	26253	26470	26546	27466	28386	28602	31738	32157	31717	32180	32516	32833	32884	33156	33201	33434	33664	33888	27751	0	0	0	0	0	0	0	0	0	0	0	0	0	0	0	0	0	0	0	0	0	0	0	0	0	0	0
2107001	Montes Altos	MA	10461	10628	10918	11020	10037.5	9055	8914	9413	9342	9272	9183	9102	9026	8955	8889	9209	9160	9111	9064	9106	0	0	0	0	0	0	0	0	0	0	0	0	0	0	0	0	0	0	0	0	0	0	0	0	0	0	0
2107100	Morros	MA	14144	15124	15671	15865	16742.5	17620	17916	17783	18028	18265	18544	18747	18938	19116	19282	19292	19433	19572	19708	18554	0	0	0	0	0	0	0	0	0	0	0	0	0	0	0	0	0	0	0	0	0	0	0	0	0	0	0
2107258	Nova Colinas	MA	3998	4185	4476	4579	4783	4987	5094	4885	4961	5034	5120	5183	5243	5298	5350	5340	5384	5427	5469	5021	0	0	0	0	0	0	0	0	0	0	0	0	0	0	0	0	0	0	0	0	0	0	0	0	0	0	0
2107308	Nova Iorque	MA	4440	4423	4298	4254	4647.5	5041	5087	4590	4594	4598	4599	4595	4592	4589	4586	4683	4683	4682	4682	4320	0	0	0	0	0	0	0	0	0	0	0	0	0	0	0	0	0	0	0	0	0	0	0	0	0	0	0
2107357	Nova Olinda do Maranhão	MA	15120	15004	14326	14086	15866	17646	17835	19134	19401	19659	19963	20184	20393	20588	20768	20774	20928	21080	21228	14314	0	0	0	0	0	0	0	0	0	0	0	0	0	0	0	0	0	0	0	0	0	0	0	0	0	0	0
2107407	Olho d'Água das Cunhãs	MA	17130	17109	17037	17011	17439.5	17868	17923	18601	18711	18816	18934	19009	19080	19145	19206	19448	19505	19561	19616	17919	0	0	0	0	0	0	0	0	0	0	0	0	0	12071	0	0	0	0	0	0	0	0	0	0	0	0	0
2107456	Olinda Nova do Maranhão	MA	10112	10106	10083	10075	11265.5	12456	12684	13181	13416	13643	13911	14110	14299	14474	14637	14563	14701	14836	14968	13577	0	0	0	0	0	0	0	0	0	0	0	0	0	0	0	0	0	0	0	0	0	0	0	0	0	0	0
2107506	Paço do Lumiar	MA	80371	86760	97689	101554	101503	101452	103958	105121	107764	110321	113378	115693	117877	119915	122420	120621	122197	123747	125265	145643	0	0	0	0	0	0	0	0	0	0	0	0	0	0	0	0	0	0	0	0	0	0	0	0	0	0	0
2107605	Palmeirândia	MA	17468	17787	18328	18520	18583	18646	18772	18764	18896	19007	19133	19213	19288	19359	19424	19661	19722	19781	19840	21059	0	0	0	0	0	0	0	0	0	0	0	0	0	0	0	0	0	0	0	0	0	0	0	0	0	0	0
2107704	Paraibano	MA	18079	18494	19156	19390	19719	20048	20255	20103	20276	20443	20636	20768	20892	21008	21116	21290	21386	21479	21571	18274	0	0	0	0	0	0	0	0	0	0	0	0	0	15000	0	0	0	0	0	0	0	0	0	0	0	0	0
2108009	Pastos Bons	MA	15550	15935	16425	16599	17327	18055	18306	18067	18268	18461	18687	18848	18999	19140	19271	19358	19472	19583	19693	18802	0	0	0	0	0	0	0	0	0	0	0	0	0	10200	0	0	0	0	0	0	0	0	0	0	0	0	0
2108108	Paulo Ramos	MA	16554	19208	19123	19093	17813.5	16534	16236	20079	20396	20454	20514	20539	20612	20635	20657	21015	21040	21066	21092	20341	0	0	0	0	0	0	0	0	0	0	0	0	0	0	0	0	0	0	0	0	0	0	0	0	0	0	0
2108207	Pedreiras	MA	40405	41366	42957	43519	41284	39049	38934	39448	39419	39391	39337	38582	38506	38433	38365	39267	39229	39191	39153	37050	0	0	0	0	0	0	0	0	0	0	0	0	0	0	0	0	0	0	0	0	0	0	0	0	0	0	0
2108256	Pedro do Rosário	MA	18993	20566	23266	24220	23318.5	22417	22856	22732	23099	23454	23874	24183	24475	24748	25000	24930	25144	25354	25560	24320	0	0	0	0	0	0	0	0	0	0	0	0	0	0	0	0	0	0	0	0	0	0	0	0	0	0	0
2108306	Penalva	MA	30410	30611	30933	31047	32776	34505	34907	34267	34717	35996	36520	36899	37255	37833	38144	38203	38470	38731	38987	32511	0	0	0	0	0	0	0	0	0	0	1	12914	13000	0	0	0	0	0	0	0	0	0	0	0	0	0	0
2108405	Peri Mirim	MA	13038	12977	12881	12846	12701	12556	12492	13803	13844	13898	13956	13989	14019	14048	14074	14291	14318	14345	14371	11108	0	0	0	0	0	0	0	0	0	0	0	0	0	0	0	0	0	0	0	0	0	0	0	0	0	0	0
2108454	Peritoró	MA	17811	18554	19813	20258	19929.5	19601	19817	21201	21498	21785	22123	22369	22602	22818	23019	23025	23196	23364	23530	20479	0	0	0	0	0	0	0	0	0	0	10757	0	0	0	0	0	0	0	0	0	0	0	0	0	0	0	0
2108504	Pindaré-Mirim	MA	27668	28607	29099	29272	30575.5	31879	32236	31152	31384	31609	31866	32037	32198	32348	32488	32815	32941	33065	33186	31429	0	0	0	0	0	0	0	0	0	0	0	0	0	0	0	0	0	0	0	0	0	0	0	0	0	0	0
2108603	Pinheiro	MA	68945	70311	72668	73502	74946.5	76391	77182	78162	78876	79566	80365	80917	81438	81924	82374	82990	83387	83777	84160	84621	0	0	0	0	0	0	0	0	0	0	0	0	0	0	0	0	0	0	0	0	0	0	0	0	0	0	0
2108702	Pio XII	MA	24809	26054	28120	28850	25630	22410	22220	22016	21860	21708	21512	21333	21164	21007	20861	21594	21485	21379	21274	21886	0	0	0	0	0	0	0	0	0	0	8000	0	0	0	0	0	0	0	0	0	0	0	0	0	0	0	0
2108801	Pirapemas	MA	15499	14692	14246	14088	14782.5	15477	15500	17381	17555	17722	17917	18053	18182	18302	18413	18527	18625	18720	18814	17714	0	0	0	0	0	0	0	0	0	0	0	0	0	0	0	0	0	0	0	0	0	0	0	0	0	0	0
2108900	Poção de Pedras	MA	22121	21730	21060	20824	18504	16184	15533	19708	19592	19165	18633	18191	17773	17384	17023	18157	17873	17595	17321	17161	0	0	0	0	0	0	0	0	0	0	0	0	0	0	0	0	0	0	0	0	0	0	0	0	0	0	0
2109007	Porto Franco	MA	17070	17449	18078	18300	18785.5	19271	19503	21530	21890	22239	22651	22956	23243	23511	23760	23675	23885	24092	24294	23903	0	0	0	0	0	0	0	0	0	0	0	0	0	0	0	0	0	0	0	0	0	0	0	0	0	0	0
2109056	Porto Rico do Maranhão	MA	6312	6203	6020	5955	6532.5	7110	7179	6030	6004	5978	5943	5909	5877	5847	5819	5995	5975	5955	5936	5954	0	0	0	0	0	0	0	0	0	0	0	0	0	0	0	0	0	0	0	0	0	0	0	0	0	0	0
2109106	Presidente Dutra	MA	40136	40741	41981	42420	41796.5	41173	41303	44731	45155	45564	46039	46369	46680	46970	47239	47567	47804	48036	48264	45155	0	0	0	0	0	0	0	0	0	0	0	0	0	0	0	0	0	0	0	0	0	0	0	0	0	0	0
2109205	Presidente Juscelino	MA	10905	10314	11479	11891	11992.5	12094	12382	11541	11722	11897	12103	12255	12398	12532	12656	12629	12734	12838	12939	11356	0	0	0	0	0	0	0	0	0	0	0	0	0	0	0	0	0	0	0	0	0	0	0	0	0	0	0
2109239	Presidente Médici	MA	5143	5127	5139	5143	5697.5	6252	6363	6374	6471	6564	6674	6755	6831	6902	6968	6959	7015	7070	7124	4696	0	0	0	0	0	0	0	0	0	0	0	0	0	0	0	0	0	0	0	0	0	0	0	0	0	0	0
2109270	Presidente Sarney	MA	13896	14146	14588	14745	15420	16095	16325	17165	17430	17686	17988	18210	18420	18615	18797	18764	18918	19069	19217	17511	0	0	0	0	0	0	0	0	0	0	0	0	0	0	0	0	0	0	0	0	0	0	0	0	0	0	0
2109304	Presidente Vargas	MA	10679	9786	10510	10767	10431.5	10096	10191	10717	10843	10964	11105	11206	11302	11391	11474	11124	11193	11261	11328	10549	0	0	0	0	0	0	0	0	0	0	0	0	0	0	0	0	0	0	0	0	0	0	0	0	0	0	0
2109452	Raposa	MA	17542	18863	20698	21347	23194.5	25042	25837	26327	27037	27723	28543	29167	29755	30304	30863	30337	30761	31177	31586	30839	0	0	0	0	0	0	0	0	0	0	0	0	0	0	0	0	0	0	0	0	0	0	0	0	0	0	0
2109502	Riachão	MA	21037	21143	21309	21367	21496.5	21626	21672	20209	20150	20093	20011	19926	19846	19771	19701	20243	20195	20334	20288	22145	0	0	0	0	0	0	0	0	0	0	0	0	0	5000	0	0	0	0	0	0	0	0	0	0	0	0	0
2109551	Ribamar Fiquene	MA	6629	6772	7066	7170	7280.5	7391	7477	7318	7382	7444	7514	7563	7609	7652	7691	7755	7791	7825	7859	7420	0	0	0	0	0	0	0	0	0	0	0	0	0	0	0	0	0	0	0	0	0	0	0	0	0	0	0
2109601	Rosário	MA	33894	34305	34966	35199	37151	39103	39627	39576	40030	40469	40983	41349	41694	42016	42314	42482	42740	42994	43243	38475	0	0	0	0	0	0	0	0	0	0	16325	0	0	0	0	0	0	0	0	0	0	0	0	0	0	0	0
2109700	Sambaíba	MA	5147	5113	4959	4905	5438	5971	6038	5487	5505	5522	5538	5546	5554	5561	5568	5663	5671	5679	5686	5568	0	0	0	0	0	0	0	0	0	0	0	0	0	0	0	0	0	0	0	0	0	0	0	0	0	0	0
2109759	Santa Filomena do Maranhão	MA	4833	5071	5489	5637	5670	5703	5804	7061	7155	7246	7426	7503	7576	7645	7708	7719	7773	7826	7878	6697	0	0	0	0	0	0	0	0	0	0	0	0	0	0	0	0	0	0	0	0	0	0	0	0	0	0	0
2109809	Santa Helena	MA	31393	32223	33633	34131	34600.5	35070	35472	39110	39744	40356	41081	40518	41009	41466	41891	41770	42130	42483	42829	41561	0	0	0	0	0	0	0	0	0	0	0	0	0	0	0	0	0	0	0	0	0	0	0	0	0	0	0
2109908	Santa Inês	MA	68588	74294	75681	76173	80377.5	84582	85701	77282	78020	78733	82106	82680	83238	83759	88013	88590	89044	89489	89927	85014	0	0	0	0	0	0	0	0	0	0	0	0	0	0	0	0	0	0	0	0	0	0	0	0	0	0	0
2110005	Santa Luzia	MA	74999	74965	80794	82854	77084	71314	71455	74043	74501	74943	75444	75762	71067	71329	71576	72440	72667	72887	73105	57635	0	0	0	0	0	0	0	6455	0	0	0	31150	0	0	0	0	0	0	0	0	0	0	0	0	0	0	0
2110039	Santa Luzia do Paruá	MA	21528	19730	19391	19271	19732.5	20194	20190	22644	22843	23035	23256	24507	24663	24810	24946	25134	25254	25371	25487	24307	0	0	0	0	0	0	0	0	0	0	0	0	0	0	0	0	0	0	0	0	0	0	0	0	0	0	0
2110203	Santa Rita	MA	25361	23603	24654	25026	28483	31940	32872	32366	33117	33843	34710	35364	35980	36556	37090	37404	37855	38298	38732	37035	0	0	0	0	0	0	0	0	0	0	0	0	0	0	0	0	0	0	0	0	0	0	0	0	0	0	0
2110302	Santo Antônio dos Lopes	MA	14143	14200	14145	14126	14381.5	14637	14663	14288	14291	14294	14289	14270	14253	14237	14222	14534	14528	14522	14516	14304	0	0	0	0	0	0	0	0	0	0	0	0	0	0	0	0	0	0	0	0	0	0	0	0	0	0	0
2110500	São Bento	MA	32277	32984	34189	34615	36630	38645	39312	40736	41421	42083	42867	43447	45044	45560	46039	44811	45211	45604	45989	46395	0	0	0	0	0	0	0	0	0	0	0	0	0	0	0	0	0	0	0	0	0	0	0	0	0	0	0
2110658	São Domingos do Azeitão	MA	6449	6881	7493	7709	7438.5	7168	7252	6983	7037	7088	7147	7187	7224	7259	7291	7363	7392	7420	7448	7992	0	0	0	0	0	0	0	0	0	0	4	0	0	0	0	0	0	0	0	0	0	0	0	0	0	0	0
2110708	São Domingos do Maranhão	MA	33690	34707	36421	37028	35259.5	33491	33506	33607	33650	33692	33725	33716	33707	33699	33691	34368	34376	34384	34391	34034	0	0	0	0	0	0	0	0	0	0	0	0	0	13600	0	0	0	0	0	0	0	0	0	0	0	0	0
2110807	São Félix de Balsas	MA	5007	4805	4455	4331	4421	4511	4442	4702	4669	4636	4593	4554	4518	4484	4453	4609	4585	4562	4540	4402	0	0	0	0	0	0	0	0	0	0	0	0	0	0	0	0	0	0	0	0	0	0	0	0	0	0	0
2110856	São Francisco do Brejão	MA	7288	7625	8207	8413	8557.5	8702	8863	10261	10507	10745	11027	11242	11444	11633	11808	11652	11798	11941	12082	9051	0	0	0	0	0	0	0	0	0	0	0	0	0	0	0	0	0	0	0	0	0	0	0	0	0	0	0
2111003	São João Batista	MA	19321	19937	20992	21365	19991	18617	18570	19920	19997	20072	20152	20195	20235	20272	20307	20629	20665	20701	20736	18544	0	0	0	0	0	0	0	0	0	0	0	0	0	0	0	0	0	0	0	0	0	0	0	0	0	0	0
2111029	São João do Carú	MA	13731	14159	14845	15087	13850	12613	12511	12309	15649	15631	15599	15558	15520	15483	15450	15828	15808	15787	15768	12251	0	0	0	0	0	0	0	0	0	0	0	0	0	0	0	0	0	0	0	0	0	0	0	0	0	0	0
2111052	São João do Paraíso	MA	10596	10979	11614	11839	11725	11611	11729	10814	10849	10882	10917	10933	10949	10963	10977	11162	11177	11193	11207	9904	0	0	0	0	0	0	0	0	0	0	0	0	0	0	0	0	0	0	0	0	0	0	0	0	0	0	0
2111078	São João do Soter	MA	15013	15635	16462	16755	16931.5	17108	17326	17238	17423	17602	17809	17956	18095	18225	18345	18438	18543	18645	18746	16889	0	0	0	0	0	0	0	0	0	0	0	0	0	0	0	0	0	0	0	0	0	0	0	0	0	0	0
2111201	São José de Ribamar	MA	111884	118725	130448	134593	135207	135821	139473	163045	165418	167714	170423	172402	174267	176008	176418	176321	177687	179028	180345	244579	0	0	0	0	0	0	0	0	0	0	0	0	0	0	0	0	0	0	0	0	0	0	0	0	0	0	0
2111250	São José dos Basílios	MA	7476	7542	7656	7696	7593	7490	7489	7496	7501	7506	7507	7501	7495	7489	7484	7642	7641	7640	7639	6957	0	0	0	0	0	0	0	0	0	0	0	0	0	0	0	0	0	0	0	0	0	0	0	0	0	0	0
2111300	São Luís	MA	889129	923526	978824	998385	992605	986825	997098	1014837	1027430	1039610	1053922	1064197	1073893	1082935	1091868	1094667	1101884	1108975	1115932	1037775	0	0	0	0	0	0	0	0	0	0	0	0	0	0	0	0	0	0	0	0	0	0	0	0	0	0	0
2111409	São Luís Gonzaga do Maranhão	MA	22427	22028	21259	20987	20575	20163	19877	20153	19952	19758	19510	18807	18607	18421	18247	18988	18856	18727	18600	17818	0	0	0	0	0	0	0	0	0	0	0	0	0	0	0	0	0	0	0	0	0	0	0	0	0	0	0
2111508	São Mateus do Maranhão	MA	35361	36266	37721	38235	38722.5	39210	39622	39093	39418	39733	40095	40341	40574	40791	40992	41350	41529	41579	41750	38829	0	0	0	0	0	0	0	0	0	0	2003	0	0	0	0	0	0	0	0	0	0	0	0	0	0	0	0
2111532	São Pedro da Água Branca	MA	10940	11040	11157	11198	11318.5	11439	11481	12028	12113	12195	12287	12349	12407	12461	12511	12645	12690	12735	12779	13444	0	0	0	0	0	0	0	0	0	0	0	0	0	0	0	0	0	0	0	0	0	0	0	0	0	0	0
2111573	São Pedro dos Crentes	MA	4079	4153	4287	4334	4235	4136	4144	4425	4456	4486	4520	4542	4563	4583	4601	4651	4668	4684	4700	5783	0	0	0	0	0	0	0	0	0	0	0	0	0	0	0	0	0	0	0	0	0	0	0	0	0	0	0
2111607	São Raimundo das Mangabeiras	MA	14776	15093	15323	15404	15925.5	16447	16594	17474	17674	17868	18093	18255	18406	18548	18680	18755	18868	18980	19090	18672	0	0	0	0	0	0	0	0	0	0	0	0	0	0	0	0	0	0	0	0	0	0	0	0	0	0	0
2111631	São Raimundo do Doca Bezerra	MA	6641	6604	6536	6511	5550.5	4590	4372	6090	5921	5757	5554	5387	5230	5082	4946	5345	5237	5131	5028	5650	0	0	0	0	0	0	0	0	0	0	1750	0	0	0	0	0	0	0	0	0	0	0	0	0	0	0	0
2111672	São Roberto	MA	4409	4468	4538	4563	4854	5145	5217	5957	6077	6193	6329	6432	6529	6620	6704	6649	6719	6789	6856	4544	0	0	0	0	0	0	0	0	0	0	0	0	0	0	0	0	0	0	0	0	0	0	0	0	0	0	0
2111706	São Vicente Ferrer	MA	18664	19032	19678	19907	20097.5	20288	20463	20863	21052	21235	21445	21591	20678	20800	20913	22142	22247	22350	22452	19498	0	0	0	0	0	0	0	0	0	0	0	0	0	0	0	0	0	0	0	0	0	0	0	0	0	0	0
2111722	Satubinha	MA	8323	8916	9915	10268	9459.5	8651	8715	11990	12301	12600	12959	13231	13487	13727	13949	13730	13914	14096	14274	8784	0	0	0	0	0	0	0	0	0	0	0	0	0	0	0	0	0	0	0	0	0	0	0	0	0	0	0
2111748	Senador Alexandre Costa	MA	7835	8196	7808	7671	8507	9343	9414	10256	10386	10511	10657	10763	10862	10955	11042	11067	11141	11214	11285	10207	0	0	0	0	0	0	0	0	0	0	0	0	0	0	0	0	0	0	0	0	0	0	0	0	0	0	0
2111763	Senador La Rocque	MA	15968	19068	18424	18196	18772.5	19349	19359	17998	14550	14447	14315	14195	14081	13975	13877	14367	14293	14050	13981	14700	0	0	0	0	0	0	0	0	0	0	0	0	0	0	0	0	0	0	0	0	0	0	0	0	0	0	0
2111789	Serrano do Maranhão	MA	8203	6974	4756	3972	7441.5	10911	11085	10940	11080	10545	10693	10758	10859	10953	11040	10206	10253	10299	10343	10202	0	0	0	0	0	0	0	0	0	0	0	0	0	0	0	0	0	0	0	0	0	0	0	0	0	0	0
2111805	Sítio Novo	MA	15305	15568	16038	16204	16106.5	16009	16086	17002	17147	17288	17449	17559	17663	17760	17851	18001	18081	18160	18237	17074	0	0	0	0	0	0	0	0	0	0	0	11500	2	6000	0	0	0	0	0	0	0	0	0	0	0	0	0
2111904	Sucupira do Norte	MA	10394	10417	10458	10472	10500.5	10529	10535	10444	10450	10454	10454	10444	10434	10425	10416	10639	10636	10634	10631	10238	0	0	0	0	0	0	0	0	0	0	0	0	0	0	0	0	0	0	0	0	0	0	0	0	0	0	0
2112001	Tasso Fragoso	MA	6388	6453	6516	6538	6694	6850	6890	7796	7904	8008	8130	8219	8303	8382	8455	8459	8521	8582	8642	8862	0	0	0	0	0	0	0	0	0	0	0	0	0	0	0	0	0	0	0	0	0	0	0	0	0	0	0
2112100	Timbiras	MA	26786	27461	28557	28944	27914	26884	26909	27997	28120	28238	28368	28442	28511	28575	28635	29064	29124	29183	29241	26484	0	0	0	0	0	0	0	0	0	0	7500	0	7570	0	0	0	0	0	0	0	0	0	0	0	0	0	0
2112233	Trizidela do Vale	MA	16477	16597	16799	16870	17868.5	18867	19104	18953	19149	19339	19559	20747	20891	21028	21749	21885	21998	22112	22223	22484	0	0	0	0	0	0	0	0	0	0	0	0	0	0	0	0	0	0	0	0	0	0	0	0	0	0	0
2112274	Tufilândia	MA	5520	5515	5502	5497	5587	5677	5687	5596	5624	5651	5681	5699	5716	5731	5746	5826	5840	5854	5868	5507	0	0	0	0	0	0	0	0	0	0	0	0	3500	3500	0	0	0	0	0	0	0	0	0	0	0	0	0
2112308	Tuntum	MA	35789	36261	37140	37451	38246	39041	39380	39183	39560	39924	40273	40566	40844	41102	41342	41621	41832	42040	42242	36251	0	0	0	0	0	0	0	0	0	0	0	0	0	0	0	0	0	0	0	0	0	0	0	0	0	0	0
2112407	Turiaçu	MA	31996	33084	34940	35597	34526.5	33456	33649	33933	34136	34333	34554	34694	34826	34949	35063	35497	35604	35709	35811	37491	0	0	0	0	0	0	0	0	0	0	0	0	0	0	0	0	0	0	0	0	0	0	0	0	0	0	0
2112456	Turilândia	MA	17303	17446	17668	17747	19252.5	20758	21102	22846	23277	23694	24190	24559	24907	25232	25533	25365	25619	25868	26112	31638	0	0	0	0	0	0	0	0	0	0	0	0	0	0	0	0	0	0	0	0	0	0	0	0	0	0	0
2112704	Vargem Grande	MA	34876	35265	35841	36045	40346.5	44648	45630	49412	50541	51633	52937	53918	54845	55710	56511	55841	56510	57168	57813	43261	0	0	0	0	0	0	0	0	0	0	0	0	10000	5468	0	0	0	0	0	0	0	0	0	0	0	0	0
2112803	Viana	MA	44241	44913	45661	45925	47416	48907	49348	49496	49883	50257	50687	50976	51249	51503	51738	52229	52441	52649	52852	51442	0	0	0	0	0	0	0	0	0	0	0	0	0	0	0	0	0	0	0	0	0	0	0	0	0	0	0
2112852	Vila Nova dos Martírios	MA	6824	7013	7331	7443	8202	8961	9185	11258	11608	11946	12352	12661	12954	13227	13480	13183	13392	13598	13800	10362	0	0	0	0	0	0	0	0	0	0	0	0	0	0	0	0	0	0	0	0	0	0	0	0	0	0	0
2112902	Vitória do Mearim	MA	30718	31952	34019	34750	33300.5	31851	32018	31217	31406	31588	31793	31923	32046	32161	32267	32664	32764	32861	32956	30805	0	0	0	0	0	0	0	0	0	0	0	0	0	0	0	0	0	0	0	0	0	0	0	0	0	0	0
2113009	Vitorino Freire	MA	32173	29531	28551	28205	29656	31107	31144	31658	31684	31709	30959	30937	30917	30897	30879	31525	31523	31522	31520	30845	0	0	0	0	0	0	0	0	0	0	0	0	0	0	0	0	0	0	0	0	0	0	0	0	0	0	0
2114007	Zé Doca	MA	47088	48565	51078	51966	49128	46290	46265	50173	51615	49355	49848	50190	50507	50806	51084	51471	51714	51956	52190	40801	0	0	0	0	0	0	0	0	0	0	0	0	0	0	0	0	0	0	0	0	0	0	0	0	0	0	0
5100102	Acorizal	MT	5860	5974	6136	6193	5936	5679	5659	5516	5493	5471	5431	5396	5362	5301	5269	5424	5399	5334	5309	5014	0	0	0	0	0	0	0	0	0	0	0	0	0	0	0	0	0	0	0	0	0	0	0	0	0	0	0
5100201	Água Boa	MT	14745	14800	14849	14866	17321.5	19777	20276	20856	21325	21778	22549	23057	23551	24032	24501	25229	25721	26204	26679	29219	0	0	0	0	0	0	0	0	0	0	0	0	0	15615	0	0	0	0	0	0	0	0	0	0	0	0	0
5100250	Alta Floresta	MT	47003	47107	47236	47281	49223.5	51166	51414	49164	49332	49494	49761	49877	49991	50082	50189	51615	51782	51959	52105	58613	0	0	0	0	0	0	0	0	0	0	0	0	0	0	0	0	0	0	0	0	0	0	0	0	0	0	0
5100300	Alto Araguaia	MT	11401	11607	11811	11883	13103.5	14324	14611	15644	15969	16284	16818	17168	17509	17841	18164	18703	19044	19385	19714	17193	0	0	0	0	0	0	0	0	0	0	0	0	0	0	0	0	0	0	0	0	0	0	0	0	0	0	0
5100359	Alto Boa Vista	MT	3441	3782	4359	4564	4916.5	5269	5475	5247	5403	5553	5809	5980	6146	6308	6466	6659	6822	6936	7092	5715	0	0	0	0	0	0	0	0	0	0	0	0	0	0	0	0	0	0	0	0	0	0	0	0	0	0	0
5100409	Alto Garças	MT	8327	8344	8353	8356	8900.5	9445	9550	10350	10505	10655	10909	11071	11229	11383	11532	11868	12030	12151	12323	13052	0	0	0	0	0	0	0	0	0	0	0	0	0	1536	0	0	0	0	0	0	0	0	0	0	0	0	0
5100508	Alto Paraguai	MT	8125	7395	6144	5702	7031.5	8361	8329	10066	10180	10290	10476	10592	10704	10814	10921	11238	11356	11473	11587	8009	0	0	0	0	0	0	0	0	0	0	0	0	0	0	0	0	0	0	0	0	0	0	0	0	0	0	0
5100607	Alto Taquari	MT	4638	4926	5392	5557	5939	6321	6505	8072	8349	8615	9070	9376	9674	9963	10246	10557	10847	11133	11413	10904	0	0	0	0	0	0	0	0	0	0	0	0	0	0	0	0	0	0	1280	0	0	0	0	0	0	0	0
5100805	Apiacás	MT	6602	6525	6379	6328	7278	8228	8381	8567	8713	8855	9094	9249	9400	9551	9694	9979	10133	10283	10431	8590	0	0	0	0	0	0	0	0	0	0	0	0	0	0	0	0	0	0	0	0	0	0	0	0	0	0	0
5101001	Araguaiana	MT	3433	3438	3451	3456	3247	3038	2996	3197	3180	3163	3133	3108	3083	3059	3036	3119	3100	3109	3064	3795	0	0	0	0	0	0	0	0	0	0	0	0	0	0	0	0	0	0	0	0	0	0	0	0	0	0	0
5101209	Araguainha	MT	1337	1332	1312	1305	1221.5	1138	1115	1096	1077	1058	1024	1000	976	953	931	956	935	946	909	1010	0	0	0	0	0	0	0	0	0	0	0	0	0	0	0	0	0	0	0	0	0	0	0	0	0	0	0
5101258	Araputanga	MT	13787	14018	14374	14499	15188.5	15878	16090	15342	15470	15594	15803	15926	16047	16109	16223	16690	16822	16951	17078	14786	0	0	0	0	0	0	0	0	0	0	0	0	0	0	0	0	0	0	0	0	0	0	0	0	0	0	0
5101308	Arenápolis	MT	11339	11006	10388	10169	10119.5	10070	9903	10316	10218	10122	9955	9825	9699	9576	9455	9714	9607	9502	9399	10576	0	0	0	0	0	0	0	0	0	0	0	0	0	0	0	0	0	0	650	0	0	0	0	0	0	0	0
5101407	Aripuanã	MT	14937	16297	18569	19372	19651	19930	20511	18656	19006	19344	19919	20293	20657	21011	21357	21987	22354	22714	23067	24626	0	0	0	0	0	0	0	0	0	0	0	0	0	0	0	0	0	0	0	0	0	0	0	0	0	0	0
5101605	Barão de Melgaço	MT	7405	7012	6319	6074	6958	7842	7851	7591	7585	7578	7565	7545	7526	7886	7872	8563	8564	8164	8165	7253	0	0	0	0	0	0	0	0	0	0	0	0	0	0	0	0	0	0	1500	0	0	0	0	0	0	0	0
5101704	Barra do Bugres	MT	28342	29717	31923	32744	33234	33724	34349	31793	32134	32464	33022	33365	33700	33334	33644	34619	34966	35307	35642	29403	0	0	0	0	0	0	0	0	0	0	0	0	0	0	0	0	0	0	10484	0	0	0	0	0	0	0	0
5101803	Barra do Garças	MT	52932	54076	56127	56853	55867.5	54882	55120	56560	56903	57235	57791	58099	58398	58690	58974	60661	61012	61135	61702	69210	0	0	0	0	0	0	0	0	0	0	0	0	0	0	0	0	0	0	0	0	0	0	0	0	0	0	0
5101852	Bom Jesus do Araguaia	MT	3880	4130	4554	4703	4699.5	4696	4792	5314	5437	5555	5756	5889	6018	6144	6266	6452	6580	6706	6830	7280	0	0	0	0	0	0	0	0	0	0	0	0	0	0	0	0	0	0	0	0	0	0	0	0	0	0	0
5101902	Brasnorte	MT	10203	10919	12060	12464	13536.5	14609	15089	15357	15783	16194	16895	17361	17815	18258	18688	19248	19695	20140	20571	17004	0	0	0	0	0	0	0	0	0	0	0	0	0	0	0	0	0	0	0	0	0	0	0	0	0	0	0
5102504	Cáceres	MT	82992	85274	89054	90391	88598	86805	87261	87942	88428	88897	89683	90106	90518	90881	91271	93882	94376	94861	95339	89681	0	0	0	0	0	0	0	0	0	0	0	0	0	0	0	0	0	285	22144	0	0	0	0	0	0	0	0
5102603	Campinápolis	MT	12496	12604	12796	12863	13500	14137	14301	14305	14450	14590	14827	14971	15112	15252	15386	15830	15980	16919	16223	15347	0	0	0	0	0	0	0	0	0	0	0	0	0	0	0	0	0	0	0	0	0	0	0	0	0	0	0
5102637	Campo Novo do Parecis	MT	18998	21358	25202	26562	24896	23230	23784	27577	28340	29078	30335	31171	31985	32778	33551	34558	35360	36143	36917	45899	0	0	0	0	0	0	0	0	0	0	0	0	0	0	0	0	0	0	0	0	0	0	0	0	0	0	0
5102678	Campo Verde	MT	18524	20685	24267	25533	26342	27151	28147	31589	32692	33759	35578	36800	37989	38814	39933	42871	44041	45740	44033	44585	0	0	0	0	0	0	0	0	0	0	0	0	0	0	0	0	0	0	0	0	0	0	0	0	0	0	0
5102686	Campos de Júlio	MT	3135	3466	4055	4264	4637	5010	5223	5154	5327	5494	5778	5969	6155	6336	6512	6710	6891	7070	7245	8822	0	0	0	0	0	0	0	0	0	0	0	0	0	0	0	0	0	0	0	0	0	0	0	0	0	0	0
5102694	Canabrava do Norte	MT	5254	5631	6295	6530	6022	5514	5563	4786	4771	4756	4728	4703	4678	4654	4630	4761	4743	4728	4711	4485	0	0	0	0	0	0	0	0	0	0	0	0	0	1680	0	0	0	0	0	0	0	0	0	0	0	0	0
5102702	Canarana	MT	16058	17042	18732	19329	18557	17785	18014	18754	19011	19260	19681	19948	20208	20461	20707	21311	21579	21842	22101	25858	0	0	0	0	0	0	0	0	0	0	0	0	0	4097	0	0	0	0	0	0	0	0	0	0	0	0	0
5102793	Carlinda	MT	11770	10949	9557	9065	10533.5	12002	12097	10990	10890	10793	10626	10493	10364	10258	10136	10413	10305	10199	10094	10332	0	0	0	0	0	0	0	0	0	0	0	0	0	0	0	0	0	0	0	0	0	0	0	0	0	0	0
5102850	Castanheira	MT	7607	7427	7053	6920	7480	8040	8059	8231	8265	8298	8353	8379	8405	8429	8454	8695	8729	8749	8782	7506	0	0	0	0	0	0	0	0	0	0	0	0	0	0	0	0	0	0	0	0	0	0	0	0	0	0	0
5103007	Chapada dos Guimarães	MT	16097	16666	17607	17940	17959	17978	18190	17821	17980	18133	18393	18548	18699	18906	19049	19588	19752	19453	22521	18990	0	0	0	0	0	0	0	0	0	0	0	0	0	0	0	0	0	0	3381	0	0	0	0	0	0	0	0
5103056	Cláudia	MT	10180	10751	11728	12073	11552.5	11032	11148	11028	11122	11213	11366	11457	11546	11632	11716	12052	12149	12245	12338	9593	0	0	0	0	0	0	0	0	0	0	0	0	0	4044	0	0	0	0	0	0	0	0	0	0	0	0	0
5103106	Cocalinho	MT	5373	5376	5390	5396	5717.5	6039	6103	5490	5500	5510	5525	5527	5530	5533	5535	5691	5700	5681	5716	6220	0	0	0	0	0	0	0	0	0	0	0	0	0	0	0	0	0	0	0	0	0	0	0	0	0	0	0
5103205	Colíder	MT	27815	27504	26938	26738	29241	31744	32096	30766	30975	31176	31515	31707	31895	32120	32298	33224	33438	33649	33855	31370	0	0	0	0	0	0	0	0	0	0	0	0	0	0	0	0	0	0	0	0	0	0	0	0	0	0	0
5103254	Colniza	MT	10910	11902	13562	14149	21892.5	29636	31597	26381	27616	28810	30848	32230	33575	34885	36161	37280	38582	39861	41117	25766	0	0	0	0	0	0	0	0	0	0	0	0	0	0	0	0	0	0	0	0	0	0	0	0	0	0	0
5103304	Comodoro	MT	15730	16921	18858	19543	19083	18623	18974	18178	18419	18651	19045	19294	19536	19702	19932	20513	20763	21008	21249	18238	0	0	0	0	0	0	0	0	0	0	0	0	0	0	0	0	0	0	0	0	0	0	0	0	0	0	0
5103353	Confresa	MT	19617	22323	26955	28594	25387	22180	22606	25124	25684	26224	27144	27749	28339	28913	29471	30347	30933	31510	32076	35075	0	0	0	0	0	0	0	0	0	0	0	0	0	0	0	0	0	0	0	0	0	0	0	0	0	0	0
5103361	Conquista D'Oeste	MT	2644	2736	2892	2947	3086.5	3226	3289	3385	3447	3506	3607	3673	3737	3799	3860	3973	4038	4101	4163	3760	0	0	0	0	0	0	0	0	0	0	0	0	0	0	0	0	0	0	0	0	0	0	0	0	0	0	0
5103379	Cotriguaçu	MT	9222	10331	12696	13390	13898	14406	14965	14983	15455	15912	16689	17209	17716	18209	18689	19254	19750	20238	20717	11011	0	0	0	0	0	0	0	0	0	0	0	0	0	0	0	0	0	0	0	0	0	0	0	0	0	0	0
5103403	Cuiabá	MT	492894	508156	533800	542861	543800	544740	550562	551098	556299	561329	569830	575480	580489	585367	590118	607153	612547	618124	623614	650877	0	0	0	0	0	0	0	0	0	0	0	0	0	0	571350	0	551350	0	0	0	0	0	0	0	0	0	0
5103437	Curvelândia	MT	4591	4709	4900	4967	4980.5	4994	5039	4866	4893	4918	4961	4984	5006	5028	5049	5192	5219	5241	5267	4903	0	0	0	0	0	0	0	0	0	0	0	0	0	0	0	0	0	0	0	0	0	0	0	0	0	0	0
5103452	Denise	MT	7785	8307	9180	9489	10148.5	10808	11142	8523	8605	8684	8816	8897	8975	9040	9115	9377	9462	9544	9626	7014	0	0	0	0	0	0	0	0	0	0	0	0	0	0	0	0	0	0	0	0	0	0	0	0	0	0	0
5103502	Diamantino	MT	18867	19374	20196	20486	19726	18966	18989	20341	20475	20605	20822	20945	21064	21180	21294	21904	22041	22178	22311	21941	0	0	0	0	0	0	0	0	0	0	0	0	0	0	0	0	0	0	0	0	0	0	0	0	0	0	0
5103601	Dom Aquino	MT	8386	8313	8204	8165	8331	8497	8498	8171	8153	8134	8101	8066	8032	8009	7977	8199	8178	8159	8087	7872	0	0	0	0	0	0	0	0	0	0	0	0	0	0	0	0	0	0	0	0	0	0	0	0	0	0	0
5103700	Feliz Natal	MT	7228	7931	9132	9557	10163	10769	11170	10933	11253	11562	12088	12440	12782	13127	13451	13857	14192	14522	14847	10521	0	0	0	0	0	0	0	0	0	0	0	0	0	0	0	0	0	0	0	0	0	0	0	0	0	0	0
5103809	Figueirópolis D'Oeste	MT	4135	3977	3627	3503	3612	3721	3656	3796	3757	3718	3651	3599	3549	3492	3444	3537	3494	3452	3411	3187	0	0	0	0	0	0	0	0	0	0	0	0	0	0	0	0	0	0	0	0	0	0	0	0	0	0	0
5103858	Gaúcha do Norte	MT	4775	5028	5465	5619	5835.5	6052	6195	6293	6423	6548	6761	6900	7036	7167	7296	7513	7648	7782	7913	8642	0	0	0	0	0	0	0	0	0	0	0	0	1044	1044	0	0	0	0	0	0	0	0	0	0	0	0	0
5103908	General Carneiro	MT	4352	4362	4375	4380	4674.5	4969	5028	5027	5080	5130	5215	5267	5318	5286	5333	5487	5540	5592	5726	6037	0	0	0	0	0	0	0	0	0	0	0	0	0	0	0	0	0	0	0	0	0	0	0	0	0	0	0
5103957	Glória D'Oeste	MT	3228	3019	2666	2541	2872.5	3204	3185	3135	3118	3101	3072	3047	3023	2986	2964	3045	3026	3008	2990	2905	0	0	0	0	0	0	0	0	0	0	0	0	0	0	0	0	0	0	0	0	0	0	0	0	0	0	0
5104104	Guarantã do Norte	MT	29107	30530	32940	33791	32796	31801	32142	32216	32525	32823	33326	33632	33929	34218	34500	35497	35816	36130	36439	31024	0	0	0	0	0	0	0	0	0	0	0	0	0	0	0	0	0	0	0	0	0	0	0	0	0	0	0
5104203	Guiratinga	MT	12365	11995	11323	11085	12722.5	14360	14523	13934	14038	14137	14304	14401	14496	14525	14615	15035	15141	15245	15740	10966	0	0	0	0	0	0	0	0	0	0	0	0	0	0	0	0	0	0	13504	0	0	0	0	0	0	0	0
5104500	Indiavaí	MT	2059	2066	2077	2080	2351.5	2623	2679	2397	2424	2449	2491	2518	2543	2624	2648	2725	2752	2779	2806	2213	0	0	0	0	0	0	0	0	0	0	0	0	0	0	0	0	0	0	0	0	0	0	0	0	0	0	0
5104526	Ipiranga do Norte	MT	0	0	2163	2236	3306	4376	4641	5123	5382	5631	6057	6347	6629	6903	7171	7395	7667	7920	8182	7815	0	0	0	0	0	0	0	0	0	0	0	0	0	0	0	0	0	0	0	0	0	0	0	0	0	0	0
5104542	Itanhangá	MT	0	0	4197	4337	4624	4911	5061	5276	5420	5558	5794	5950	6103	6252	6396	6587	6737	6885	7030	7539	0	0	0	0	0	0	0	0	0	0	0	0	0	748	0	0	0	0	0	0	0	0	0	0	0	0	0
5104559	Itaúba	MT	5882	6077	6383	6491	5596	4701	4585	4575	4483	4393	4238	4124	4013	3905	3800	3901	3802	3704	3609	5020	0	0	0	0	0	0	0	0	0	0	0	0	0	0	0	0	0	0	0	0	0	0	0	0	0	0	0
5104609	Itiquira	MT	9349	9568	9949	10083	11379.5	12676	13022	11478	11653	11822	12109	12293	12472	12620	12789	13163	13345	13552	13727	12236	0	0	0	0	0	0	0	0	0	0	0	0	0	0	0	0	0	0	0	0	0	0	0	0	0	0	0
5104807	Jaciara	MT	24419	25337	26930	27494	26619.5	25745	25922	25647	25790	25927	26157	26281	26401	26519	26633	27628	27776	27807	27696	28569	0	0	0	0	0	0	0	0	0	0	0	0	0	0	0	0	0	0	1024	0	0	0	0	0	0	0	0
5104906	Jangada	MT	7334	7721	8329	8543	8444	8345	8462	7696	7740	7781	7851	7889	7925	7961	7996	8366	8409	8451	8420	7426	0	0	0	0	0	0	0	0	0	0	0	0	0	0	0	0	0	0	0	0	0	0	0	0	0	0	0
5105002	Jauru	MT	12719	12615	12794	12747	11859.5	10972	10748	10455	10255	10062	9728	9482	9241	9003	8776	9006	8793	8582	8377	8367	0	0	0	0	0	0	0	0	0	0	0	0	0	0	0	0	0	10455	0	0	0	0	0	0	0	0	0
5105101	Juara	MT	31643	33007	35342	36168	34604	33040	33246	32791	32948	33100	33353	33483	33610	33731	33851	34815	34974	35121	35275	34906	0	0	0	0	0	0	0	0	0	0	0	0	0	0	0	0	0	0	0	0	0	0	0	0	0	0	0
5105150	Juína	MT	38278	38646	39296	39526	39554	39582	39708	39255	39351	39442	39592	39640	39688	39734	39779	40905	40997	41101	41190	45869	0	0	0	0	0	0	0	0	0	0	0	0	0	0	0	0	0	0	0	0	0	0	0	0	0	0	0
5105176	Juruena	MT	5704	6045	6217	6420	7801	9182	9595	11201	11671	12125	12900	13424	13933	14430	14913	15370	15865	16335	16811	10213	0	0	0	0	0	0	0	0	0	0	0	0	0	0	0	0	0	0	0	0	0	0	0	0	0	0	0
5105200	Juscimeira	MT	12197	12406	12762	12887	12527.5	12168	12168	11430	11382	11335	11252	11179	11107	11039	10971	11275	11221	11176	11124	11480	0	0	0	0	0	0	0	0	0	0	0	0	0	0	0	0	0	3025	1484	0	0	0	0	0	0	0	0
5105234	Lambari D'Oeste	MT	4456	4184	3704	3535	4280.5	5026	5060	5431	5492	5550	5647	5708	5767	5831	5887	6059	6121	6186	6246	4790	0	0	0	0	0	0	0	0	0	0	0	0	0	0	0	0	0	0	0	0	0	0	0	0	0	0	0
5105259	Lucas do Rio Verde	MT	20873	23205	27224	28646	30450.5	32255	33556	45556	47571	49519	52843	55094	57285	59436	61515	63411	65534	67620	69671	83798	0	0	0	0	0	0	0	0	0	0	0	0	0	0	0	0	0	0	0	0	0	0	0	0	0	0	0
5105309	Luciara	MT	2420	2310	2120	2053	2262.5	2472	2467	2224	2204	2184	2148	2121	2094	2068	2043	2099	2077	2058	2036	2509	0	0	0	0	0	0	0	0	0	0	0	0	0	0	0	0	0	0	0	0	0	0	0	0	0	0	0
5105507	Vila Bela da Santíssima Trindade	MT	13009	13581	14528	14862	14612	14362	14523	14493	14634	14770	14999	15138	15274	15406	15534	15983	16128	16271	16412	16774	0	0	0	0	0	0	0	0	0	0	0	0	0	0	0	0	0	0	0	0	0	0	0	0	0	0	0
5105580	Marcelândia	MT	14940	16193	17996	18634	16558	14482	14473	12006	11819	11638	11324	11090	10861	10639	10422	10700	10499	10301	10107	11396	0	0	0	0	0	0	0	0	0	0	0	0	0	0	0	0	0	0	0	0	0	0	0	0	0	0	0
5105606	Matupá	MT	11347	11618	11958	12078	13449.5	14821	15170	14174	14396	14610	14973	15206	15433	15654	15870	16334	16566	16793	17017	20091	0	0	0	0	0	0	0	0	0	0	0	0	0	0	0	0	0	0	0	0	0	0	0	0	0	0	0
5105622	Mirassol d'Oeste	MT	22606	22699	22643	22623	23991.5	25360	25605	25299	25495	25684	26002	26188	26369	26596	26768	27536	27739	27941	28135	26785	0	0	0	0	0	0	0	0	0	0	0	0	0	0	0	0	0	0	0	0	0	0	0	0	0	0	0
5105903	Nobres	MT	15044	15253	15531	15630	15463	15296	15315	15002	15003	15004	15002	14980	14959	14938	14917	15338	15336	15334	15332	15492	0	0	0	0	0	0	0	0	0	0	0	0	0	0	0	0	0	0	0	0	0	0	0	0	0	0	0
5106000	Nortelândia	MT	6877	6377	5478	5160	5764	6368	6272	6436	6374	6314	6209	6128	6048	5971	5895	6056	5989	5923	5858	5956	0	0	0	0	0	0	0	0	0	0	0	0	0	0	0	0	0	0	0	0	0	0	0	0	0	0	0
5106109	Nossa Senhora do Livramento	MT	12344	12649	13175	13361	13063.5	12766	12819	11609	11579	11550	11497	11444	11393	12518	12484	13231	13216	13104	13093	12940	0	0	0	0	0	0	0	0	0	0	0	0	0	0	0	0	0	0	0	0	0	0	0	0	0	0	0
5106158	Nova Bandeirantes	MT	7472	8138	9366	9800	11612.5	13425	14078	11643	12004	12352	12946	13343	13729	14106	14473	14909	15288	15685	16052	13635	0	0	0	0	0	0	0	0	0	0	0	0	0	0	0	0	0	0	0	0	0	0	0	0	0	0	0
5106174	Nova Nazaré	MT	1984	1991	1998	2001	2434	2867	2955	3029	3110	3187	3318	3406	3491	3574	3655	3765	3849	3932	4013	4200	0	0	0	0	0	0	0	0	0	0	0	0	0	0	0	0	0	0	0	0	0	0	0	0	0	0	0
5106182	Nova Lacerda	MT	4183	4355	4675	4789	4966.5	5144	5252	5436	5544	5648	5824	5939	6052	6231	6338	6526	6640	6751	6861	6670	0	0	0	0	0	0	0	0	0	0	0	0	0	0	0	0	0	0	0	0	0	0	0	0	0	0	0
5106190	Nova Santa Helena	MT	3292	3412	3603	3671	3562	3453	3473	3468	3487	3505	3534	3550	3566	3581	3596	3699	3718	3737	3755	4239	0	0	0	0	0	0	0	0	0	0	0	0	0	0	0	0	0	2568	0	0	0	0	0	0	0	0	0
5106208	Nova Brasilândia	MT	5590	5294	4786	4606	4797.5	4989	4902	4587	4495	4406	4252	4139	4029	3931	3827	3928	3829	3805	3656	3932	0	0	0	0	0	0	0	0	0	0	0	0	0	0	0	0	0	0	0	0	0	0	0	0	0	0	0
5106216	Nova Canaã do Norte	MT	11433	11307	11091	11015	12051	13087	13237	12127	12174	12220	12295	12330	12365	12355	12388	12739	12787	12831	12876	11707	0	0	0	0	0	0	0	0	0	0	0	0	0	0	0	0	0	0	0	0	0	0	0	0	0	0	0
5106224	Nova Mutum	MT	14534	15932	18329	19178	22418	25658	26874	31649	33034	34374	36659	38206	39712	41178	42607	43919	45378	46813	48222	55839	0	0	0	0	0	0	0	0	0	0	0	0	0	0	0	0	0	0	0	0	0	0	0	0	0	0	0
5106232	Nova Olímpia	MT	15063	16427	18743	19562	19946	20330	20944	17515	17771	18018	18437	18704	18965	19218	19465	20034	20301	20563	20820	16352	0	0	0	0	0	0	0	0	0	0	0	0	0	0	0	0	0	0	0	0	0	0	0	0	0	0	0
5106240	Nova Ubiratã	MT	5976	6527	7430	7749	7937	8125	8372	9218	9492	9757	10207	10508	10801	11074	11352	11694	11982	12298	12492	11530	0	0	0	0	0	0	0	0	0	0	0	0	0	1200	0	0	0	0	0	0	0	0	0	0	0	0	0
5106257	Nova Xavantina	MT	17742	17623	17408	17332	18300	19268	19398	19643	19783	19917	20143	20273	20399	20519	20639	21231	21374	20944	21695	24345	0	0	0	0	0	0	0	0	0	0	0	0	0	2079	0	0	0	0	0	0	0	0	0	0	0	0	0
5106265	Novo Mundo	MT	5190	5627	6278	6508	6761.5	7015	7216	7332	7512	7685	7979	8174	8364	8549	8730	8990	9178	9363	9545	6520	0	0	0	0	0	0	0	0	0	0	0	0	0	0	0	0	0	0	0	0	0	0	0	0	0	0	0
5106273	Novo Horizonte do Norte	MT	3413	3278	3037	2952	3441	3930	3970	3749	3768	3785	3815	3830	3845	3862	3876	3985	4004	4051	4069	3349	0	0	0	0	0	0	0	0	0	0	0	0	0	0	0	0	0	0	0	0	0	0	0	0	0	0	0
5106281	Novo São Joaquim	MT	7792	8151	8736	8944	7995.5	7047	6985	6042	5924	5810	5611	5465	5323	5200	5066	5199	5074	4938	4837	6919	0	0	0	0	0	0	0	0	0	0	0	0	0	260	0	0	0	0	0	0	0	0	0	0	0	0	0
5106299	Paranaíta	MT	9999	9653	9032	8812	10381	11950	12113	10684	10718	10749	10801	10823	10844	10864	10884	11193	11225	11244	11291	11671	0	0	0	0	0	0	0	0	0	0	0	0	0	0	0	0	0	0	0	0	0	0	0	0	0	0	0
5106307	Paranatinga	MT	15387	15545	15755	15830	18352	20874	21424	19290	19594	19887	20383	20703	21014	21317	21612	22246	22563	22861	23250	26423	0	0	0	0	0	0	0	0	0	0	0	0	0	2480	0	0	0	0	0	0	0	0	0	0	0	0	0
5106315	Novo Santo Antônio	MT	1184	1178	1168	1165	1693	2221	2325	2005	2068	2129	2232	2301	2369	2434	2498	2574	2640	2705	2769	2015	0	0	0	0	0	0	0	0	0	0	0	0	0	0	0	0	0	0	0	0	0	0	0	0	0	0	0
5106372	Pedra Preta	MT	13956	14346	15106	15375	15791.5	16208	16461	15755	15920	16079	16348	16513	16674	16811	16965	17456	17626	17446	17547	18066	0	0	371	1034	0	0	0	0	0	0	0	0	0	0	0	0	566	0	0	0	0	0	0.0245598	0.067252	0	0	0
5106422	Peixoto de Azevedo	MT	24763	22747	19224	17978	23986.5	29995	30363	30812	31170	31516	32100	32464	32818	33296	33630	34607	34976	35338	35695	32714	0	0	0	0	2330	0	0	0	0	0	0	0	0	0	0	0	0	0	0	0	0	0	0	0	0.097138	0	0
5106455	Planalto da Serra	MT	2904	2916	2952	2965	2886	2807	2797	2726	2715	2703	2683	2665	2647	2620	2604	2676	2662	2649	2637	3166	0	0	0	0	0	0	0	0	0	0	0	0	0	0	0	2726	0	0	0	0	0	0	0	0	0	0	0
5106505	Poconé	MT	30902	31055	31348	31451	31755	32059	32162	31779	31857	31931	32053	32092	32131	32205	32241	32768	32843	33315	33386	31217	0	0	0	0	0	0	0	0	0	0	0	0	0	0	0	0	0	33500	0	0	0	0	0	0	0	0	0
5106653	Pontal do Araguaia	MT	3872	4070	4415	4537	4857.5	5178	5322	5395	5523	5646	5855	5993	6128	6259	6387	6578	6711	6843	6972	6932	0	0	0	0	0	0	0	0	0	0	0	0	0	0	0	0	0	0	0	0	0	0	0	0	0	0	0
5106703	Ponte Branca	MT	2048	2023	1956	1933	1882	1831	1804	1768	1744	1720	1679	1648	1618	1588	1560	1602	1576	1550	1525	2008	0	0	0	0	0	0	0	0	0	0	0	0	0	0	0	0	0	0	0	0	0	0	0	0	0	0	0
5106752	Pontes e Lacerda	MT	38066	39381	41632	42429	40750	39071	39228	41408	41741	42063	42605	42924	43235	43538	43832	45093	45436	45774	46105	52018	0	0	0	0	0	0	0	0	0	0	0	0	0	0	0	0	0	0	0	0	0	0	0	0	0	0	0
5106778	Porto Alegre do Norte	MT	8646	8974	9337	9465	9722	9979	10109	10748	10912	11069	11336	11508	11674	11837	11995	12347	12517	12685	12849	12127	0	0	0	0	0	0	0	0	0	0	0	0	0	0	0	0	5000	0	0	0	0	0	0	0	0	0	0
5106802	Porto dos Gaúchos	MT	5813	6037	6422	6559	6440	6321	6383	5449	5433	5417	5389	5361	5334	5308	5283	5429	5410	5363	5344	5593	0	0	0	0	0	0	0	0	0	0	0	0	0	0	0	0	0	0	0	0	0	0	0	0	0	0	0
5106828	Porto Esperidião	MT	10217	10430	10879	11038	10454.5	9871	9850	11031	11111	11188	11317	11392	11464	11535	11603	11935	12017	12097	12176	10204	0	0	0	0	0	0	0	0	0	0	0	0	0	0	0	0	0	0	0	0	0	0	0	0	0	0	0
5106851	Porto Estrela	MT	4574	4452	4189	4096	4094.5	4093	4027	3649	3568	3490	3354	3255	3158	3064	2973	3050	2963	2877	2794	3224	0	0	0	0	0	0	0	0	0	0	0	0	0	0	0	0	0	0	0	0	0	0	0	0	0	0	0
5107008	Poxoréu	MT	19533	18845	17619	17186	17585.5	17985	17758	17599	17413	17232	16919	16677	16441	16209	15985	16421	16219	15916	15936	23283	0	0	0	0	0	0	0	0	0	0	0	0	0	0	0	0	0	0	0	0	0	0	0	0	0	0	0
5107040	Primavera do Leste	MT	43157	48278	56982	60060	53185.5	46311	46933	52066	53004	53910	55451	56450	57423	58370	59293	61038	62019	63092	63876	85146	0	0	0	0	0	0	0	0	0	0	0	0	0	1580	0	0	0	0	0	0	0	0	0	0	0	0	0
5107065	Querência	MT	7798	8588	9947	10428	10803.5	11179	11570	13033	13476	13903	14631	15121	15597	16061	16512	17014	17479	17937	18386	26769	0	0	0	0	0	0	0	0	0	0	0	0	0	13021	0	0	0	0	0	0	0	0	0	0	0	0	0
5107107	São José dos Quatro Marcos	MT	19329	18979	18241	17980	18753.5	19527	19493	18998	18945	18894	18801	18710	18622	18536	18452	18967	18906	18846	18788	17849	0	0	0	0	0	0	0	0	0	0	0	0	0	0	0	0	11000	0	0	0	0	0	0	0	0	0	0
5107156	Reserva do Cabaçal	MT	2297	2106	1792	1679	2131.5	2584	2598	2572	2584	2595	2612	2621	2630	2638	2646	2721	2732	2743	2754	2122	0	0	0	0	0	0	0	0	0	0	0	0	0	0	0	0	0	0	0	0	0	0	0	0	0	0	0
5107180	Ribeirão Cascalheira	MT	7370	7471	7633	7691	8348.5	9006	9172	8881	9002	9118	9316	9440	9562	9681	9796	10081	10206	10329	10450	10089	0	0	0	0	0	0	0	0	0	0	0	0	0	0	0	0	0	0	0	0	0	0	0	0	0	0	0
5107198	Ribeirãozinho	MT	2048	2150	2326	2388	2282	2176	2194	2199	2216	2233	2259	2275	2290	2306	2320	2388	2405	2422	2439	2593	0	0	0	0	0	0	0	0	0	0	0	0	0	0	0	0	0	0	0	0	0	0	0	0	0	0	0
5107206	Rio Branco	MT	4991	4894	4689	4617	4909	5201	5208	5070	5069	5067	5063	5054	5044	5028	5019	5159	5156	5150	5147	4535	0	0	0	0	0	0	0	0	0	0	0	0	0	0	0	0	0	0	0	0	0	0	0	0	0	0	0
5107248	Santa Carmem	MT	3743	3939	4290	4414	4450	4486	4573	4085	4123	4159	4219	4256	4292	4326	4360	4486	4525	4563	4600	5374	0	0	0	0	0	0	0	0	0	0	0	0	0	0	0	0	0	0	0	0	0	0	0	0	0	0	0
5107263	Santo Afonso	MT	2975	2572	2270	2162	2550.5	2939	2944	2991	3001	3010	3025	3032	3038	3044	3050	3136	3146	3155	3164	2519	0	0	0	0	0	0	0	0	0	0	0	0	0	0	0	0	0	0	0	0	0	0	0	0	0	0	0
5107297	São José do Povo	MT	3069	3091	3126	3139	3278	3417	3451	3592	3634	3673	3741	3782	3823	3869	3908	4021	4063	4450	4102	2875	0	0	0	0	0	0	0	0	0	0	0	0	0	0	0	0	0	0	0	0	0	0	0	0	0	0	0
5107305	São José do Rio Claro	MT	13014	13446	14176	14434	16268	18102	18637	17124	17461	17786	18339	18701	19052	19395	19728	20312	20664	21011	21351	14911	0	0	0	0	0	0	0	0	0	0	0	0	0	0	0	0	0	0	0	0	0	0	0	0	0	0	0
5107354	São José do Xingu	MT	5232	5776	6678	6997	5641	4285	4218	5240	5266	5291	5333	5354	5375	5396	5416	5569	5595	5620	5646	5964	0	0	0	0	0	0	0	0	0	0	0	0	0	0	0	0	0	0	0	0	0	0	0	0	0	0	0
5107404	São Pedro da Cipa	MT	3516	3556	3618	3641	3908	4175	4241	4158	4209	4259	4341	4393	4444	4493	4541	4674	4727	4771	4823	4191	0	0	0	0	0	0	0	0	0	0	0	0	0	0	0	0	0	0	0	0	0	0	0	0	0	0	0
5107578	Rondolândia	MT	3352	3657	4166	4347	3902	3457	3484	3604	3638	3671	3726	3759	3792	3823	3854	3966	4001	4036	4069	3505	0	0	0	0	0	0	0	0	0	0	0	0	0	0	0	0	0	0	0	0	0	0	0	0	0	0	0
5107602	Rondonópolis	MT	153281	158391	166830	169814	174454	179094	181902	195476	198950	202309	208019	211718	215320	218899	222316	228857	232491	236042	239613	244911	0	0	0	0	0	0	0	0	0	0	0	0	0	0	0	0	0	0	0	0	0	0	0	0	0	0	0
5107701	Rosário Oeste	MT	18243	18330	17835	17679	18105	18531	18497	17679	17601	17526	17393	17275	17161	17016	16908	17237	17151	17054	16999	15453	0	0	0	0	0	0	0	0	0	0	0	0	0	0	0	0	0	2300	0	0	0	0	0	0	0	0	0
5107743	Santa Cruz do Xingu	MT	1109	1225	1416	1483	1859.5	2236	2357	1900	1967	2031	2139	2213	2284	2353	2421	2495	2564	2633	2700	2661	0	0	0	0	0	0	0	0	0	0	0	0	0	1354	0	0	0	0	0	0	0	0	0	0	0	0	0
5107750	Salto do Céu	MT	5280	3832	3079	2775	3236.5	3698	3584	3908	3842	3777	3666	3583	3502	3423	3347	3437	3365	3295	3226	3679	0	0	0	0	0	0	0	0	0	0	0	0	0	0	0	0	0	0	0	0	0	0	0	0	0	0	0
5107768	Santa Rita do Trivelato	MT	1291	1415	1688	1763	2189	2615	2751	2491	2585	2676	2831	2935	3036	3135	3231	3330	3429	3506	3602	3276	0	0	0	0	0	0	0	0	0	0	0	0	0	0	0	0	0	0	0	0	0	0	0	0	0	0	0
5107776	Santa Terezinha	MT	6300	6474	6684	6759	7161.5	7564	7690	7397	7484	7568	7709	7798	7883	7967	8049	8281	8371	8460	8547	7596	0	0	0	0	0	0	0	0	0	0	0	0	0	0	0	0	0	0	0	0	0	0	0	0	0	0	0
5107792	Santo Antônio do Leste	MT	1930	2020	2165	2216	2817	3418	3573	3754	3898	4038	4275	4435	4591	4728	4875	5023	5174	5334	5459	4099	0	0	0	1186	0	0	0	0	0	0	0	0	0	0	0	0	0	0	0	0	0	0	0	0.535199	0	0	0
5107800	Santo Antônio do Leverger	MT	15436	15449	15464	15469	17716.5	19964	20412	18463	18696	18921	19302	19030	19257	18186	18392	16433	16628	16999	17188	15246	0	0	0	0	0	0	0	0	0	0	0	0	0	0	0	0	0	0	0	0	0	0	0	0	0	0	0
5107859	São Félix do Araguaia	MT	9411	9352	9259	9226	10161.5	11097	11257	10625	10716	10804	10951	11039	11125	11209	11290	11615	11708	11843	11934	13621	0	0	0	0	0	0	0	0	0	0	0	0	0	0	0	0	0	0	0	0	0	0	0	0	0	0	0
5107875	Sapezal	MT	8688	9863	11926	12656	13835	15014	15735	18094	18880	19639	20934	21811	22665	23496	24305	25054	25881	26688	27485	28944	0	0	0	0	0	0	0	0	0	0	0	0	0	0	0	0	0	0	0	0	0	0	0	0	0	0	0
5107883	Serra Nova Dourada	MT	1066	1151	1295	1345	1376	1407	1447	1365	1393	1419	1463	1492	1520	1548	1575	1622	1650	1678	1705	1800	0	0	0	0	0	0	0	0	0	0	0	0	0	0	0	0	0	0	0	0	0	0	0	0	0	0	0
5107909	Sinop	MT	79513	86775	99490	103868	107190	110513	114051	113099	116014	118833	123634	126817	129916	132934	135874	139935	142996	146005	148960	196312	0	0	0	0	0	0	0	0	0	0	0	0	0	0	0	0	0	0	0	0	0	0	0	0	0	0	0
5107925	Sorriso	MT	37865	41860	48326	50613	54206	57799	60028	66521	68894	71190	75104	77735	80298	82792	85223	87815	90313	92769	94941	110635	0	0	0	0	0	0	0	0	0	0	0	0	0	498	0	0	0	0	0	0	0	0	0	0	0	0	0
5107941	Tabaporã	MT	11871	13405	16055	16991	13883.5	10776	10760	9932	9863	9795	9678	9582	9489	9398	9309	9565	9489	9429	9357	9818	0	0	0	0	0	0	0	0	0	0	0	0	0	0	0	0	0	0	0	0	0	0	0	0	0	0	0
5107958	Tangará da Serra	MT	60924	64455	70259	72311	76090.5	79870	81960	83431	85319	87145	90252	92298	94289	96932	98828	101764	103750	105711	107631	106434	0	0	0	0	0	0	0	0	0	0	0	0	0	80000	0	0	0	105711	105711	0	0	0	0	0	0	0	0
5108006	Tapurah	MT	12014	12867	7489	7741	9380.5	11020	11517	10392	10723	11042	11586	11950	12305	12632	12967	13359	13705	14046	14380	14370	0	0	0	0	0	0	0	0	0	0	0	0	0	0	0	0	0	0	0	0	0	0	0	0	0	0	0
5108055	Terra Nova do Norte	MT	13314	12786	11846	11514	13288.5	15063	15190	11291	11107	10929	10621	10391	10167	9816	9606	9862	9667	9473	9284	10616	0	0	0	0	0	0	0	0	0	0	0	0	0	0	0	0	0	1574	0	0	0	0	0	0	0	0	0
5108105	Tesouro	MT	2958	2693	2242	2082	2641	3200	3205	3418	3436	3454	3482	3498	3513	3666	3682	3786	3805	3824	3761	3025	0	0	0	0	0	0	0	0	0	0	0	0	0	0	0	0	0	0	0	0	0	0	0	0	0	0	0
5108204	Torixoréu	MT	4789	4565	4288	4190	4187	4184	4113	4071	4013	3957	3859	3785	3713	3644	3576	3672	3609	3547	3487	4164	0	0	0	0	0	0	0	0	0	0	0	0	0	0	0	0	0	0	0	0	0	0	0	0	0	0	0
5108303	União do Sul	MT	4464	4879	5584	5834	4970	4106	4093	3760	3727	3695	3639	3594	3551	3509	3468	3562	3525	3490	3455	3838	0	0	0	0	0	0	0	0	0	0	0	0	0	0	0	0	0	0	0	0	0	0	0	0	0	0	0
5108352	Vale de São Domingos	MT	3299	3413	3275	3337	3146	2955	2955	3052	3052	3052	3050	3045	3040	3047	3041	3128	3127	3126	3124	2904	0	0	0	0	0	0	0	0	0	0	0	0	0	0	0	0	0	0	0	0	0	0	0	0	0	0	0
5108402	Várzea Grande	MT	221825	231736	248728	254736	246330	237925	240038	252596	255449	258208	262880	265775	268594	271339	274013	282009	284971	287526	290383	300078	0	0	0	0	0	0	0	0	0	0	0	0	0	0	0	0	0	0	0	0	0	0	0	0	0	0	0
5108501	Vera	MT	9471	10073	11126	11499	10483.5	9468	9502	10235	10326	10414	10561	10650	10736	10820	10901	11216	11309	11402	11731	12800	0	0	0	0	0	0	0	0	0	0	0	0	0	980	0	0	0	0	0	0	0	0	0	0	0	0	0
5108600	Vila Rica	MT	16283	17469	19418	20108	19890	19672	20075	21382	21828	22258	22990	23469	23937	24392	24835	25570	26037	26496	26946	19888	0	0	0	0	0	0	0	0	0	0	0	0	0	12000	0	0	0	0	0	0	0	0	0	0	0	0	0
5108808	Nova Guarita	MT	5602	5584	5516	5491	5235.5	4980	4907	4932	4877	4824	4731	4660	4590	4523	4457	4578	4519	4464	4407	4590	0	0	0	0	0	0	0	0	0	0	0	0	0	0	0	0	0	0	0	0	0	0	0	0	0	0	0
5108857	Nova Marilândia	MT	2414	2714	2844	2891	2630	2369	2345	2951	2980	3007	3052	3080	3107	3133	3159	3249	3278	3304	3332	3529	0	0	0	0	0	0	0	0	0	0	0	0	0	0	0	0	0	0	0	0	0	0	0	0	0	0	0
5108907	Nova Maringá	MT	3991	4049	4152	4188	4995.5	5803	5989	6590	6793	6989	7323	7546	7764	7975	8182	8428	8641	8850	9056	5846	0	0	0	0	0	0	0	0	0	0	0	0	0	0	0	0	0	0	0	0	0	0	0	0	0	0	0
5108956	Nova Monte Verde	MT	7161	7684	8570	8883	8663	8443	8602	8093	8191	8285	8444	8543	8640	8730	8822	9078	9178	9277	9375	8313	0	0	0	0	0	0	0	0	0	0	0	0	0	0	0	0	0	0	0	0	0	0	0	0	0	0	0
[truncated: 14 more columns]

## Sheet: N_AF_fire
CD_MUN	NM_MUN	SIGLA_UF	pop2001	pop2003	pop2005	pop2007	pop2010	pop2012	pop2013	pop2014	pop2015	pop2016	pop2017	pop2018	pop2019	pop2020	pop2021	pop2022	n_af_fire_2001	n_af_fire_2003	n_af_fire_2005	n_af_fire_2007	n_af_fire_2010	n_af_fire_2012	n_af_fire_2013	n_af_fire_2014	n_af_fire_2015	n_af_fire_2016	n_af_fire_2017	n_af_fire_2018	n_af_fire_2019	n_af_fire_2020	n_af_fire_2021	n_af_fire_2022	p_fire_2001	p_fire_2003	p_fire_2005	p_fire_2007	p_fire_2010	p_fire_2012	p_fire_2013	p_fire_2014	p_fire_2015	p_fire_2016	p_fire_2017	p_fire_2018	p_fire_2019	p_fire_2020	p_fire_2021
1100015	Alta Floresta D'Oeste	RO	26919	27563	28629	26791	24392	24069	25728	25652	25578	25506	25437	23167	22945	22728	22516	21494	0	0	0	0	0	0	0	0	0	0	0	0	0	0	0	0	0	0	0	0	0	0	0	0	0	0	0	0	0	0	0
1100023	Ariquemes	RO	76371	79680	85031	85752.5	90353	92747	101269	102860	104401	105896	107345	106168	107863	109523	111148	96833	0	0	0	0	0	0	0	0	0	0	0	0	0	0	0	0	0	0	0	0	0	0	0	0	0	0	0	0	0	0	0
1100031	Cabixi	RO	7501	7478	7436	7099	6313	6132	6495	6424	6355	6289	6224	5438	5312	5188	5067	5351	0	0	0	0	0	0	0	0	0	0	0	0	0	0	0	0	0	0	0	0	0	0	0	0	0	0	0	0	0	0	0
1100049	Cacoal	RO	73996	74758	75988	77342.5	78574	79330	85863	86556	87226	87877	88507	84813	85359	85893	86416	86887	0	0	0	0	0	0	0	0	0	0	0	0	0	0	0	0	0	0	0	0	0	0	0	0	0	0	0	0	0	0	0
1100056	Cerejeiras	RO	18012	17794	17366	16999.5	17029	16852	18041	18013	17986	17959	17934	16444	16323	16204	16088	15890	0	0	0	0	0	0	0	0	0	0	0	0	0	0	0	0	0	0	0	0	0	0	0	0	0	0	0	0	0	0	0
1100064	Colorado do Oeste	RO	21421	20412	18883	18279	18591	18093	19190	19001	18817	18639	18467	16227	15882	15544	15213	15663	0	0	0	0	0	0	0	0	0	0	0	0	0	0	0	0	0	0	0	0	0	0	0	0	0	0	0	0	0	0	0
1100072	Corumbiara	RO	10290	10022	9569	9585	8783	8530	9036	8938	8842	8749	8659	7567	7391	7220	7052	7519	0	0	0	0	0	0	0	0	0	0	0	0	0	0	0	0	0	0	0	0	0	0	0	0	0	0	0	0	0	0	0
1100080	Costa Marques	RO	10679	10255	11349	12854	13678	14355	15853	16258	16651	17031	17400	17855	18331	18798	19255	12627	0	0	0	0	0	0	0	0	0	0	0	0	0	0	0	0	0	0	0	0	0	0	0	0	0	0	0	0	0	0	0
1100098	Espigão D'Oeste	RO	25985	26468	27274	28088	28729	29189	31699	32047	32385	32712	33030	32047	32374	32695	33009	29414	0	0	0	0	0	0	0	0	0	0	0	0	0	0	0	0	0	0	0	0	0	0	0	0	0	0	0	0	0	0	0
1100106	Guajará-Mirim	RO	38679	39728	41467	41311.5	41656	42202	45761	46203	46632	47048	47451	45783	46174	46556	46930	39387	0	0	0	0	0	0	0	0	0	0	0	0	0	0	0	0	0	0	0	0	0	0	0	0	0	0	0	0	0	0	0
1100114	Jaru	RO	53150	54701	55840	55098.5	52005	51765	55597	55669	55738	55806	55871	51933	51775	51620	51469	50591	0	0	0	0	0	0	200	0	0	0	0	0	0	0	0	0	0	0	0	0	0	0	0.00359732	0	0	0	0	0	0	0	0
1100122	Ji-Paraná	RO	107869	109573	112439	112080	116610	118092	128026	129242	130419	131560	132667	127907	128969	130009	131026	124333	0	0	0	0	0	0	0	0	0	0	0	0	0	0	0	0	0	0	0	0	0	0	0	0	0	0	0	0	0	0	0
1100130	Machadinho D'Oeste	RO	23873	25645	28649	30962.5	31135	32403	35633	36412	37167	37899	38609	39097	39991	40867	41724	30707	0	0	0	0	0	0	0	0	0	0	0	0	0	0	0	0	0	0	0	0	0	0	0	0	0	0	0	0	0	0	0
1100148	Nova Brasilândia D'Oeste	RO	17216	17458	17862	17829	19874	19891	21427	21511	21592	21670	21747	20459	20474	20489	20504	15679	0	0	0	0	0	0	0	0	0	0	0	0	0	0	0	0	0	0	0	0	0	0	0	0	0	0	0	0	0	0	0
1100155	Ouro Preto do Oeste	RO	40836	40822	40757	38938.5	37928	37482	40099	40010	39924	39840	39759	36340	36035	35737	35445	35044	0	0	0	0	0	0	0	0	0	0	0	0	0	0	0	0	0	0	0	0	0	0	0	0	0	0	0	0	0	0	0
1100189	Pimenta Bueno	RO	31685	31612	31466	32609	33822	34135	36939	37230	37512	37786	38051	36434	36660	36881	37098	35079	0	0	0	0	0	0	0	0	0	0	0	0	0	0	0	0	0	0	0	0	0	0	0	0	0	0	0	0	0	0	0
1100205	Porto Velho	RO	342264	353961	373917	380080	428527	442701	484992	494013	502748	511219	519436	519531	529544	539354	548952	460434	0	0	0	0	0	0	0	0	0	0	0	0	0	0	0	0	0	0	0	0	0	0	0	0	0	0	0	0	0	0	0
1100254	Presidente Médici	RO	26164	25926	25473	24104.5	22319	21709	23017	22783	22557	22337	22124	19409	18986	18571	18165	19327	0	0	0	0	0	0	0	0	0	0	0	0	0	0	0	0	0	0	0	0	0	0	0	0	0	0	0	0	0	0	0
1100262	Rio Crespo	RO	3054	3215	3501	3431.5	3316	3374	3666	3709	3750	3790	3829	3723	3764	3804	3843	3471	0	0	0	0	0	0	0	0	0	0	0	0	0	0	0	0	0	0	0	0	0	0	0	0	0	0	0	0	0	0	0
1100288	Rolim de Moura	RO	47693	48434	49522	50078	50648	51142	55357	55807	56242	56664	57074	54702	55058	55407	55748	56406	0	0	0	0	0	0	0	0	0	0	0	0	0	0	0	0	0	0	0	0	0	0	0	0	0	0	0	0	0	0	0
1100296	Santa Luzia D'Oeste	RO	11512	11380	11149	10316.5	8886	8476	8887	8706	8532	8362	8198	6781	6495	6216	5942	7419	0	0	0	0	0	0	0	0	0	0	0	0	0	0	0	0	0	0	0	0	0	0	0	0	0	0	0	0	0	0	0
1100304	Vilhena	RO	55513	58687	63947	67106	76202	79616	87727	89797	91801	93745	95630	97448	99854	102211	104517	95832	0	0	0	0	0	0	0	0	0	0	0	0	0	0	0	0	0	0	0	0	0	0	0	0	0	0	0	0	0	0	0
1100320	São Miguel do Guaporé	RO	25065	26927	30082	27240.5	21828	21927	23668	23803	23933	24059	24181	22931	23005	23077	23147	20746	0	0	0	0	0	0	0	0	0	0	0	0	0	0	0	0	0	0	0	0	0	0	0	0	0	0	0	0	0	0	0
1100338	Nova Mamoré	RO	15692	17098	19496	20996.5	22546	23719	26227	26925	27600	28255	28891	29757	30583	31392	32184	25444	0	0	0	0	0	0	0	0	0	0	0	0	0	0	0	0	0	0	0	0	0	0	0	0	0	0	0	0	0	0	0
1100346	Alvorada D'Oeste	RO	19770	19711	19586	18275.5	16853	16404	17399	17228	17063	16902	16747	14722	14411	14106	13807	13117	0	0	0	0	0	0	0	0	0	0	0	0	0	0	0	0	0	0	0	0	0	0	0	0	0	0	0	0	0	0	0
1100379	Alto Alegre dos Parecis	RO	13153	13852	15035	13708	12816	12833	13827	13884	13940	13993	14045	13227	13241	13255	13268	11479	0	0	0	0	0	0	0	0	0	0	0	0	0	0	0	0	0	0	0	0	0	0	0	0	0	0	0	0	0	0	0
1100403	Alto Paraíso	RO	13693	14532	15993	16839.5	17135	17742	19459	19841	20210	20569	20916	20999	21428	21847	22258	16320	0	0	0	0	0	0	0	0	0	0	0	0	0	0	0	0	0	0	0	0	0	0	0	0	0	0	0	0	0	0	0
1100452	Buritis	RO	28132	32774	40120	38298	32383	33397	36555	37207	37838	38450	39044	38937	39654	40356	41043	27992	0	0	0	0	0	0	0	0	0	0	0	0	0	0	0	0	0	0	0	0	0	0	0	0	0	0	0	0	0	0	0
1100502	Novo Horizonte do Oeste	RO	12367	12543	12819	11441	10240	9933	10515	10393	10276	10161	10051	8751	8538	8329	8125	7667	0	0	0	0	0	0	0	0	0	0	0	0	0	0	0	0	0	0	0	0	0	0	0	0	0	0	0	0	0	0	0
1100601	Cacaulândia	RO	5355	5411	5450	5585.5	5736	5791	6268	6318	6367	6414	6460	6190	6230	6269	6307	4150	0	0	0	0	0	0	0	0	0	0	0	0	0	0	0	0	0	0	0	0	0	0	0	0	0	0	0	0	0	0	0
1100700	Campo Novo de Rondônia	RO	12633	14446	17529	15704.5	12665	12847	13939	14081	14220	14354	14484	14009	14139	14266	14391	8844	0	0	0	0	0	0	0	0	0	0	0	0	0	0	0	0	0	0	0	0	0	0	0	0	0	0	0	0	0	0	0
1100809	Candeias do Jamari	RO	13816	14874	16700	17246.5	19779	20787	22973	23573	24155	24719	25266	25983	26693	27388	28068	22310	0	0	0	0	0	0	0	0	0	0	0	0	0	0	0	0	0	0	0	0	0	0	0	0	0	0	0	0	0	0	0
1100908	Castanheiras	RO	4189	4162	4110	3914.5	3575	3479	3689	3653	3617	3583	3550	3119	3052	2987	2923	3233	0	0	0	0	0	0	0	0	0	0	0	0	0	0	0	0	0	0	0	0	0	0	0	0	0	0	0	0	0	0	0
1100924	Chupinguaia	RO	5701	5991	6477	7141	8301	8721	9636	9887	10129	10364	10593	10886	11182	11472	11755	9324	0	0	0	0	0	0	0	0	0	0	0	0	0	0	0	0	0	0	0	0	0	0	0	0	0	0	0	0	0	0	0
1100940	Cujubim	RO	6976	7662	8827	11680	15854	17262	19410	20204	20974	21720	22443	24226	25215	26183	27131	14863	0	0	0	0	0	0	0	0	0	0	0	0	0	0	0	0	0	0	0	0	0	0	0	0	0	0	0	0	0	0	0
1101005	Governador Jorge Teixeira	RO	14497	15785	18002	15289.5	10512	10040	10534	10327	10127	9933	9745	8095	7767	7445	7130	8001	0	0	0	0	0	0	0	0	0	0	0	0	0	0	0	0	0	0	0	0	0	0	0	0	0	0	0	0	0	0	0
1101104	Itapuã do Oeste	RO	7127	7604	8413	8404.5	8566	8830	9661	9831	9995	10155	10310	10272	10458	10641	10819	8548	0	0	0	0	0	0	0	0	0	0	0	0	0	0	0	0	0	0	0	0	0	0	0	0	0	0	0	0	0	0	0
1101203	Ministro Andreazza	RO	11321	11292	11241	10938	10352	10203	10899	10860	10823	10786	10751	9762	9660	9559	9461	6466	0	0	0	0	0	0	0	0	0	0	0	0	0	0	0	0	0	0	0	0	0	0	0	0	0	0	0	0	0	0	0
1101302	Mirante da Serra	RO	13306	13570	14000	13299	11878	11686	12469	12414	12360	12308	12258	11080	10947	10818	10691	9235	0	0	0	0	0	0	0	0	0	0	0	0	0	0	0	0	0	0	0	0	0	0	0	0	0	0	0	0	0	0	0
1101401	Monte Negro	RO	13217	14400	16233	14795.5	14091	14313	15541	15710	15873	16032	16186	15695	15852	16007	16158	11548	0	0	0	0	0	0	0	0	0	0	0	0	0	0	0	0	0	0	0	0	0	0	0	0	0	0	0	0	0	0	0
1101435	Nova União	RO	8438	8772	9329	8752	7493	7382	7883	7853	7824	7796	7769	7047	6970	6895	6822	6200	0	0	0	0	0	0	0	0	0	0	0	0	0	0	0	0	0	0	0	0	0	0	0	0	0	0	0	0	0	0	0
1101450	Parecis	RO	3545	3448	3268	3950	4810	4990	5477	5589	5697	5802	5904	5947	6074	6198	6319	4125	0	0	0	0	0	0	0	0	0	0	0	0	0	0	0	0	0	0	0	0	0	0	0	0	0	0	0	0	0	0	0
1101468	Pimenteiras do Oeste	RO	2544	2571	2617	2530	2315	2283	2440	2432	2424	2417	2410	2191	2169	2148	2127	2156	0	0	0	0	0	0	0	0	0	0	0	0	0	0	0	0	0	0	0	0	0	0	0	0	0	0	0	0	0	0	0
1101476	Primavera de Rondônia	RO	4325	4345	4381	4106	3524	3406	3597	3548	3501	3456	3411	2939	2856	2776	2697	3076	0	0	0	0	0	0	0	0	0	0	0	0	0	0	0	0	0	0	0	0	0	0	0	0	0	0	0	0	0	0	0
1101484	São Felipe D'Oeste	RO	7088	7143	7234	6871.5	6018	5862	6219	6160	6103	6048	5994	5280	5172	5066	4962	5258	0	0	0	0	0	0	0	0	0	0	0	0	0	0	0	0	0	0	0	0	0	0	0	0	0	0	0	0	0	0	0
1101492	São Francisco do Guaporé	RO	11963	14370	16764	16850.5	16035	16636	18265	18640	19002	19353	19694	19842	20266	20681	21088	16286	0	0	0	0	0	0	0	0	0	0	0	0	0	0	0	0	0	0	0	0	0	0	0	0	0	0	0	0	0	0	0
1101500	Seringueiras	RO	12409	13584	15535	14156.5	11629	11619	12505	12543	12581	12617	12653	11860	11856	11851	11846	12060	0	0	0	0	0	0	0	0	0	0	0	0	0	0	0	0	0	0	0	0	0	0	0	0	0	0	0	0	0	0	0
1101559	Teixeirópolis	RO	5673	5733	5852	5482	4888	4778	5080	5041	5003	4966	4931	4384	4308	4233	4160	4256	0	0	0	0	0	0	0	0	0	0	0	0	0	0	0	0	0	0	0	0	0	0	0	0	0	0	0	0	0	0	0
1101609	Theobroma	RO	11651	12468	13840	12290	10649	10575	11343	11345	11347	11348	11350	10494	10444	10395	10348	8113	0	0	0	0	0	0	0	0	0	0	0	0	0	0	0	0	0	0	0	0	0	0	0	0	0	0	0	0	0	0	0
1101708	Urupá	RO	15354	16081	17322	15773	12974	12687	13491	13391	13293	13198	13106	11665	11467	11272	11081	10725	0	0	0	0	0	0	0	0	0	0	0	0	0	0	0	0	0	0	0	0	0	0	0	0	0	0	0	0	0	0	0
1101757	Vale do Anari	RO	8246	9081	10471	9971.5	9384	9633	10518	10682	10843	10999	11149	11028	11204	11377	11545	7788	0	0	0	0	0	0	0	0	0	0	0	0	0	0	0	0	0	0	0	0	0	0	0	0	0	0	0	0	0	0	0
1101807	Vale do Paraíso	RO	9958	10105	10354	9725	8210	7961	8425	8327	8231	8138	8047	6998	6825	6656	6490	6479	0	0	0	0	0	0	0	0	0	0	0	0	0	0	0	0	0	0	0	0	0	0	0	0	0	0	0	0	0	0	0
1200013	Acrelândia	AC	8237	8695	11451	11886.5	12538	13011	13353	13613	13869	14120	14366	15020	15256	15490	15721	14021	0	0	0	0	0	0	0	0	0	0	0	0	0	1616	0	0	0	0	0	0	0	0	0	0	0	0	0	0	0	0.104325	0
1200054	Assis Brasil	AC	3564	3667	5063	5356	6072	6308	6480	6610	6738	6863	6986	7300	7417	7534	7649	8100	0	0	0	0	0	0	0	0	0	0	0	0	0	1216	0	0	0	0	0	0	0	0	0	0	0	0	0	0	0	0.161402	0
1200104	Brasiléia	AC	17384	17944	17721	18942.5	21398	22261	22899	23378	23849	24311	24765	25848	26278	26702	27123	26000	0	0	0	0	0	0	0	0	0	0	0	0	0	2146	0	0	0	0	0	0	0	0	0	0	0	0	0	0	0	0.0803685	0
1200138	Bujari	AC	6154	6641	8423	7748	8471	8782	9003	9173	9339	9503	9664	10111	10266	10420	10572	12917	0	0	0	0	0	0	0	0	0	0	0	0	0	550	0	0	0	0	0	0	0	0	0	0	0	0	0	0	0	0.0527831	0
1200179	Capixaba	AC	5561	6096	7067	8150	8798	9368	9836	10170	10498	10820	11136	11456	11733	12008	12280	10392	0	0	0	0	0	0	0	0	0	0	0	0	0	640	0	0	0	0	0	0	0	0	0	0	0	0	0	0	0	0.0532978	0
1200203	Cruzeiro do Sul	AC	69772	73488	84335	81558.5	78507	79819	80377	80953	81519	82075	82622	87673	88376	89072	89760	91888	0	0	0	0	0	0	0	0	0	0	0	0	0	3761	0	0	0	0	0	0	0	0	0	0	0	0	0	0	0	0.0422243	0
1200252	Epitaciolândia	AC	11460	12137	13782	14076.5	15100	15679	16099	16417	16731	17038	17340	18122	18411	18696	18979	18757	0	0	0	0	0	0	0	0	0	0	0	0	0	767	0	0	0	0	0	0	0	0	0	0	0	0	0	0	0	0.0410248	0
1200302	Feijó	AC	27834	29480	38241	35787.5	32412	32560	32411	32398	32385	32372	32360	34675	34780	34884	34986	35426	0	0	0	0	0	0	0	0	0	0	0	0	0	1272	0	0	0	0	0	0	0	0	0	0	0	0	0	0	0	0.0364637	0
1200328	Jordão	AC	4490	4529	4633	5497.5	6577	6898	7147	7330	7509	7685	7858	8159	8317	8473	8628	9222	0	0	0	0	0	0	0	0	0	0	0	0	0	384	0	0	0	0	0	0	0	0	0	0	0	0	0	0	0	0.0453204	0
1200336	Mâncio Lima	AC	11471	12097	12747	13751.5	15206	15890	16410	16795	17173	17545	17910	18638	18977	19311	19643	19294	0	0	0	0	0	0	0	0	0	0	0	0	0	831	0	0	0	0	0	0	0	0	0	0	0	0	0	0	0	0.0430325	0
1200344	Manoel Urbano	AC	6581	6905	7636	7624	7981	8224	8386	8514	8641	8765	8886	9336	9459	9581	9701	11996	0	0	0	0	0	0	0	0	0	0	0	0	0	516	0	0	0	0	0	0	0	0	0	0	0	0	0	0	0	0.0538566	0
1200351	Marechal Thaumaturgo	AC	8321	8362	8455	11105.5	14227	15123	15857	16380	16895	17401	17897	18430	18867	19299	19727	17093	0	0	0	0	0	0	0	0	0	0	0	0	0	504	0	0	0	0	0	0	0	0	0	0	0	0	0	0	0	0.0261153	0
1200385	Plácido de Castro	AC	15502	16031	16691	17467.5	17209	17587	17795	17979	18159	18336	18510	19565	19761	19955	20147	16560	0	0	0	0	0	0	0	0	0	0	0	0	0	701	0	0	0	0	0	0	0	0	0	0	0	0	0	0	0	0.035129	0
1200393	Porto Walter	AC	5368	5189	4962	6706.5	9176	9711	10143	10453	10759	11059	11353	11720	11982	12241	12497	10735	0	0	0	0	0	0	0	0	0	0	0	0	0	963	0	0	0	0	0	0	0	0	0	0	0	0	0	0	0	0.07867	0
1200401	Rio Branco	AC	261430	274555	305731	307763	336038	348354	357194	363928	370550	377057	383443	401155	407319	413418	419452	364756	0	0	0	0	0	0	0	0	0	0	0	0	0	15203	0	0	0	0	0	0	0	0	0	0	0	0	0	0	0	0.0367739	0
1200427	Rodrigues Alves	AC	8276	8540	9796	11504.5	14389	15260	15968	16475	16974	17464	17945	18504	18930	19351	19767	14938	0	0	0	0	0	0	0	0	0	0	0	0	0	906	0	0	0	0	0	0	0	0	0	0	0	0	0	0	0	0.0468193	0
1200435	Santa Rosa do Purus	AC	2440	2729	3395	3874	4691	5061	5374	5593	5809	6021	6230	6362	6540	6717	6893	6723	0	0	0	0	0	0	0	0	0	0	0	0	0	629	0	0	0	0	0	0	0	0	0	0	0	0	0	0	0	0.093643	0
1200450	Senador Guiomard	AC	20330	21174	20505	20253	20179	20588	20799	20992	21182	21369	21552	22810	23024	23236	23446	21454	0	0	0	0	0	0	0	0	0	0	0	0	0	1662	0	0	0	0	0	0	0	0	0	0	0	0	0	0	0	0.0715269	0
1200500	Sena Madureira	AC	30052	31029	32989	34579	38029	39366	40311	41036	41750	42451	43139	45177	45848	46511	47168	41343	0	0	0	0	0	0	0	0	0	0	0	0	0	3085	0	0	0	0	0	0	0	0	0	0	0	0	0	0	0	0.0663284	0
1200609	Tarauacá	AC	26338	26834	30335	32039.5	35590	36763	37571	38201	38819	39427	40024	41976	42567	43151	43730	43467	0	0	0	0	0	0	0	0	0	0	0	0	0	930	0	0	0	0	0	0	0	0	0	0	0	0	0	0	0	0.0215522	0
1200708	Xapuri	AC	12111	12357	13693	14370.5	16091	16639	17021	17317	17608	17894	18174	19048	19323	19596	19866	18243	0	0	0	0	0	0	0	0	0	0	0	0	0	930	0	0	0	0	0	0	0	0	0	0	0	0	0	0	0	0.0474587	0
1200807	Porto Acre	AC	11679	12116	12085	13322	14880	15534	16029	16396	16757	17111	17459	18180	18504	18824	19141	16693	0	0	0	0	0	0	0	0	0	0	0	0	0	241	0	0	0	0	0	0	0	0	0	0	0	0	0	0	0	0.0128028	0
1300029	Alvarães	AM	12596	13278	14369	14110.5	14088	14381	15166	15357	15545	15729	15908	15860	16041	16220	16396	15866	0	0	0	0	0	0	0	0	0	0	0	0	0	0	0	0	0	0	0	0	0	0	0	0	0	0	0	0	0	0	0
1300060	Amaturá	AM	7573	8100	8865	8922	9467	9794	10436	10644	10847	11047	11242	11332	11536	11736	11934	10819	0	0	0	0	0	0	0	0	0	0	0	0	0	0	0	0	0	0	0	0	0	0	0	0	0	0	0	0	0	0	0
1300086	Anamã	AM	6635	6729	6889	7716	10214	10766	11636	11981	12320	12653	12978	13269	13614	13956	14292	9962	0	0	0	0	0	0	0	0	0	0	0	0	0	0	0	0	0	0	0	0	0	0	0	0	0	0	0	0	0	0	0
1300102	Anori	AM	11602	12038	12731	13688	16317	17072	18351	18826	19292	19749	20196	20538	21010	21477	21937	17194	0	0	0	0	0	0	0	0	655	0	0	0	0	0	0	0	0	0	0	0	0	0	0	0	0.0339519	0	0	0	0	0	0
1300144	Apuí	AM	14866	16369	18790	18932	18007	18633	19860	20258	20648	21031	21406	21583	21973	22359	22739	20647	0	0	0	0	0	0	0	0	0	0	0	0	0	0	0	0	0	0	0	0	0	0	0	0	0	0	0	0	0	0	0
1300201	Atalaia do Norte	AM	9974	10682	11294	12907.5	15153	15924	17174	17658	18133	18599	19054	19438	19921	20398	20868	15314	0	0	0	0	0	0	0	0	0	0	0	0	0	0	0	0	0	0	0	0	0	0	0	0	0	0	0	0	0	0	0
1300300	Autazes	AM	25176	26575	28729	30320.5	32135	33312	35554	36301	37033	37752	38454	38830	39565	40290	41005	41564	0	0	0	0	0	0	0	0	1	0	0	0	0	0	0	0	0	0	0	0	0	0	0	0	2.70029e-05	0	0	0	0	0	0
1300409	Barcelos	AM	25728	28252	32169	29475.5	25718	25948	27110	27273	27433	27589	27743	27364	27502	27638	27772	18834	0	0	0	0	0	0	0	0	0	0	0	0	0	0	0	0	0	0	0	0	0	0	0	0	0	0	0	0	0	0	0
1300508	Barreirinha	AM	23090	24508	26373	27366.5	27355	28077	29737	30202	30658	31105	31542	31593	32041	32483	32919	31051	0	0	0	0	0	0	0	0	629	0	0	0	0	0	0	0	0	0	0	0	0	0	0	0	0.0205167	0	0	0	0	0	0
1300607	Benjamin Constant	AM	23813	24731	26191	28606.5	33411	34950	37564	38533	39484	40417	41329	42020	42984	43935	44873	37648	0	0	0	0	0	0	0	0	0	0	0	0	0	0	0	0	0	0	0	0	0	0	0	0	0	0	0	0	0	0	0
1300631	Beruri	AM	11475	12148	13220	13997	15486	16158	17332	17755	18171	18579	18978	19258	19679	20093	20503	20718	0	0	0	0	0	0	0	0	0	0	0	0	0	0	0	0	0	0	0	0	0	0	0	0	0	0	0	0	0	0	0
1300680	Boa Vista do Ramos	AM	11009	11399	12286	13147	14979	15659	16820	17248	17668	18080	18483	18781	19207	19626	20040	23785	0	0	0	0	0	0	0	0	0	0	0	0	0	0	0	0	0	0	0	0	0	0	0	0	0	0	0	0	0	0	0
1300706	Boca do Acre	AM	27207	27561	28261	29669	30632	31171	32792	33148	33498	33840	34176	33976	34308	34635	34958	35447	0	0	0	0	0	0	0	0	0	0	0	0	0	0	0	0	0	0	0	0	0	0	0	0	0	0	0	0	0	0	0
1300805	Borba	AM	30043	32131	35525	34476.5	34961	35919	38073	38688	39292	39885	40464	40565	41161	41748	42328	33080	0	0	0	0	0	0	0	0	0	0	0	0	0	0	0	0	0	0	0	0	0	0	0	0	0	0	0	0	0	0	0
1300839	Caapiranga	AM	9052	9410	9996	10586.5	10975	11303	12004	12214	12420	12622	12820	12877	13081	13283	13482	13469	0	0	0	0	0	0	0	0	4525	0	0	0	0	0	0	0	0	0	0	0	0	0	0	0	0.364332	0	0	0	0	0	0
1300904	Canutama	AM	10973	10301	9880	10783.5	12738	13986	14754	14944	15130	15312	15490	15450	15629	15807	15981	16869	0	0	0	0	0	0	0	0	0	0	0	0	0	0	0	0	0	0	0	0	0	0	0	0	0	0	0	0	0	0	0
1301001	Carauari	AM	23919	24691	25918	26163.5	25774	26130	27405	27645	27880	28111	28337	28076	28294	28508	28719	28742	0	0	0	0	0	0	0	0	0	0	0	0	0	0	0	0	0	0	0	0	0	0	0	0	0	0	0	0	0	0	0
1301100	Careiro	AM	26996	26241	24972	28344.5	32734	33517	35431	35938	36435	36922	37399	37384	37869	38348	38820	30792	0	0	0	0	0	0	0	0	0	0	0	0	0	0	0	0	0	0	0	0	0	0	0	0	0	0	0	0	0	0	0
1301159	Careiro da Várzea	AM	17161	16992	16725	20328	23930	24937	26722	27357	27981	28592	29190	29595	30225	30846	31459	19637	0	0	0	0	0	0	0	0	24019	0	0	0	0	0	0	0	0	0	0	0	0	0	0	0	0.858404	0	0	0	0	0	0
1301209	Coari	AM	70608	75850	84309	77261.5	75965	77305	81325	82209	83078	83929	84762	84272	85097	85910	86713	70616	0	0	0	0	0	0	0	0	0	0	0	0	0	0	0	0	0	0	0	0	0	0	0	0	0	0	0	0	0	0	0
1301308	Codajás	AM	17945	18753	19957	18412.5	23206	24067	25696	26242	26777	27303	27817	28100	28637	29168	29691	23549	0	0	0	0	0	0	0	0	0	0	0	0	0	0	0	0	0	0	0	0	0	0	0	0	0	0	0	0	0	0	0
1301407	Eirunepé	AM	26735	27831	29492	30299	30665	31364	33127	33580	34025	34461	34888	34840	35273	35700	36121	33170	0	0	0	0	0	0	0	0	0	0	0	0	0	0	0	0	0	0	0	0	0	0	0	0	0	0	0	0	0	0	0
1301506	Envira	AM	19490	19898	13548	15447	16338	16923	18051	18422	18786	19143	19492	19668	20033	20393	20748	17186	0	0	0	0	0	0	0	0	0	0	0	0	0	0	0	0	0	0	0	0	0	0	0	0	0	0	0	0	0	0	0
1301605	Fonte Boa	AM	33317	36150	37595	29463.5	22817	23198	21859	21295	20742	20199	19669	18221	17609	17005	16409	25871	0	0	0	0	0	0	0	0	0	0	0	0	0	0	0	0	0	0	0	0	0	0	0	0	0	0	0	0	0	0	0
1301654	Guajará	AM	13358	13751	12066	13456	13974	14396	15291	15561	15826	16085	16339	16416	16678	16937	17193	13815	0	0	0	0	0	0	0	0	0	0	0	0	0	0	0	0	0	0	0	0	0	0	0	0	0	0	0	0	0	0	0
1301704	Humaitá	AM	32045	30949	29164	34262.5	44227	45954	49137	50230	51302	52354	53383	54001	55080	56144	57195	57473	0	0	0	0	0	0	0	0	0	0	0	0	0	0	0	0	0	0	0	0	0	0	0	0	0	0	0	0	0	0	0
1301803	Ipixuna	AM	15384	16332	17258	17828	22254	23460	25362	26118	26860	27587	28299	28933	29689	30436	31172	24311	0	0	0	0	0	0	0	0	0	0	0	0	0	0	0	0	0	0	0	0	0	0	0	0	0	0	0	0	0	0	0
1301852	Iranduba	AM	33867	36439	40436	38323	40781	41947	44503	45250	45984	46703	47407	47571	48296	49011	49718	61163	0	0	0	0	0	0	0	0	0	0	0	0	0	0	0	0	0	0	0	0	0	0	0	0	0	0	0	0	0	0	0
1301902	Itacoatiara	AM	73349	76217	80190	84785	86839	89064	94278	95714	97122	98503	99854	99955	101337	102701	104046	103598	0	0	0	0	0	0	0	0	0	0	0	0	0	0	0	0	0	0	0	0	0	0	0	0	0	0	0	0	0	0	0
1301951	Itamarati	AM	8327	8197	7995	8109.5	8038	7983	8232	8205	8179	8153	8128	7888	7851	7814	7777	10937	0	0	0	0	0	0	0	0	0	0	0	0	0	0	0	0	0	0	0	0	0	0	0	0	0	0	0	0	0	0	0
1302009	Itapiranga	AM	7579	7978	8625	9190.5	8211	8348	8774	8864	8953	9040	9125	9064	9148	9230	9312	10162	0	0	0	0	0	0	0	0	0	0	0	0	0	0	0	0	0	0	0	0	0	0	0	0	0	0	0	0	0	0	0
1302108	Japurá	AM	10230	10133	13026	9060.5	7326	7448	6083	5599	5125	4660	4205	3265	2755	2251	1755	8858	0	0	0	0	0	0	0	0	0	0	0	0	0	0	0	0	0	0	0	0	0	0	0	0	0	0	0	0	0	0	0
1302207	Juruá	AM	7896	7058	7516	8359.5	10802	11439	12408	12807	13198	13581	13956	14312	14712	15106	15495	10742	0	0	0	0	0	0	0	0	0	0	0	0	0	0	0	0	0	0	0	0	0	0	0	0	0	0	0	0	0	0	0
1302306	Jutaí	AM	23351	24844	27110	22646	17992	18293	17376	16977	16585	16200	15824	14753	14317	13886	13462	25172	0	0	0	0	0	0	0	0	0	0	0	0	0	0	0	0	0	0	0	0	0	0	0	0	0	0	0	0	0	0	0
1302405	Lábrea	AM	28425	27694	26475	32235.5	37701	39022	41600	42439	43263	44071	44861	45245	46069	46882	47685	45448	0	0	0	0	0	0	0	0	0	0	0	0	0	0	0	0	0	0	0	0	0	0	0	0	0	0	0	0	0	0	0
1302504	Manacapuru	AM	75309	78785	83703	84967.5	85141	86985	91795	92996	94175	95330	96460	96236	97377	98502	99613	101883	0	0	0	0	0	0	0	0	0	0	0	0	0	0	0	0	0	0	0	0	0	0	0	0	0	0	0	0	0	0	0
1302553	Manaquiri	AM	12950	13325	13918	17117.5	22801	24325	26530	27480	28413	29327	30222	31147	32105	33049	33981	17107	0	0	0	0	0	0	0	0	0	0	0	0	0	0	0	0	0	0	0	0	0	0	0	0	0	0	0	0	0	0	0
1302603	Manaus	AM	1451958	1527314	1644690	1698766	1802014	1861838	1982177	2020301	2057711	2094391	2130264	2145444	2182763	2219580	2255903	2063689	0	0	0	0	0	0	0	0	0	0	0	0	0	0	0	0	0	0	0	0	0	0	0	0	0	0	0	0	0	0	0
1302702	Manicoré	AM	38059	38094	38148	42082	47017	48373	51331	52200	53053	53890	54708	54907	55751	56583	57405	53914	0	0	0	0	0	0	0	0	0	0	0	0	0	0	0	0	0	0	0	0	0	0	0	0	0	0	0	0	0	0	0
1302801	Maraã	AM	17679	18694	20254	19443.5	17528	17596	18310	18367	18423	18477	18531	18186	18224	18261	18298	15529	0	0	0	0	0	0	0	0	0	0	0	0	0	0	0	0	0	0	0	0	0	0	0	0	0	0	0	0	0	0	0
1302900	Maués	AM	41142	42974	45813	47840.5	52236	54079	57663	58834	59983	61110	62212	62755	63905	65040	66159	61204	0	0	0	0	0	0	0	0	0	0	0	0	0	0	0	0	0	0	0	0	0	0	0	0	0	0	0	0	0	0	0
1303007	Nhamundá	AM	15560	16003	16630	17531	18278	18720	19792	20078	20358	20633	20902	20899	21173	21443	21710	20136	0	0	0	0	0	0	0	0	0	0	0	0	0	0	0	0	0	0	0	0	0	0	0	0	0	0	0	0	0	0	0
1303106	Nova Olinda do Norte	AM	25020	27045	30252	30903.5	30696	31749	33829	34498	35156	35800	36431	36721	37378	38026	38665	27062	0	0	0	0	0	0	0	0	0	0	0	0	0	0	0	0	0	0	0	0	0	0	0	0	0	0	0	0	0	0	0
1303205	Novo Airão	AM	9120	8304	7002	10929.5	14723	15489	16719	17199	17671	18133	18586	18974	19454	19928	20395	15761	0	0	0	0	0	0	0	0	1019	0	0	0	0	0	0	0	0	0	0	0	0	0	0	0	0.0576651	0	0	0	0	0	0
1303304	Novo Aripuanã	AM	17777	18809	20441	19923.5	21451	22106	23486	23905	24315	24718	25112	25237	25644	26046	26443	23818	0	0	0	0	0	0	0	0	0	0	0	0	0	0	0	0	0	0	0	0	0	0	0	0	0	0	0	0	0	0	0
1303403	Parintins	AM	93883	99813	109150	109189	102033	103828	109225	110411	111575	112716	113832	113168	114273	115363	116439	96372	0	0	0	0	0	0	0	0	0	0	0	0	0	0	0	0	0	0	0	0	0	0	0	0	0	0	0	0	0	0	0
1303502	Pauini	AM	17156	17109	17125	18034.5	18166	18329	19149	19265	19378	19488	19597	19329	19426	19522	19616	19373	0	0	0	0	0	0	0	0	0	0	0	0	0	0	0	0	0	0	0	0	0	0	0	0	0	0	0	0	0	0	0
1303536	Presidente Figueiredo	AM	20568	20569	23636	25127.5	27175	28652	30978	31903	32812	33703	34574	35352	36279	37193	38095	30668	0	0	0	0	0	0	0	0	3600	0	0	0	0	0	0	0	0	0	0	0	0	0	0	0	0.109716	0	0	0	0	0	0
1303569	Rio Preto da Eva	AM	19739	20990	24283	25758.5	25719	26948	28999	29771	30530	31274	32001	32577	33347	34106	34856	24936	0	0	0	0	0	0	0	0	0	0	0	0	0	0	0	0	0	0	0	0	0	0	0	0	0	0	0	0	0	0	0
1303601	Santa Isabel do Rio Negro	AM	9949	9064	7617	12428.5	18146	19292	20986	21702	22404	23092	23765	24436	25156	25865	26566	14164	0	0	0	0	0	0	0	0	0	0	0	0	0	0	0	0	0	0	0	0	0	0	0	0	0	0	0	0	0	0	0
1303700	Santo Antônio do Içá	AM	29505	31601	34875	33137	24481	24890	24327	24005	23688	23378	23075	21966	21602	21243	20889	28211	0	0	0	0	0	0	0	0	0	0	0	0	0	0	0	0	0	0	0	0	0	0	0	0	0	0	0	0	0	0	0
1303809	São Gabriel da Cachoeira	AM	30787	32044	34070	37816.5	37896	39097	41575	42342	43094	43831	44553	44816	45564	46303	47031	51795	0	0	0	0	0	0	0	0	0	0	0	0	0	0	0	0	0	0	0	0	0	0	0	0	0	0	0	0	0	0	0
1303908	São Paulo de Olivença	AM	24145	26036	28861	30991.5	31422	32677	34963	35757	36536	37300	38047	38515	39299	40073	40837	32967	0	0	0	0	0	0	0	0	0	0	0	0	0	0	0	0	0	0	0	0	0	0	0	0	0	0	0	0	0	0	0
1303957	São Sebastião do Uatumã	AM	7478	7967	8748	9059	10705	11241	12115	12451	12781	13105	13421	13685	14020	14352	14678	11670	0	0	0	0	0	0	0	0	0	0	0	0	0	0	0	0	0	0	0	0	0	0	0	0	0	0	0	0	0	0	0
1304005	Silves	AM	7972	8426	9046	8878.5	8444	8544	8946	9014	9081	9147	9211	9110	9171	9230	9289	11559	0	0	0	0	0	0	0	0	0	0	0	0	0	0	0	0	0	0	0	0	0	0	0	0	0	0	0	0	0	0	0
1304062	Tabatinga	AM	38922	40998	43974	46068	52272	54440	58314	59684	61028	62346	63635	64488	65844	67182	68502	66764	0	0	0	0	0	0	0	0	0	0	0	0	0	0	0	0	0	0	0	0	0	0	0	0	0	0	0	0	0	0	0
1304104	Tapauá	AM	21198	19119	17693	18563	19077	17903	18383	18266	18152	18039	17930	17299	17156	17015	16876	19599	0	0	0	0	0	0	0	0	0	0	0	0	0	0	0	0	0	0	0	0	0	0	0	0	0	0	0	0	0	0	0
1304203	Tefé	AM	65697	67688	70809	68339	61453	61000	62885	62662	62444	62230	62021	60154	59849	59547	59250	73669	0	0	0	0	0	0	0	0	0	0	0	0	0	0	0	0	0	0	0	0	0	0	0	0	0	0	0	0	0	0	0
1304237	Tonantins	AM	16178	17200	18830	19648.5	17079	17316	18162	18322	18478	18632	18782	18610	18755	18897	19038	19247	0	0	0	0	0	0	0	0	0	0	0	0	0	0	0	0	0	0	0	0	0	0	0	0	0	0	0	0	0	0	0
1304260	Uarini	AM	10883	11747	13190	11929.5	11891	12139	12801	12963	13121	13276	13428	13387	13540	13690	13839	14431	0	0	0	0	0	0	0	0	0	0	0	0	0	0	0	0	0	0	0	0	0	0	0	0	0	0	0	0	0	0	0
1304302	Urucará	AM	19240	20542	22639	19728.5	17094	16902	17367	17264	17163	17065	16968	16383	16256	16130	16007	18631	0	0	0	0	0	0	0	0	0	0	0	0	0	0	0	0	0	0	0	0	0	0	0	0	0	0	0	0	0	0	0
1304401	Urucurituba	AM	11572	10598	8988	13178.5	17837	18679	20091	20621	21140	21650	22148	22537	23065	23585	24098	23945	0	0	0	0	0	0	0	0	0	0	0	0	0	0	0	0	0	0	0	0	0	0	0	0	0	0	0	0	0	0	0
1400027	Amajari	RR	5455	5684	6087	7104.5	9327	9936	10432	10721	11006	11285	11560	12394	12796	13185	13561	13927	0	0	0	0	0	0	0	0	0	1974	0	0	373	0	0	0	0	0	0	0	0	0	0	0	0	0.174922	0	0	0.0291497	0	0
1400050	Alto Alegre	RR	18706	19970	22102	18709	16448	16228	16428	16301	16176	16053	15933	15638	15510	15380	15249	21096	0	0	0	0	0	0	0	0	0	1444	0	0	0	0	0	0	0	0	0	0	0	0	0	0	0	0.089952	0	0	0	0	0
1400100	Boa Vista	RR	208514	221027	242179	255292	284313	296959	308996	314900	320714	326419	332020	375374	399213	419652	436591	413486	0	0	0	0	0	0	0	0	0	0	0	0	0	0	0	0	0	0	0	0	0	0	0	0	0	0	0	0	0	0	0
1400159	Bonfim	RR	9985	10949	12626	11912	10943	11188	11525	11632	11739	11843	11945	12257	12409	12557	12701	13923	0	0	0	0	0	0	0	0	0	1449	0	0	0	0	0	0	0	0	0	0	0	0	0	0	0	0.122351	0	0	0	0	0
1400175	Cantá	RR	8922	9511	10482	11232	13902	14707	15393	15774	16149	16516	16877	17868	18335	18799	19257	18682	0	0	0	0	0	0	0	0	0	1345	0	0	0	0	0	0	0	0	0	0	0	0	0	0	0	0.0814362	0	0	0	0	0
1400209	Caracaraí	RR	14910	15987	17746	18578	18398	19019	19696	19981	20261	20537	20807	21564	21926	22283	22635	20957	0	0	0	0	0	0	0	0	0	7783	0	0	0	0	0	0	0	0	0	0	0	0	0	0	0	0.378975	0	0	0	0	0
1400233	Caroebe	RR	5775	5779	5869	6650.5	8114	8480	8826	8997	9165	9331	9493	9950	10169	10383	10595	10656	0	0	0	0	0	0	0	0	0	5400	0	0	0	0	0	0	0	0	0	0	0	0	0	0	0	0.578716	0	0	0	0	0
1400282	Iracema	RR	5027	5410	6060	6204	8696	9288	9762	10043	10320	10592	10859	11600	11950	12296	12637	10023	0	0	0	0	0	0	0	0	0	2234	0	0	0	0	0	0	0	0	0	0	0	0	0	0	0	0.210914	0	0	0	0	0
1400308	Mucajaí	RR	11271	11445	11649	12369.5	14792	15328	15890	16137	16380	16618	16852	17528	17853	18172	18482	18095	0	0	0	0	0	0	0	0	0	2709	0	0	0	0	0	0	0	0	0	0	0	0	0	0	0	0.163016	0	0	0	0	0
1400407	Normandia	RR	5929	5743	5335	6297	8940	9364	9754	9953	10148	10339	10527	11045	11290	11532	11772	13986	0	0	0	0	0	0	0	0	0	0	0	0	0	0	0	0	0	0	0	0	0	0	0	0	0	0	0	0	0	0	0
1400456	Pacaraima	RR	7229	7592	8215	8727	10433	10953	11423	11667	11908	12144	12375	15580	17401	18913	20108	19305	0	0	0	0	0	0	0	0	0	0	0	0	0	0	0	0	0	0	0	0	0	0	0	0	0	0	0	0	0	0	0
1400472	Rorainópolis	RR	18903	20944	24615	25813.5	24279	25319	26326	26811	27288	27756	28215	29533	30163	30782	31387	32647	0	0	0	0	0	0	0	0	0	2721	0	0	0	0	0	0	0	0	0	0	0	0	0	0	0	0.0980329	0	0	0	0	0
1400506	São João da Baliza	RR	5146	5259	5432	5719.5	6769	7023	7284	7401	7516	7629	7740	8052	8201	8348	8492	8858	0	0	0	0	0	0	0	0	0	3250	0	0	0	0	0	0	0	0	0	0	0	0	0	0	0	0.426006	0	0	0	0	0
1400605	São Luiz	RR	5550	5891	6490	6312	6750	6968	7210	7309	7407	7503	7597	7860	7986	8110	8232	7315	0	0	0	0	0	0	0	0	0	3230	0	0	0	0	0	0	0	0	0	0	0	0	0	0	0	0.430494	0	0	0	0	0
1400704	Uiramutã	RR	5915	6111	6430	7142.5	8375	8764	9127	9309	9488	9664	9836	10325	10559	10789	11014	13751	0	0	0	0	0	0	0	0	0	0	0	0	0	0	0	0	0	0	0	0	0	0	0	0	0	0	0	0	0	0	0
1500107	Abaetetuba	PA	121415	125055	131158	135660	141100	144415	147267	148873	150431	151934	153380	156292	157698	159080	160439	158188	0	0	0	0	0	0	0	0	0	0	0	0	0	0	0	0	0	0	0	0	0	0	0	0	0	0	0	0	0	0	0
1500131	Abel Figueiredo	PA	6145	6446	6952	7005	6780	6905	7013	7070	7126	7179	7231	7382	7434	7486	7536	7030	0	0	0	0	0	0	0	0	0	0	0	0	0	0	0	0	0	0	0	0	0	0	0	0	0	0	0	0	0	0	0
1500206	Acará	PA	53272	56729	61487	56024	53569	53787	54030	54047	54064	54080	54096	55513	55591	55669	55744	59023	0	0	0	0	0	0	0	0	0	0	0	0	0	0	0	0	0	0	0	0	0	0	0	0	0	0	0	0	0	0	0
1500305	Afuá	PA	30677	32431	35455	34446	35042	35879	36598	37004	37398	37778	38144	38863	39218	39567	39910	37765	0	0	0	0	0	0	0	0	0	0	0	0	0	0	0	0	0	0	0	0	0	0	0	0	0	0	0	0	0	0	0
1500347	Água Azul do Norte	PA	23236	26779	31633	31869.5	25057	25506	25899	26105	26305	26497	26682	27241	27430	27615	27797	18080	0	0	0	0	0	0	0	0	0	0	0	0	0	0	0	0	0	0	0	0	0	0	0	0	0	0	0	0	0	0	0
1500404	Alenquer	PA	41461	40914	40015	47692.5	52626	53369	54035	54353	54662	54960	55246	56480	56789	57092	57390	69377	0	0	0	0	0	0	0	0	0	0	0	10	0	120	0	0	0	0	0	0	0	0	0	0	0	0	0	0.000177054	0	0.00210187	0
1500503	Almeirim	PA	34002	34116	34280	32906.5	33614	33563	33562	33466	33372	33282	33195	34142	34109	34076	34044	34280	0	0	0	0	0	0	0	0	0	0	0	0	0	0	0	0	0	0	0	0	0	0	0	0	0	0	0	0	0	0	0
1500602	Altamira	PA	78760	80861	84398	91245.5	99075	102343	105106	106768	108382	109938	111435	113195	114594	115969	117320	126279	0	0	0	0	0	0	0	0	0	0	0	0	0	0	0	0	0	0	0	0	0	0	0	0	0	0	0	0	0	0	0
1500701	Anajás	PA	18813	19566	20852	23935	24759	25731	26547	27051	27540	28012	28466	28859	29277	29688	30091	28011	0	0	0	0	0	0	0	0	0	0	0	0	0	0	0	0	0	0	0	0	0	0	0	0	0	0	0	0	0	0	0
1500800	Ananindeua	PA	410234	437135	482171	496788	471980	483821	493976	499776	505404	510834	516057	525566	530598	535547	540410	478778	0	0	0	0	0	0	0	0	0	0	0	0	0	0	0	0	0	0	0	0	0	0	0	0	0	0	0	0	0	0	0
1500859	Anapu	PA	8908	8164	6880	12917.5	20543	22225	23609	24525	25414	26271	27096	27161	27890	28607	29312	31850	0	0	0	0	0	0	0	0	0	0	0	0	0	0	0	0	0	0	0	0	0	0	0	0	0	0	0	0	0	0	0
1500909	Augusto Corrêa	PA	33335	33839	34695	36879	40497	41628	42591	43154	43700	44227	44734	45516	45998	46471	46937	44573	0	0	0	0	0	0	0	0	0	0	0	0	0	0	0	0	0	0	0	0	0	0	0	0	0	0	0	0	0	0	0
1500958	Aurora do Pará	PA	20550	21998	24344	23633	26546	27576	28441	28974	29492	29991	30471	30896	31338	31773	32200	23774	0	0	0	0	0	0	0	0	0	0	0	0	0	0	0	0	0	0	0	0	0	0	0	0	0	0	0	0	0	0	0
1501006	Aveiro	PA	16119	16948	18426	19394	15849	15899	15959	15956	15953	15950	15947	16371	16388	16404	16421	18290	0	0	0	0	0	0	0	0	0	0	0	0	0	0	0	0	0	0	0	0	0	0	0	0	0	0	0	0	0	0	0
1501105	Bagre	PA	13652	13666	13623	16693.5	23864	25398	26666	27491	28292	29065	29808	30009	30673	31325	31967	31892	0	0	0	0	0	0	0	0	0	0	0	0	0	0	0	0	0	0	0	0	0	0	0	0	0	0	0	0	0	0	0
1501204	Baião	PA	21255	21442	21775	24772.5	36882	39263	41232	42513	43757	44956	46110	46416	47446	48459	49454	51641	0	0	0	0	0	0	0	0	0	0	0	0	0	0	0	0	0	0	0	0	0	0	0	0	0	0	0	0	0	0	0
1501253	Bannach	PA	3703	3599	3412	3640	3431	3379	3340	3303	3267	3233	3200	3310	3286	3262	3239	4031	0	0	0	0	0	0	0	0	0	0	0	0	0	0	0	0	0	0	0	0	0	0	0	0	0	0	0	0	0	0	0
1501303	Barcarena	PA	65385	68604	74120	82990	99859	105385	109975	112921	115779	118537	121190	122294	124680	127027	129333	126650	0	0	0	0	0	0	0	0	0	0	0	0	0	0	0	0	0	0	0	0	0	0	0	0	0	0	0	0	0	0	0
1501402	Belém	PA	1304314	1342202	1405871	1426244	1393399	1410430	1425922	1432844	1439561	1446042	1452275	1485732	1492745	1499641	1506420	1303403	0	0	0	0	0	0	0	0	0	0	0	0	0	0	0	0	0	0	0	0	0	0	0	0	0	0	0	0	0	0	0
1501451	Belterra	PA	15083	15872	17192	15260	16318	16579	16808	16924	17036	17145	17249	17624	17732	17839	17944	18099	0	0	0	0	0	0	0	0	0	0	0	0	0	0	0	0	0	0	0	0	0	0	0	0	0	0	0	0	0	0	0
1501501	Benevides	PA	37025	39809	44216	45695	51651	54083	56112	57393	58637	59836	60990	61689	62737	63768	64780	63567	0	0	0	0	0	0	0	0	0	0	0	0	0	0	0	0	0	0	0	0	0	0	0	0	0	0	0	0	0	0	0
1501576	Bom Jesus do Tocantins	PA	13191	13575	14060	13895.5	15298	15629	15916	16074	16227	16375	16517	16841	16981	17118	17254	18005	0	0	0	0	0	0	0	0	0	0	0	0	0	3500	0	4090	0	0	0	0	0	0	0	0	0	0	0	0	0	0.204463	0
1501600	Bonito	PA	9941	10209	10617	11289.5	13630	14207	14689	14990	15282	15563	15834	16038	16286	16530	16769	12622	0	0	0	0	0	0	0	0	0	0	0	0	0	0	0	0	0	0	0	0	0	0	0	0	0	0	0	0	0	0	0
1501709	Bragança	PA	95352	97935	102232	104830	113227	116164	118678	120124	121528	122881	124184	126436	127686	128914	130122	123082	0	0	0	0	0	0	0	0	0	0	0	0	0	0	0	0	0	0	0	0	0	0	0	0	0	0	0	0	0	0	0
1501725	Brasil Novo	PA	17930	18941	20747	20458.5	15690	15464	15300	15139	14984	14834	14689	15190	15086	14983	14883	24718	0	0	0	0	0	0	0	0	0	0	0	0	0	0	0	0	0	0	0	0	0	0	0	0	0	0	0	0	0	0	0
1501758	Brejo Grande do Araguaia	PA	7589	7789	8124	7958	7317	7295	7285	7258	7232	7206	7182	7392	7380	7368	7357	6783	0	0	0	0	0	0	0	0	0	0	0	0	0	0	0	0	0	0	0	0	0	0	0	0	0	0	0	0	0	0	0
1501782	Breu Branco	PA	35257	38200	44147	48325	52493	55521	58033	59651	61222	62737	64194	64738	66046	67332	68597	45712	0	0	0	0	0	0	0	0	0	0	0	0	0	0	0	0	0	0	0	0	0	0	0	0	0	0	0	0	0	0	0
1501808	Breves	PA	81458	82628	85181	92653.5	92860	94779	96444	97351	98231	99080	99896	101891	102701	103497	104280	106968	0	0	0	0	0	0	0	0	0	0	0	0	0	0	0	0	0	0	0	0	0	0	0	0	0	0	0	0	0	0	0
1501907	Bujaru	PA	21887	23162	25364	24786	25695	26400	27000	27349	27689	28016	28331	28832	29132	29427	29717	24383	0	0	0	0	0	0	0	0	0	0	0	0	0	0	0	0	0	0	0	0	0	0	0	0	0	0	0	0	0	0	0
1501956	Cachoeira do Piriá	PA	16326	17655	19948	19620	26484	28153	29533	30430	31300	32139	32947	33178	33900	34609	35307	19630	0	0	0	0	0	0	0	0	0	0	0	0	0	0	0	0	0	0	0	0	0	0	0	0	0	0	0	0	0	0	0
1502004	Cachoeira do Arari	PA	16094	16565	17372	18827	20443	21147	21740	22100	22449	22786	23110	23466	23767	24064	24355	23981	0	0	0	0	0	0	0	0	0	0	0	0	0	0	0	0	0	0	0	0	0	0	0	0	0	0	0	0	0	0	0
1502103	Cametá	PA	99016	101455	105416	111096	120896	124411	127401	129161	130868	132515	134100	136390	137890	139364	140814	134184	0	0	0	0	0	0	0	0	0	0	0	0	0	0	0	0	0	0	0	0	0	0	0	0	0	0	0	0	0	0	0
1502152	Canaã dos Carajás	PA	11425	12151	13421	20002.5	26716	29101	31062	32366	33632	34853	36027	36050	37085	38103	39103	77079	0	0	0	0	0	0	0	0	0	0	0	0	0	0	0	0	0	0	0	0	0	0	0	0	0	0	0	0	0	0	0
1502202	Capanema	PA	57840	58953	60849	62659	63639	64624	65498	65932	66353	66759	67150	68616	69027	69431	69828	70394	0	0	0	0	0	0	0	0	0	0	0	0	0	0	0	0	0	0	0	0	0	0	0	0	0	0	0	0	0	0	0
1502301	Capitão Poço	PA	50310	51099	52474	52758.5	51893	52214	52537	52616	52693	52768	52839	54179	54303	54425	54545	56506	0	0	0	0	0	0	0	0	0	0	0	0	0	0	0	0	0	0	0	0	0	0	0	0	0	0	0	0	0	0	0
1502400	Castanhal	PA	138417	144485	154811	158786	173149	178986	183917	186895	189784	192571	195253	198294	200793	203251	205667	192256	0	0	0	0	0	0	0	0	0	0	0	0	0	0	0	0	0	0	0	0	0	0	0	0	0	0	0	0	0	0	0
1502509	Chaves	PA	17593	17335	17319	18770.5	21005	21557	22029	22302	22566	22821	23066	23482	23717	23948	24175	20757	0	0	0	0	0	0	0	0	0	0	0	0	0	0	0	0	0	0	0	0	0	0	0	0	0	0	0	0	0	0	0
1502608	Colares	PA	10899	11339	12069	11847.5	11381	11495	11600	11641	11682	11721	11759	12040	12085	12131	12175	12868	0	0	0	0	0	0	0	0	0	0	0	0	0	0	0	0	0	0	0	0	0	0	0	0	0	0	0	0	0	0	0
1502707	Conceição do Araguaia	PA	43626	43798	44224	45645.5	45557	45885	46206	46302	46395	46485	46571	47734	47864	47991	48115	44617	0	0	0	0	0	0	0	0	0	0	0	0	0	0	0	0	0	0	0	0	0	0	0	0	0	0	0	0	0	0	0
1502756	Concórdia do Pará	PA	21813	22715	24533	23662	28216	29313	30233	30801	31352	31884	32395	32847	33318	33781	34236	26881	0	0	0	0	0	0	0	0	0	0	0	0	0	0	0	0	0	0	0	0	0	0	0	0	0	0	0	0	0	0	0
1502764	Cumaru do Norte	PA	5836	6073	6172	8777.5	10466	11144	11704	12069	12423	12765	13093	13179	13473	13761	14044	14036	0	0	0	0	0	0	0	0	0	0	0	0	0	0	0	0	0	0	0	0	0	0	0	0	0	0	0	0	0	0	0
1502772	Curionópolis	PA	18559	17110	14653	15943.5	18288	18108	17983	17844	17709	17578	17453	18014	17929	17846	17764	19950	0	0	0	0	0	0	0	0	0	0	0	0	0	0	0	0	0	0	0	0	0	0	0	0	0	0	0	0	0	0	0
1502806	Curralinho	PA	20529	21498	23031	25218.5	28549	29838	30915	31591	32248	32881	33490	33893	34448	34994	35530	33903	0	0	0	0	0	0	0	0	189	0	0	0	0	0	0	0	0	0	0	0	0	0	0	0	0.00586083	0	0	0	0	0	0
1502855	Curuá	PA	9321	9524	9835	11294.5	12254	12712	13097	13333	13562	13783	13996	14197	14393	14587	14776	14117	0	0	0	0	0	0	0	0	0	0	0	0	0	0	0	0	0	0	0	0	0	0	0	0	0	0	0	0	0	0	0
1502905	Curuçá	PA	26922	27903	29705	33066.5	34294	35523	36557	37188	37800	38391	38959	39540	40066	40584	41093	41262	0	0	0	0	0	0	0	0	0	0	0	0	0	0	0	0	0	0	0	0	0	0	0	0	0	0	0	0	0	0	0
1502939	Dom Eliseu	PA	41278	44201	49031	44950	51319	53100	54602	55513	56398	57251	58071	58956	59719	60469	61206	58484	0	0	0	0	0	0	0	0	0	0	0	0	0	0	0	0	0	0	0	0	0	0	0	0	0	0	0	0	0	0	0
1502954	Eldorado do Carajás	PA	31806	35195	40970	36160.5	31786	32115	32420	32544	32664	32780	32892	33674	33808	33940	34069	28192	0	0	0	0	0	0	0	0	0	0	0	0	0	0	0	0	0	0	0	0	0	0	0	0	0	0	0	0	0	0	0
1503002	Faro	PA	10770	12123	14280	16876.5	8177	7897	7680	7504	7333	7168	7009	7319	7194	7070	6949	8728	0	0	0	0	0	0	0	0	0	0	0	0	0	0	0	0	0	0	0	0	0	0	0	0	0	0	0	0	0	0	0
1503044	Floresta do Araguaia	PA	14462	14725	15181	15429	17768	18295	18741	19005	19261	19508	19746	20080	20304	20525	20742	17898	0	0	0	0	0	0	0	0	0	0	0	0	0	0	0	0	0	0	0	0	0	0	0	0	0	0	0	0	0	0	0
1503077	Garrafão do Norte	PA	24659	25376	26569	26213.5	25034	25157	25287	25307	25326	25345	25363	26020	26066	26111	26155	24703	0	0	0	0	0	0	0	0	0	0	0	0	0	0	0	0	0	0	0	0	0	0	0	0	0	0	0	0	0	0	0
1503093	Goianésia do Pará	PA	24067	26273	29981	29938	30436	35299	36500	37249	37975	38677	39352	39857	40475	41081	41678	26362	0	0	0	0	0	0	0	0	0	0	0	0	0	0	0	0	0	0	0	0	0	0	0	0	0	0	0	0	0	0	0
1503101	Gurupá	PA	23589	24370	25685	25728	29062	29963	30727	31182	31623	32049	32458	32991	33376	33755	34127	31786	0	0	0	0	0	0	0	0	0	0	0	0	0	0	0	0	0	0	0	0	0	0	0	0	0	0	0	0	0	0	0
1503200	Igarapé-Açu	PA	32982	33969	35591	35584.5	35887	36414	36883	37112	37333	37547	37753	38588	38807	39023	39234	35797	0	0	0	0	0	0	0	0	0	0	0	0	0	0	0	0	0	0	0	0	0	0	0	0	0	0	0	0	0	0	0
1503309	Igarapé-Miri	PA	53920	55919	59346	58598.5	58077	58904	59644	59998	60343	60675	60994	62355	62698	63036	63367	64831	0	0	0	0	0	0	0	0	0	0	0	0	0	0	0	0	0	0	0	0	0	0	0	0	0	0	0	0	0	0	0
1503408	Inhangapi	PA	7796	7993	8316	9282	10037	10393	10693	10876	11053	11224	11388	11559	11711	11861	12009	10325	0	0	0	0	0	0	0	0	0	0	0	0	0	0	0	0	0	0	0	0	0	0	0	0	0	0	0	0	0	0	0
1503457	Ipixuna do Pará	PA	27080	30020	35067	39743.5	51309	51569	54609	56613	58558	60433	62237	62455	64053	65625	67170	30329	0	0	0	0	0	0	0	0	0	0	0	0	0	0	0	0	0	0	0	0	0	0	0	0	0	0	0	0	0	0	0
1503507	Irituia	PA	30423	30336	30147	30326.5	31364	31492	31634	31644	31654	31664	31673	32504	32550	32595	32639	30955	0	0	0	0	0	0	0	0	0	0	0	0	0	0	0	0	0	0	0	0	0	0	0	0	0	0	0	0	0	0	0
1503606	Itaituba	PA	95006	95486	96246	110690	97493	97908	98363	98405	98446	98485	98523	101097	101247	101395	101541	123314	0	0	0	0	0	0	0	0	0	0	0	0	0	0	0	0	0	0	0	0	0	0	0	0	0	0	0	0	0	0	0
1503705	Itupiranga	PA	52212	56146	62856	53780.5	51220	51457	51711	51743	51775	51806	51835	53182	53269	53355	53439	49754	0	0	0	0	0	0	0	0	0	0	0	0	0	0	0	0	0	0	0	0	0	0	0	0	0	0	0	0	0	0	0
1503754	Jacareacanga	PA	25851	28467	33059	37287.5	14103	14339	11412	10531	9677	8852	8059	8899	8239	7590	6952	24042	0	0	0	0	0	0	0	0	0	0	0	0	0	0	0	0	0	0	0	0	0	0	0	0	0	0	0	0	0	0	0
1503804	Jacundá	PA	42164	43806	47176	51440.5	51360	52993	54376	55204	56006	56781	57526	58457	59155	59842	60517	37707	0	0	0	0	0	0	0	0	0	0	0	0	0	0	0	0	0	0	0	0	0	0	0	0	0	0	0	0	0	0	0
1503903	Juruti	PA	32186	33643	36170	36109.5	47086	49486	51483	52755	53989	55179	56325	56908	57943	58960	59961	50881	0	0	0	0	0	0	0	0	0	0	0	0	0	0	0	0	0	0	0	0	0	0	0	0	0	0	0	0	0	0	0
1504000	Limoeiro do Ajuru	PA	19946	20516	21499	23165	25021	25846	26542	26961	27368	27760	28138	28583	28935	29282	29623	29569	0	0	0	0	0	0	0	0	0	0	0	0	0	0	0	0	0	0	0	0	0	0	0	0	0	0	0	0	0	0	0
1504059	Mãe do Rio	PA	24882	24196	23002	25671	27904	28290	28636	28800	28959	29112	29260	29917	30077	30235	30389	34353	0	0	0	0	0	0	0	0	0	0	0	0	0	0	0	0	0	0	0	0	0	0	0	0	0	0	0	0	0	0	0
1504109	Magalhães Barata	PA	7620	7805	7920	7922	8115	8179	8240	8260	8279	8298	8316	8523	8548	8573	8598	8115	0	0	0	0	0	0	0	0	0	0	0	0	0	0	0	0	0	0	0	0	0	0	0	0	0	0	0	0	0	0	0
1504208	Marabá	PA	173301	181683	195807	200374	233669	243583	251885	257062	262085	266932	271594	275086	279349	283542	287664	266533	0	0	0	0	0	0	0	0	0	0	0	700	233462	0	0	0	0	0	0	0	0	0	0	0	0	0	0	0.00254466	0.835736	0	0
1504307	Maracanã	PA	27880	28186	28822	29157.5	28376	28498	28631	28643	28656	28668	28679	29429	29473	29516	29559	25971	0	0	0	0	0	0	0	0	0	0	0	0	0	0	0	0	0	0	0	0	0	0	0	0	0	0	0	0	0	0	0
1504406	Marapanim	PA	25205	26145	27619	27934	26605	26890	27153	27262	27368	27471	27569	28220	28336	28450	28563	26573	0	0	0	0	0	0	0	0	0	0	0	0	0	0	0	0	0	0	0	0	0	0	0	0	0	0	0	0	0	0	0
1504422	Marituba	PA	80046	85652	97254	100051	108246	113353	117614	120305	122916	125435	127858	129321	131521	133685	135812	111785	0	0	0	0	0	0	0	0	0	0	0	0	0	0	0	0	0	0	0	0	0	0	0	0	0	0	0	0	0	0	0
1504455	Medicilândia	PA	21636	21901	22440	23059	27328	28227	28987	29444	29887	30315	30726	31213	31597	31975	32347	27094	0	0	0	0	0	0	0	0	0	0	0	0	0	0	0	0	0	0	0	0	0	0	0	0	0	0	0	0	0	0	0
1504505	Melgaço	PA	21851	23074	25153	21938	24808	25374	25860	26133	26397	26652	26897	27415	27654	27890	28121	27881	0	0	0	0	0	0	0	0	0	0	0	0	0	0	0	0	0	0	0	0	0	0	0	0	0	0	0	0	0	0	0
1504604	Mocajuba	PA	20802	21172	21824	23191	26731	27666	28454	28933	29398	29846	30277	30736	31136	31530	31917	27198	0	0	0	0	0	0	0	0	0	0	0	0	0	0	0	0	0	0	0	0	0	0	0	0	0	0	0	0	0	0	0
1504703	Moju	PA	54484	56810	60809	64709	70018	72597	74768	76096	77385	78629	79825	80988	82094	83182	84251	84094	0	0	0	0	0	0	0	0	0	0	0	0	0	0	0	0	0	0	0	0	0	0	0	0	0	0	0	0	0	0	0
1504752	Mojuí dos Campos	PA	0	0	0	0	0	15018	15232	15341	15446	15548	15646	15982	16084	16184	16282	23501	0	0	0	0	0	0	0	0	0	0	0	0	0	0	0	0	0	0	0	0	0	0	0	0	0	0	0	0	0	0	0
1504802	Monte Alegre	PA	60832	63396	67811	66457.5	55462	55804	56147	56231	56312	56391	56466	57900	58032	58162	58289	60012	0	0	0	0	0	0	0	0	0	0	0	0	0	0	0	0	0	0	0	0	0	0	0	0	0	0	0	0	0	0	0
1504901	Muaná	PA	25916	26422	27409	28937.5	34204	35524	36632	37314	37977	38616	39231	39783	40349	40906	41454	45368	0	0	0	0	0	0	0	0	0	0	0	0	0	0	0	0	0	0	0	0	0	0	0	0	0	0	0	0	0	0	0
1504950	Nova Esperança do Piriá	PA	20386	22665	26564	25771	20158	20350	20528	20596	20663	20727	20789	21291	21368	21444	21519	20478	0	0	0	0	0	0	0	0	0	0	0	0	0	0	0	0	0	0	0	0	0	0	0	0	0	0	0	0	0	0	0
1504976	Nova Ipixuna	PA	12277	12900	13970	14578	14645	15065	15422	15632	15836	16032	16221	16499	16678	16854	17027	13955	0	0	0	0	0	0	0	0	0	0	0	0	0	0	0	0	0	0	0	0	0	0	0	0	0	0	0	0	0	0	0
1505007	Nova Timboteua	PA	11649	12016	12646	12718.5	13670	14012	14305	14472	14635	14791	14942	15218	15363	15506	15646	12806	0	0	0	0	0	0	0	0	0	0	0	0	0	0	0	0	0	0	0	0	0	0	0	0	0	0	0	0	0	0	0
1505031	Novo Progresso	PA	27365	30907	37067	30544	25124	25151	25203	25169	25135	25102	25071	25758	25762	25766	25769	33638	0	0	0	0	0	0	0	0	0	0	0	0	0	0	0	0	0	0	0	0	0	0	0	0	0	0	0	0	0	0	0
1505064	Novo Repartimento	PA	43449	45906	50133	53066.5	62050	65106	67652	69267	70835	72347	73802	74602	75919	77214	78488	60732	0	0	0	0	0	0	0	0	0	0	0	0	0	0	0	0	0	0	0	0	0	0	0	0	0	0	0	0	0	0	0
1505106	Óbidos	PA	47000	47779	49111	48934.5	49333	49763	50171	50317	50459	50596	50727	51964	52137	52306	52473	52229	0	0	0	0	0	0	0	0	0	0	0	0	0	0	0	0	0	0	0	0	0	0	0	0	0	0	0	0	0	0	0
1505205	Oeiras do Pará	PA	23800	24630	26051	26520.5	28595	29402	30088	30490	30880	31257	31619	32168	32512	32850	33182	33844	0	0	0	0	0	0	0	0	0	0	0	0	0	0	0	0	0	0	0	0	0	0	0	0	0	0	0	0	0	0	0
1505304	Oriximiná	PA	49246	50694	53135	55882	62794	64978	66821	67939	69024	70071	71078	72160	73096	74016	74921	68294	0	0	0	0	0	0	0	0	0	0	0	0	0	0	0	0	0	0	0	0	0	0	0	0	0	0	0	0	0	0	0
1505403	Ourém	PA	14599	14900	15421	15662	16311	16601	16854	16986	17114	17237	17356	17721	17842	17961	18079	17855	0	0	0	0	0	0	0	0	0	0	0	0	0	0	0	0	0	0	0	0	0	0	0	0	0	0	0	0	0	0	0
1505437	Ourilândia do Norte	PA	19763	19714	19965	20612.5	27359	28551	29547	30171	30776	31359	31921	32319	32832	33335	33831	32467	0	0	0	0	0	0	0	0	0	0	0	0	0	0	0	0	0	0	0	0	0	0	0	0	0	0	0	0	0	0	0
1505486	Pacajá	PA	29126	29843	30830	35973.5	39979	41654	43057	43930	44778	45596	46383	46986	47706	48414	49110	41097	0	0	0	0	0	0	0	0	0	0	0	0	0	0	0	0	0	0	0	0	0	0	0	0	0	0	0	0	0	0	0
1505494	Palestina do Pará	PA	7772	8165	8806	8181	7475	7465	7465	7444	7424	7404	7386	7596	7589	7582	7575	6885	0	0	0	0	0	0	0	0	0	0	0	0	0	0	0	0	0	0	0	0	0	0	0	0	0	0	0	0	0	0	0
1505502	Paragominas	PA	78116	81630	86984	92178	97819	101046	103775	105417	107010	108547	110026	111764	113145	114503	115838	105550	0	0	0	0	0	0	0	0	0	0	0	0	0	0	0	0	0	0	0	0	0	0	0	0	0	0	0	0	0	0	0
1505536	Parauapebas	PA	75524	81428	91621	120276	153908	166342	176582	183352	189921	196259	202356	202882	208273	213576	218787	267836	0	0	0	0	0	0	0	0	0	0	0	0	0	0	0	0	0	0	0	0	0	0	0	0	0	0	0	0	0	0	0
1505551	Pau D'Arco	PA	7427	7880	8662	7761	6033	5869	5743	5637	5535	5436	5341	5557	5483	5410	5339	6931	0	0	0	0	0	0	0	0	0	0	0	0	0	0	0	0	0	0	0	0	0	0	0	0	0	0	0	0	0	0	0
1505601	Peixe-Boi	PA	7985	8313	8884	8497	7854	7869	7889	7881	7874	7867	7860	8073	8077	8081	8084	8285	0	0	0	0	0	0	0	0	0	0	0	0	0	0	0	0	0	0	0	0	0	0	0	0	0	0	0	0	0	0	0
1505635	Piçarra	PA	12907	13387	14127	13747.5	12697	12701	12720	12697	12675	12653	12632	12983	12981	12979	12976	12832	0	0	0	0	0	0	0	0	0	0	0	0	0	0	0	0	0	0	0	0	0	0	0	0	0	0	0	0	0	0	0
1505650	Placas	PA	13712	14319	15275	17322	23934	25526	26842	27700	28533	29336	30109	30293	30982	31659	32325	18668	0	0	0	0	0	0	0	0	0	0	0	0	0	0	0	0	0	0	0	0	0	0	0	0	0	0	0	0	0	0	0
1505700	Ponta de Pedras	PA	18966	19370	20069	23029.5	25999	27103	28025	28601	29160	29700	30219	30608	31082	31549	32007	24984	0	0	0	0	0	0	0	0	0	0	0	0	0	0	0	0	0	0	0	0	0	0	0	0	0	0	0	0	0	0	0
1505809	Portel	PA	39018	40690	43425	46180	52172	54306	56094	57205	58282	59322	60322	61126	62043	62945	63831	62503	0	0	0	0	0	0	0	0	0	0	0	0	0	0	0	0	0	0	0	0	0	0	0	0	0	0	0	0	0	0	0
1505908	Porto de Moz	PA	23381	26189	28923	28789.5	33956	35529	36841	37669	38471	39246	39991	40458	41135	41801	42456	40597	0	0	0	0	0	0	0	0	0	0	0	0	0	0	0	0	0	0	0	0	0	0	0	0	0	0	0	0	0	0	0
1506005	Prainha	PA	29624	29830	30160	28572	29349	29325	29342	29270	29200	29132	29067	29886	29866	29846	29827	35577	0	0	0	0	0	0	0	0	0	0	0	0	0	0	0	0	0	0	0	0	0	0	0	0	0	0	0	0	0	0	0
1506104	Primavera	PA	9799	10258	10817	10948.5	10268	10352	10432	10458	10485	10510	10534	10792	10825	10857	10889	10851	0	0	0	0	0	0	0	0	0	0	0	0	0	0	0	0	0	0	0	0	0	0	0	0	0	0	0	0	0	0	0
1506112	Quatipuru	PA	11097	11440	11993	12710.5	12411	12639	12838	12943	13044	13142	13237	13512	13608	13702	13794	11524	0	0	0	0	0	0	0	0	0	0	0	0	0	0	0	0	0	0	0	0	0	0	0	0	0	0	0	0	0	0	0
1506138	Redenção	PA	64658	66933	70739	69423.5	75556	77415	79010	79917	80797	81647	82464	83997	84787	85563	86326	85597	0	0	0	0	0	0	0	0	0	0	0	0	0	0	0	0	0	0	0	0	0	0	0	0	0	0	0	0	0	0	0
1506161	Rio Maria	PA	15931	14714	11836	14137.5	17697	17728	17774	17755	17738	17721	17705	18186	18193	18201	18208	18384	0	0	0	0	0	0	0	0	0	0	0	0	0	0	0	0	0	0	0	0	0	0	0	0	0	0	0	0	0	0	0
1506187	Rondon do Pará	PA	40924	42554	45329	46692.5	46964	48036	48959	49476	49977	50460	50925	51903	52357	52803	53242	53143	0	0	0	0	0	0	0	0	0	0	0	0	0	0	0	0	0	0	0	0	0	0	0	0	0	0	0	0	0	0	0
1506195	Rurópolis	PA	25283	26259	27913	31765	40087	42417	44349	45595	46804	47971	49093	49503	50510	51500	52473	35769	0	0	0	0	0	0	0	0	0	0	0	0	0	0	0	0	0	0	0	0	0	0	0	0	0	0	0	0	0	0	0
1506203	Salinópolis	PA	34624	36770	40202	40048.5	37421	38021	38552	38819	39078	39328	39569	40424	40675	40922	41164	44772	0	0	0	0	0	0	0	0	0	0	0	0	0	0	0	0	0	0	0	0	0	0	0	0	0	0	0	0	0	0	0
1506302	Salvaterra	PA	15492	16113	17141	17681.5	20183	20948	21592	21987	22370	22740	23096	23424	23752	24075	24392	24129	0	0	0	0	0	0	0	0	0	0	0	0	0	0	0	0	0	0	0	0	0	0	0	0	0	0	0	0	0	0	0
1506351	Santa Bárbara do Pará	PA	11696	12184	13018	13876	17141	18012	18736	19197	19645	20077	20492	20704	21079	21449	21811	21087	0	0	0	0	0	0	0	0	0	0	0	0	0	0	0	0	0	0	0	0	0	0	0	0	0	0	0	0	0	0	0
1506401	Santa Cruz do Arari	PA	5324	5403	5556	5900.5	8155	8593	8957	9191	9417	9635	9845	9939	10128	10314	10496	7445	0	0	0	0	0	0	0	0	0	0	0	0	0	0	0	0	0	0	0	0	0	0	0	0	0	0	0	0	0	0	0
1506500	Santa Izabel do Pará	PA	44146	46276	49428	52503.5	59466	61919	63973	65251	66490	67686	68836	69746	70801	71837	72856	73019	0	0	0	0	0	0	0	0	0	0	0	0	0	0	0	0	0	0	0	0	0	0	0	0	0	0	0	0	0	0	0
1506559	Santa Luzia do Pará	PA	19468	19574	19755	19170.5	19424	19428	19455	19418	19383	19348	19316	19852	19848	19843	19839	20370	0	0	0	0	0	0	0	0	0	0	0	0	0	0	0	0	0	0	0	0	0	0	0	0	0	0	0	0	0	0	0
1506583	Santa Maria das Barreiras	PA	11646	12103	13290	15433	17206	18150	18934	19437	19925	20396	20849	21042	21449	21850	22244	16548	0	0	0	0	0	0	0	0	0	0	0	0	0	0	0	0	0	0	0	0	0	0	0	0	0	0	0	0	0	0	0
1506609	Santa Maria do Pará	PA	21185	21745	22669	22998.5	23026	23355	23649	23790	23927	24059	24186	24725	24861	24995	25127	24624	0	0	0	0	0	0	0	0	0	0	0	0	0	0	0	0	0	0	0	0	0	0	0	0	0	0	0	0	0	0	0
1506708	Santana do Araguaia	PA	32813	35930	40800	47689.5	56153	59919	63031	65062	67033	68934	70764	71187	72817	74419	75995	32413	0	0	0	0	0	0	0	0	0	0	0	0	0	0	0	0	0	0	0	0	0	0	0	0	0	0	0	0	0	0	0
1506807	Santarém	PA	264992	268180	274012	275822	294580	284401	288462	290521	292520	294447	296302	302667	304589	306480	308339	331942	0	0	0	0	0	0	0	0	0	0	0	0	0	0	0	0	0	0	0	0	0	0	0	0	0	0	0	0	0	0	0
1506906	Santarém Novo	PA	5549	5726	6028	6201	6141	6248	6341	6390	6437	6482	6526	6664	6709	6753	6796	6116	0	0	0	0	0	0	0	0	0	0	0	0	0	0	0	0	0	0	0	0	0	0	0	0	0	0	0	0	0	0	0
1507003	Santo Antônio do Tauá	PA	20139	20669	21531	24029	26674	27707	28575	29110	29629	30129	30611	31038	31482	31918	32346	27461	0	0	0	0	0	0	0	0	0	0	0	0	0	0	0	0	0	0	0	0	0	0	0	0	0	0	0	0	0	0	0
1507102	São Caetano de Odivelas	PA	15455	15184	14759	15682.5	16891	17087	17266	17344	17420	17492	17563	17970	18050	18129	18207	16666	0	0	0	0	0	0	0	0	0	0	0	0	0	0	0	0	0	0	0	0	0	0	0	0	0	0	0	0	0	0	0
1507151	São Domingos do Araguaia	PA	20570	21766	23587	23059.5	23130	23602	24012	24235	24451	24659	24859	25358	25557	25753	25945	21092	0	0	0	0	0	0	0	0	0	0	0	0	0	0	0	0	0	0	0	0	0	0	0	0	0	0	0	0	0	0	0
1507201	São Domingos do Capim	PA	28213	29416	31495	30064	29846	30215	30550	30701	30847	30987	31123	31837	31989	32139	32285	30599	0	0	0	0	0	0	0	0	0	0	0	0	0	0	0	0	0	0	0	0	0	0	0	0	0	0	0	0	0	0	0
1507300	São Félix do Xingu	PA	35698	37618	40717	53018	91340	99905	106940	111633	116186	120580	124806	124763	128481	132138	135732	65418	0	0	0	0	0	0	0	0	0	0	0	0	0	0	0	0	0	0	0	0	0	0	0	0	0	0	0	0	0	0	0
1507409	São Francisco do Pará	PA	14517	15054	15890	14086	15060	15184	15301	15341	15380	15418	15454	15833	15882	15930	15978	14894	0	0	0	0	0	0	0	0	0	0	0	0	0	0	0	0	0	0	0	0	0	0	0	0	0	0	0	0	0	0	0
1507458	São Geraldo do Araguaia	PA	27573	27477	27303	26266.5	25587	25277	25056	24828	24607	24394	24188	24991	24847	24705	24566	24255	0	0	0	650	0	0	0	0	0	0	0	0	0	0	0	16844	0	0	0	0.0247463	0	0	0	0	0	0	0	0	0	0	0
1507466	São João da Ponta	PA	4013	3985	3934	4432.5	5265	5451	5608	5703	5795	5884	5970	6059	6139	6217	6294	4430	0	0	0	0	0	0	0	0	0	0	0	0	0	0	0	0	0	0	0	0	0	0	0	0	0	0	0	0	0	0	0
1507474	São João de Pirabas	PA	17623	17861	18251	19040	20647	21125	21536	21767	21991	22207	22415	22842	23045	23244	23440	20689	0	0	0	0	0	0	0	0	0	0	0	0	0	0	0	0	0	0	0	0	0	0	0	0	0	0	0	0	0	0	0
1507508	São João do Araguaia	PA	12979	14314	16452	14585	13155	13293	13419	13470	13521	13569	13616	13940	13996	14051	14105	13664	0	0	0	0	0	0	0	0	0	0	0	0	0	0	0	0	0	0	0	0	0	0	0	0	0	0	0	0	0	0	0
1507607	São Miguel do Guamá	PA	42380	43964	46649	46065.5	51567	53108	54417	55191	55942	56667	57364	58328	58986	59632	60268	52894	0	0	0	0	0	0	0	0	0	0	0	0	0	0	0	0	0	0	0	0	0	0	0	0	0	0	0	0	0	0	0
1507706	São Sebastião da Boa Vista	PA	17996	18507	19379	20593.5	22904	23696	24363	24768	25161	25540	25904	26301	26640	26974	27302	25643	0	0	0	0	0	0	0	0	0	0	0	0	0	0	0	0	0	0	0	0	0	0	0	0	0	0	0	0	0	0	0
1507755	Sapucaia	PA	3615	3361	2911	4098	5047	5236	5395	5492	5587	5678	5766	5849	5930	6009	6088	5847	0	0	0	0	0	0	0	0	0	0	0	0	0	0	0	0	0	0	0	0	0	0	0	0	0	0	0	0	0	0	0
1507805	Senador José Porfírio	PA	14817	13455	11113	12425.5	13045	12641	12331	12075	11827	11587	11357	11839	11658	11480	11305	22576	0	0	0	0	0	0	0	0	0	0	0	0	0	0	0	0	0	0	0	0	0	0	0	0	0	0	0	0	0	0	0
1507904	Soure	PA	20261	20721	21510	22016.5	23001	23461	23861	24076	24286	24488	24682	25181	25374	25565	25752	24204	0	0	0	0	0	0	0	0	0	0	0	0	0	0	0	0	0	0	0	0	0	0	0	0	0	0	0	0	0	0	0
1507953	Tailândia	PA	40693	44820	51421	61668	79297	85468	90552	93906	97161	100300	103321	103664	106339	108969	111554	72493	0	0	0	0	0	0	0	0	0	0	0	0	0	0	0	0	0	0	0	0	0	0	0	0	0	0	0	0	0	0	0
1507961	Terra Alta	PA	8575	9181	10132	10420	10262	10565	10822	10973	11120	11262	11399	11591	11720	11847	11971	10400	0	0	0	0	0	0	0	0	0	0	0	0	0	0	0	0	0	0	0	0	0	0	0	0	0	0	0	0	0	0	0
1507979	Terra Santa	PA	15049	15760	16968	16640	16949	17305	17614	17783	17946	18105	18257	18619	18769	18917	19063	18782	0	0	0	0	0	0	0	0	0	0	0	0	0	0	0	0	0	0	0	0	0	0	0	0	0	0	0	0	0	0	0
1508001	Tomé-Açu	PA	48117	49081	50951	50067	56518	57914	59112	59795	60456	61095	61709	62854	63447	64030	64604	67585	0	0	0	0	0	0	0	0	0	0	0	0	0	0	0	0	0	0	0	0	0	0	0	0	0	0	0	0	0	0	0
1508035	Tracuateua	PA	23482	24555	26427	27232	27455	28167	28775	29125	29465	29793	30108	30656	30959	31257	31549	28595	0	0	0	0	0	0	0	0	0	0	0	0	0	0	0	0	0	0	0	0	0	0	0	0	0	0	0	0	0	0	0
1508050	Trairão	PA	14950	15647	17305	17376	16875	17303	17670	17880	18084	18280	18469	18807	18989	19168	19344	15242	0	0	0	0	0	0	0	0	0	0	0	0	0	0	0	0	0	0	0	0	0	0	0	0	0	0	0	0	0	0	0
1508084	Tucumã	PA	25906	23440	21509	24158.5	33690	34956	36021	36674	37308	37920	38508	39059	39602	40136	40661	39550	0	0	0	0	0	0	0	0	0	0	0	0	0	0	0	28000	0	0	0	0	0	0	0	0	0	0	0	0	0	0	0
1508100	Tucuruí	PA	76026	79551	85499	90809	97128	100651	103619	105431	107189	108885	110516	112148	113659	115144	116605	91306	0	0	0	0	0	0	0	0	0	0	0	0	0	0	0	0	0	0	0	0	0	0	0	0	0	0	0	0	0	0	0
1508126	Ulianópolis	PA	20495	22894	26656	31236	43341	46979	49972	51956	53881	55739	57525	57632	59210	60761	62286	37972	0	0	0	0	0	0	0	0	0	0	0	0	0	0	0	0	0	0	0	0	0	0	0	0	0	0	0	0	0	0	0
1508159	Uruará	PA	47524	51320	57645	47378	44789	44727	44731	44607	44486	44370	44258	45517	45476	45435	45395	43558	0	0	0	0	0	0	0	0	0	0	0	0	0	0	0	0	0	0	0	0	0	0	0	0	0	0	0	0	0	0	0
1508209	Vigia	PA	41727	41026	41904	43947	47889	49054	50055	50622	51173	51705	52216	53191	53686	54172	54650	50832	0	0	0	0	0	0	0	0	0	0	0	0	0	0	0	0	0	0	0	0	0	0	0	0	0	0	0	0	0	0	0
1508308	Viseu	PA	51462	52139	53223	54375.5	56716	57566	58323	58694	59054	59401	59735	61049	61403	61751	62093	58692	0	0	0	0	0	0	0	0	0	0	0	0	0	0	0	0	0	0	0	0	0	0	0	0	0	0	0	0	0	0	0
1508357	Vitória do Xingu	PA	11005	10752	10349	10007.5	13431	13777	14072	14242	14407	14566	14719	14987	15134	15279	15421	15607	0	0	0	0	0	0	0	0	0	0	0	0	0	0	0	0	0	0	0	0	0	0	0	0	0	0	0	0	0	0	0
1508407	Xinguara	PA	34030	32880	30462	34836.5	40573	41382	42085	42465	42833	43188	43530	44410	44751	45086	45416	52893	0	0	0	0	0	0	0	0	0	0	0	0	0	0	0	0	0	0	0	0	0	0	0	0	0	0	0	0	0	0	0
1600055	Serra do Navio	AP	3466	3724	4169	4123.5	4380	4545	4761	4850	4938	5025	5111	5306	5397	5488	5577	4673	0	0	0	0	0	0	0	0	0	0	0	0	0	0	0	0	0	0	0	0	0	0	0	0	0	0	0	0	0	0	0
1600105	Amapá	AP	7179	7265	7413	7605	8069	8213	8483	8553	8622	8690	8757	9029	9109	9187	9265	7943	0	0	0	0	0	0	0	0	0	0	0	0	0	0	0	0	0	0	0	0	0	0	0	0	0	0	0	0	0	0	0
1600154	Pedra Branca do Amapari	AP	4304	4794	5606	6846.5	10772	11794	12828	13411	13988	14560	15125	15931	16502	17067	17625	12847	0	0	0	0	0	0	0	0	0	0	0	0	0	0	0	0	0	0	0	0	0	0	0	0	0	0	0	0	0	0	0
1600204	Calçoene	AP	6916	7208	7703	8469	9000	9343	9793	9979	10163	10345	10525	10926	11117	11306	11493	10612	0	0	0	0	0	0	0	0	0	0	0	0	0	0	0	0	0	0	0	0	0	0	0	0	0	0	0	0	0	0	0
1600212	Cutias	AP	3478	3774	4285	4497	4696	4910	5173	5291	5407	5523	5637	5864	5983	6101	6217	4461	0	0	0	0	0	0	0	0	0	0	0	0	0	0	0	0	0	0	0	0	0	0	0	0	0	0	0	0	0	0	0
1600238	Ferreira Gomes	AP	3674	3935	4321	4879.5	5802	6141	6525	6714	6901	7087	7270	7591	7780	7967	8151	6666	0	0	0	0	0	0	0	0	0	0	0	0	0	0	0	0	0	0	0	0	0	0	0	0	0	0	0	0	0	0	0
1600253	Itaubal	AP	3088	3381	3884	3822.5	4265	4473	4722	4836	4949	5061	5172	5387	5503	5617	5730	5599	0	0	0	0	0	0	0	0	0	0	0	0	0	0	0	0	0	0	0	0	0	0	0	0	0	0	0	0	0	0	0
1600279	Laranjal do Jari	AP	29599	32133	35872	38239.5	39942	41668	43832	44777	45712	46639	47554	49446	50410	51362	52302	35114	0	0	0	0	0	0	0	0	0	0	0	0	0	0	0	0	0	0	0	0	0	0	0	0	0	0	0	0	0	0	0
1600303	Macapá	AP	295898	318761	355408	363694	398204	415554	437256	446757	456171	465495	474706	493634	503327	512902	522357	442933	0	0	0	0	0	0	0	0	0	0	0	0	0	0	0	0	0	0	0	0	0	0	0	0	0	0	0	0	0	0	0
1600402	Mazagão	AP	12410	12933	13913	14338.5	17032	17794	18739	19157	19571	19981	20387	21206	21632	22053	22468	21924	0	0	0	0	0	0	0	0	0	0	0	0	0	0	0	0	0	0	0	0	0	0	0	0	0	0	0	0	0	0	0
1600501	Oiapoque	AP	13551	14528	16226	18526	20509	21661	22986	23628	24263	24892	25514	26627	27270	27906	28534	27482	0	0	0	0	0	0	0	0	0	0	0	0	0	0	0	0	0	0	0	0	0	0	0	0	0	0	0	0	0	0	0
1600535	Porto Grande	AP	11748	12828	14675	14963	16809	17680	18708	19191	19669	20143	20611	21484	21971	22452	22927	17848	0	0	0	0	0	0	0	0	0	0	0	0	0	0	0	0	0	0	0	0	0	0	0	0	0	0	0	0	0	0	0
1600550	Pracuúba	AP	2405	2553	2829	3229.5	3793	4021	4277	4404	4531	4655	4779	4993	5120	5246	5370	3803	0	0	0	0	0	0	0	0	0	0	0	0	0	0	0	0	0	0	0	0	0	0	0	0	0	0	0	0	0	0	0
1600600	Santana	AP	84602	89369	98600	98798.5	101262	104407	108897	110565	112218	113854	115471	119610	121364	123096	124808	107618	0	0	0	0	0	0	0	0	0	0	0	0	0	0	0	0	0	0	0	0	0	0	0	0	0	0	0	0	0	0	0
1600709	Tartarugalzinho	AP	7382	7869	8642	11038	12563	13385	14292	14754	15212	15665	16112	16855	17315	17769	18217	12945	0	0	0	0	0	0	0	0	0	0	0	0	0	0	0	0	0	0	0	0	0	0	0	0	0	0	0	0	0	0	0
1600808	Vitória do Jari	AP	9035	9780	11041	11370	12428	13013	13724	14045	14364	14680	14991	15605	15931	16254	16572	11291	0	0	0	0	0	0	0	0	0	0	0	0	0	0	0	0	0	0	0	0	0	0	0	0	0	0	0	0	0	0	0
1700251	Abreulândia	TO	2218	2273	2361	2351	2391	2422	2506	2523	2539	2555	2571	2564	2579	2594	2609	2576	0	0	0	0	0	0	0	0	0	0	0	0	0	0	0	0	0	0	0	0	0	0	0	0	0	0	0	0	0	0	0
1700301	Aguiarnópolis	TO	3230	3355	3573	3885	5162	5467	5820	5987	6149	6307	6460	6572	6733	6892	7049	4497	0	0	0	0	0	0	0	0	0	0	0	0	0	0	0	0	0	0	0	0	0	0	0	0	0	0	0	0	0	0	0
1700350	Aliança do Tocantins	TO	6227	6308	6443	6175.5	5671	5595	5686	5645	5605	5565	5527	5434	5390	5346	5303	5147	0	0	0	0	0	0	0	0	0	0	0	0	0	0	0	0	0	0	0	0	0	0	0	0	0	0	0	0	0	0	0
1700400	Almas	TO	8575	8727	8989	8387	7586	7452	7553	7480	7409	7340	7273	7131	7055	6979	6905	6499	0	0	0	0	0	0	0	0	0	0	0	0	0	0	0	0	0	0	0	0	0	0	0	0	0	0	0	0	0	0	0
1700707	Alvorada	TO	8468	8413	8314	8240	8374	8354	8557	8546	8536	8526	8516	8427	8412	8396	8381	8802	0	0	0	0	0	0	0	0	0	0	0	0	0	0	0	0	0	0	0	0	0	0	0	0	0	0	0	0	0	0	0
1701002	Ananás	TO	10724	11197	11905	10885.5	9865	9768	9952	9900	9848	9798	9749	9607	9549	9492	9435	10325	0	0	0	0	0	0	0	0	0	0	0	0	0	0	0	0	0	0	0	0	0	0	0	0	0	0	0	0	0	0	0
1701051	Angico	TO	2892	2893	2897	3081	3175	3219	3332	3355	3379	3401	3423	3417	3433	3454	3475	2876	0	0	0	0	0	0	0	0	0	0	0	0	0	0	0	0	0	0	0	0	0	0	0	0	0	0	0	0	0	0	0
1701101	Aparecida do Rio Negro	TO	3553	3594	3674	3921.5	4213	4319	4504	4561	4618	4672	4726	4741	4795	4848	4901	4856	0	0	0	0	0	0	0	0	0	0	0	0	0	0	0	0	0	0	0	0	0	0	0	0	0	0	0	0	0	0	0
1701309	Aragominas	TO	6569	7194	8243	7116	5882	5838	5958	5933	5910	5887	5865	5786	5758	5731	5705	5290	0	0	0	0	0	0	0	0	0	0	0	0	0	0	0	0	0	0	0	0	0	0	0	0	0	0	0	0	0	0	0
1701903	Araguacema	TO	5530	5702	6000	5842	6317	6454	6716	6791	6863	6934	7003	7016	7086	7155	7223	5927	0	0	0	0	0	0	0	0	0	0	0	0	0	0	0	0	0	0	0	0	0	0	0	0	0	0	0	0	0	0	0
1702000	Araguaçu	TO	9276	9181	9011	9097.5	8786	8702	8868	8822	8777	8734	8692	8567	8517	8467	8418	8133	0	0	0	0	0	0	0	0	0	0	0	0	0	0	0	0	0	0	0	0	0	0	0	0	0	0	0	0	0	0	0
1702109	Araguaína	TO	115901	120213	127521	124616	150484	156123	164093	167176	170183	173112	175960	177517	180470	183381	186245	171301	0	0	0	0	0	0	0	0	0	0	0	0	0	0	0	0	0	0	0	0	0	0	0	0	0	0	0	0	0	0	0
1702158	Araguanã	TO	4455	4817	5463	5422.5	5030	5157	5379	5448	5515	5581	5645	5663	5729	5793	5856	4310	0	0	0	0	0	0	0	0	0	0	0	0	0	0	0	0	0	0	0	0	0	0	0	0	0	0	0	0	0	0	0
1702208	Araguatins	TO	26660	27646	29338	28329	31329	32133	33524	33963	34392	34810	35216	35346	35761	36170	36573	31918	0	0	0	0	0	0	0	0	0	0	0	0	0	0	0	0	0	0	0	0	0	0	0	0	0	0	0	0	0	0	0
1702307	Arapoema	TO	6970	6865	6699	6837.5	6742	6700	6844	6821	6799	6777	6756	6670	6643	6616	6590	5550	0	0	0	0	0	0	0	0	0	0	0	0	0	0	0	0	0	0	0	0	0	0	0	0	0	0	0	0	0	0	0
1702406	Arraias	TO	10777	10974	10964	10944	10645	10594	10833	10805	10778	10752	10727	10601	10567	10534	10502	10287	0	0	0	0	0	0	0	0	0	0	0	0	0	0	0	0	0	0	0	0	0	0	0	0	0	0	0	0	0	0	0
1702554	Augustinópolis	TO	13212	13781	14625	15085.5	15950	16401	17140	17386	17627	17861	18089	18178	18412	18643	18870	17484	0	0	0	0	0	0	0	0	0	0	0	0	0	0	0	0	0	0	0	0	0	0	0	0	0	0	0	0	0	0	0
1702703	Aurora do Tocantins	TO	3050	2987	2869	3156.5	3446	3499	3625	3654	3682	3709	3735	3731	3757	3783	3809	3342	0	0	0	0	0	0	0	0	0	0	0	0	0	0	0	0	0	0	0	0	0	0	0	0	0	0	0	0	0	0	0
1702901	Axixá do Tocantins	TO	8680	8471	8104	8574.5	9275	9343	9632	9669	9706	9741	9776	9725	9756	9787	9817	10262	0	0	0	0	0	0	0	0	0	0	0	0	0	0	0	0	0	0	0	0	0	0	0	0	0	0	0	0	0	0	0
1703008	Babaçulândia	TO	10475	10716	11116	10964.5	10424	10439	10720	10728	10736	10744	10752	10662	10664	10666	10668	7880	0	0	0	0	0	0	0	0	0	0	0	0	0	0	0	0	0	0	0	0	0	0	0	0	0	0	0	0	0	0	0
1703057	Bandeirantes do Tocantins	TO	2617	2622	2636	2716	3122	3200	3336	3379	3420	3460	3500	3512	3553	3592	3631	3407	0	0	0	0	0	0	0	0	0	0	0	0	0	0	0	0	0	0	0	0	0	0	0	0	0	0	0	0	0	0	0
1703073	Barra do Ouro	TO	3607	3661	3746	3730	4123	4206	4371	4416	4460	4503	4544	4549	4591	4632	4673	4476	0	0	0	0	0	0	0	0	0	0	0	0	0	0	0	0	0	0	0	0	0	0	0	0	0	0	0	0	0	0	0
1703107	Barrolândia	TO	4984	4839	4588	4902	5349	5390	5557	5579	5601	5622	5643	5614	5632	5651	5669	4846	0	0	0	0	0	0	0	0	0	0	0	0	0	0	0	0	0	0	0	0	0	0	0	0	0	0	0	0	0	0	0
1703206	Bernardo Sayão	TO	4574	4624	4699	4686.5	4456	4442	4547	4540	4532	4525	4518	4469	4459	4448	4439	4229	0	0	0	0	0	0	0	0	0	0	0	0	0	0	0	0	0	0	0	0	0	0	0	0	0	0	0	0	0	0	0
1703305	Bom Jesus do Tocantins	TO	2303	2273	2222	2498.5	3768	3987	4241	4361	4477	4590	4700	4779	4894	5008	5120	4038	0	0	0	0	0	0	0	0	0	0	0	0	0	0	0	0	0	0	0	0	0	0	0	0	0	0	0	0	0	0	0
1703602	Brasilândia do Tocantins	TO	1946	1989	2058	2132.5	2064	2086	2154	2166	2177	2188	2199	2191	2201	2211	2221	1974	0	0	0	0	0	0	0	0	0	0	0	0	0	0	0	0	0	0	0	0	0	0	0	0	0	0	0	0	0	0	0
1703701	Brejinho de Nazaré	TO	4753	4551	4215	4774	5185	5232	5400	5426	5451	5475	5499	5475	5497	5519	5540	4725	0	0	0	0	0	0	0	0	0	0	0	0	0	0	0	0	0	0	0	0	0	0	0	0	0	0	0	0	0	0	0
1703800	Buriti do Tocantins	TO	7874	7911	7983	8206	9768	10059	10522	10681	10837	10988	11135	11197	11348	11497	11644	10307	0	0	0	0	0	0	0	0	0	0	0	0	0	0	0	0	0	0	0	0	0	0	0	0	0	0	0	0	0	0	0
1703826	Cachoeirinha	TO	2084	2192	2368	2332.5	2148	2167	2236	2246	2256	2266	2276	2266	2275	2284	2293	1961	0	0	0	0	0	0	0	0	0	0	0	0	0	0	0	0	0	0	0	0	0	0	0	0	0	0	0	0	0	0	0
1703842	Campos Lindos	TO	5906	6334	7053	7582.5	8139	8517	9000	9207	9408	9604	9795	9917	10116	10312	10505	8653	0	0	0	0	0	0	0	0	0	0	0	0	0	0	0	0	0	0	0	0	0	0	0	0	0	0	0	0	0	0	0
1703867	Cariri do Tocantins	TO	3022	3066	3145	3422.5	3756	3872	4053	4116	4178	4238	4296	4321	4382	4441	4499	4007	0	0	0	0	0	0	0	0	0	0	0	0	0	0	0	0	0	0	0	0	0	0	0	0	0	0	0	0	0	0	0
1703883	Carmolândia	TO	2044	2075	2145	2276.5	2316	2363	2457	2482	2507	2531	2555	2556	2580	2603	2627	2201	0	0	0	0	0	0	0	0	0	0	0	0	0	0	0	0	0	0	0	0	0	0	0	0	0	0	0	0	0	0	0
1703891	Carrasco Bonito	TO	3424	3740	4281	3941.5	3688	3759	3906	3945	3983	4019	4055	4059	4095	4130	4165	3318	0	0	0	0	0	0	0	0	0	0	0	0	0	0	0	0	0	0	0	0	0	0	0	0	0	0	0	0	0	0	0
1703909	Caseara	TO	3771	3933	4214	4563.5	4601	4744	4965	5043	5119	5193	5265	5295	5369	5442	5514	4847	0	0	0	0	0	0	0	0	0	0	0	0	0	0	0	0	0	0	0	0	0	0	0	0	0	0	0	0	0	0	0
1704105	Centenário	TO	2192	2233	2306	2394.5	2566	2627	2737	2771	2803	2835	2866	2874	2905	2936	2966	2131	0	0	0	0	0	0	0	0	0	0	0	0	0	0	0	0	0	0	0	0	0	0	0	0	0	0	0	0	0	0	0
1704600	Chapada de Areia	TO	1256	1234	1197	1229	1335	1345	1386	1391	1397	1402	1407	1401	1406	1410	1415	1501	0	0	0	0	0	0	0	0	0	0	0	0	0	0	0	0	0	0	0	0	0	0	0	0	0	0	0	0	0	0	0
1705102	Chapada da Natividade	TO	3320	3458	3649	3753.5	3277	3278	3362	3363	3363	3363	3364	3334	3333	3331	3330	3117	0	0	0	0	0	0	0	0	0	0	0	0	0	0	0	0	0	0	0	0	0	0	0	0	0	0	0	0	0	0	0
1705508	Colinas do Tocantins	TO	25834	26620	27984	29328.5	30838	31675	33078	33535	33981	34416	34839	34990	35424	35851	36271	34233	0	0	0	0	0	0	0	0	0	0	0	0	0	0	0	0	0	0	0	0	0	0	0	0	0	0	0	0	0	0	0
1705557	Combinado	TO	4470	4417	4307	4645.5	4669	4691	4827	4839	4851	4863	4874	4843	4852	4861	4870	4756	0	0	0	0	0	0	0	0	0	0	0	0	0	0	0	0	0	0	0	0	0	0	0	0	0	0	0	0	0	0	0
1705607	Conceição do Tocantins	TO	4407	4459	4544	4551.5	4182	4153	4240	4224	4209	4194	4179	4124	4105	4087	4070	3887	0	0	0	0	0	0	0	0	0	0	0	0	0	0	0	0	0	0	0	0	0	0	0	0	0	0	0	0	0	0	0
1706001	Couto Magalhães	TO	4237	4150	3960	4463.5	5009	5111	5314	5370	5424	5477	5529	5536	5588	5639	5690	5331	0	0	0	0	0	0	0	0	0	0	0	0	0	0	0	0	0	0	0	0	0	0	0	0	0	0	0	0	0	0	0
1706100	Cristalândia	TO	7244	7128	6931	6780	7234	7222	7399	7393	7386	7380	7374	7300	7289	7278	7268	6371	0	0	0	0	0	0	0	0	0	0	0	0	0	0	0	0	0	0	0	0	0	0	0	0	0	0	0	0	0	0	0
1706258	Crixás do Tocantins	TO	1414	1462	1543	1435	1564	1592	1651	1666	1680	1694	1708	1708	1722	1735	1749	1470	0	0	0	0	0	0	0	0	0	0	0	0	0	0	0	0	0	0	0	0	0	0	0	0	0	0	0	0	0	0	0
1706506	Darcinópolis	TO	4390	4576	4889	5144	5273	5425	5670	5753	5833	5912	5988	6018	6097	6174	6250	5827	0	0	0	0	0	0	0	0	0	0	0	0	0	0	0	0	0	0	0	0	0	0	0	0	0	0	0	0	0	0	0
1707009	Dianópolis	TO	15713	16196	16989	18214	19112	19669	20566	20870	21167	21457	21738	21850	22139	22424	22704	17739	0	0	0	0	0	0	0	0	0	0	0	0	0	0	0	0	0	0	0	0	0	0	0	0	0	0	0	0	0	0	0
1707108	Divinópolis do Tocantins	TO	5843	5927	6082	6343	6363	6452	6681	6729	6777	6823	6868	6856	6900	6943	6986	7024	0	0	0	0	0	0	0	0	0	0	0	0	0	0	0	0	0	0	0	0	0	0	0	0	0	0	0	0	0	0	0
1707207	Dois Irmãos do Tocantins	TO	7182	7060	6843	7013.5	7161	7145	7319	7311	7302	7294	7286	7211	7198	7185	7173	6327	0	0	0	0	0	0	0	0	0	0	0	0	0	0	0	0	0	0	0	0	0	0	0	0	0	0	0	0	0	0	0
1707306	Dueré	TO	4586	4623	4683	4661	4592	4597	4718	4720	4722	4725	4727	4687	4686	4686	4686	4248	0	0	0	0	0	0	0	0	0	0	0	0	0	0	0	0	0	0	0	0	0	0	0	0	0	0	0	0	0	0	0
1707405	Esperantina	TO	7942	8438	9280	8976.5	9476	9756	10203	10356	10506	10651	10793	10851	10996	11139	11280	7530	0	0	0	0	0	0	0	0	0	0	0	0	0	0	0	0	0	0	0	0	0	0	0	0	0	0	0	0	0	0	0
[truncated: 412 more rows]
[truncated: 2 more columns]

## Sheet: N_AF_landslides
CD_MUN	NM_MUN	SIGLA_UF	pop2001	pop2002	pop2003	pop2004	pop2005	pop2006	pop2007	pop2008	pop2009	pop2010	pop2011	pop2012	pop2013	pop2014	pop2015	pop2016	pop2017	pop2018	pop2019	pop2020	pop2021	pop2022	a_af_landslides_2001	a_af_landslides_2002	a_af_landslides_2003	a_af_landslides_2004	a_af_landslides_2005	a_af_landslides_2006	a_af_landslides_2007	a_af_landslides_2008	a_af_landslides_2009	a_af_landslides_2010	a_af_landslides_2011	a_af_landslides_2012	a_af_landslides_2013	a_af_landslides_2014	a_af_landslides_2015	a_af_landslides_2016	a_af_landslides_2017	a_af_landslides_2018	a_af_landslides_2019	a_af_landslides_2020	a_af_landslides_2021	a_af_landslides_2022	p_landslides_2001	p_landslides_2002	p_landslides_2003
[truncated: 772 more rows]
[truncated: 20 more columns]

[truncated: 3 more sheets: N_AF_other, N_AF_all, calc_maximum]
